# Supplementary material for: Deciphering the molecular network of Trichostatin A in regulating Alzheimer’s disease screening of core genes and mechanistic investigation based on multidimensional bioinformatics and molecular simulation
Source: PLoS One. 2026 Apr 20;21(4):e0347532. doi: 10.1371/journal.pone.0347532 (PMC13094961; doi:10.1371/journal.pone.0347532)
Supplement: S1 Table — (XLSX) [file pone.0347532.s001.xlsx]

## Sheet: Sheet1
CHEMBL	Pharmmapper	Swiss Target Prediction
GABRB3	MMP3	SF3B3
GABRA5	MAPK8	HDAC3
LIN28A	MAPK10	HDAC6
HEXB	F2	HDAC2
HEXA	GSTP1	NCOR2
BRCC3	TTR	HDAC5
HSPA1L	CFB	HDAC7
VEGFA	CDK2	NCOR1
KDR	PNP	HDAC8
GABRA4	CCNA2	HDAC1
GABRB2	MAPKAPK2	HDAC11
GABRG2	EGFR	HDAC4
GABRA2	CTSD	F3
NEK7	CA2	HDAC9
ADRA1A	PPARG	HDAC10
ADRA1B	PIM1	MMP3
HEXIM1	MTAP	MMP1
CORO1A	PGR	MMP2
NTRK1	DAPK1	BMP1
NTRK2	BACE1	MMP9
PLAAT4	DPP4	ADAM17
MMP2	PDPK1	MMP13
MMP1	AKR1C3	ADORA2A
NEK1	IGF1R	ADORA2B
CPA3	PPARD	MMP7
MRE11	DHFR	FCER2
TPM3	CHIT1	ERN1
NR4A2	MIF	MMP14
GABRB1	MMP8	EPHX2
PLA2G15	BMP7	PDF
CACNA1B	AR	BACE1
APBA1	SULT2A1	MME
ANP32A	F10	HSD17B2
KCNA1	CSNK1G2	HSD17B1
ITGA1	FNTA	MIF
NEK10	NR3C2	MMP8
PAN3	HSP90AA1	ESR2
BIRC2	CHEK1	MMP12
SNCA	CES1	ANPEP
SLC27A5	ESR1	ALOX5
SLC27A2	KDR	MMP16
FABP4	ADAM17	MMP15
MEP1A	PDE4B	MMP26
MEP1B	FGFR1	HTR3A
GABRA6	DHODH	ADORA1
HMGCR	CTSS	ADAM10
VHL	MAOB	MAOA
NEK5	HSPA8	MAOB
KCNH1	HDAC8	DRD4
PEF1	SHBG	RAF1
PRDX1	MAPK14	MPEG1
LCK	GSK3B	BRAF
CRBN	REN	IMPDH1
DDB1	TNNC1	IMPDH2
EPHA7	PLA2G2A	PPARG
CDC42BPA	ALB	APP
GABRA3	SYK	MTOR
CYB5A	PLK1	CTSL
DBF4	CDA	CMA1
CDC7	HSD11B1	MET
SMARCA2	MMP7	GCGR
PDE5A	PAH	ROCK2
PDE4A	AHCY	PTPN1
PDE3A	PPARA	SREBF2
PDE6H	AMY1A	FLT1
PDE6G	AMY1B	CDK5R1
PDE2A	AMY1C	CDK5
PDE7A	MMP12	DYRK1A
PDE1A	SORD	KDR
PDE9A	AKR1B1	FLT3
PDE6B	AKT1	PLK1
PDE4D	PDE4D	AKR1B1
PDE4B	PTPN1	ESR1
PDE6D	MDM2	ADAMTS5
PDE6A	RAC2	ADAMTS4
PDE3B	ALDH2	KCNH2
PDE6C	ITK	PLA2G7
PDE8B	SOD2	ABL1
PDE10A	YARS1	EGFR
PDE1B	SRC	SRC
PDE4C	HSD17B1	HSP90AB1
PDE1C	TYMP	FAAH
PDE8A	NQO1	DPP4
PDE7B	F7	HTR6
CDK2	PRKACA	ADAM9
CCNA2	ESRRG	VCP
PLAA	ADH5	ERBB2
PRKCA	CTNNA1	EPHA2
ITPKA	EPHX2	SLC6A4
SSU72	MMP9	LCK
NR4A3	AKR1C2	EPHB2
CLEC6A	DTYMK	EPHA5
CKS1B	MMP13	EPHA4
SKP2	CDK6	EPHA8
SKP1	PRKCQ	EPHA7
GABRA1	CTSF	EPHB3
LIN28B	JAK3	EPHA3
AURKB	ESR2	EPHB1
AURKC	ACP3	EPHB4
AURKA	FABP4	EPHA1
RHOA	LCK	FNTA
ARHGAP35	GSTA1	FNTB
HTR3A	BST1
HTR3C	TYMS
LDHA	KIF11
NME1	NQO2
NME2	ABO
APOA1	TGM3
PABPC4	MET
ACOT1	ELANE
NEK9	PDE3B
HK1	BLVRB
GOT1	IGF1
BCL7A	RAB11A
ST3GAL1	GCK
ATP6V1A	GLO1
YBX3	TGFBR1
ACOT13	CASP3
PDGFRB	TRAPPC3
PDGFRA	CYP2C9
MYH9	FHIT
DDR1	PARP1
PLEKHA1	PADI4
ACOT9	LYZ
ITGB1	NR1H2
CPB2	PYGL
PSAP	MMP1
SHC1	NOS3
CTSA	NR1H3
NEK6	MTHFD1
EPHA3	PLAU
ITGAL	RXRA
ICAM1	THRB
ITGB2	CTSK
PFKM	ADK
GABRD	BIRC7
IL1R1	SHMT1
KCNQ1	SDS
KCND3	FKBP1A
KCNH2	THRB
KCNA2	EPHA2
KCNQ2	ADAM17
KCNQ3	MAPK1
KCNA7	SULT2B1
KCNQ5	NR1I2
KCNQ4	FABP3
KCNA4	THRA
KCNA5	IMPDH2
KCNA3	XIAP
KCNA6	RBP4
KCNC1	HMGCR
KCND2	MMP2
KCNB2	ZAP70
KCNC4	DCK
KCNC3	PPCDC
KCNB1	CTSG
KCNA10	SSE1
KCNV1	ARHGAP1
KCNH5	TPH1
KCNG3	CLK1
KCNG4	AKR1C1
KCNV2	AKT2
KCNS1	GSTT2B
KCNH8	SETD7
KCNC2	RHOA
KCNS3	HNF4G
KCNH6	F11
KCNF1	JAK2
KCNH7	PIK3CG
KCND1	RHEB
KCNG1	APRT
KCNG2	ADH1C
KCNH3	HCK
KCNS2	PDE5A
KCNH4	TGFB2
EGR1	IL2
PRKCB	CTSB
INHBA	NR1H4
MAOA	HAGH
MASP2	NMNAT1
MMP9	SRM
MCHR2	CSK
EDNRB	RNASE3
EDNRA	MME
MAOB	AMD1
GRIA1	NOS2
CACNG8	MMP16
YBX1	NR3C1
NEK3	RAB5A
ESR1	CRABP2
ACOT2	OAT
SET	KAT2B
PRKD3	PDK2
PRKCG	GPI
PRKCD	CMA1
PRKCE	HEXB
PRKCH	UCK2
PRKD1	FDPS
PRKCQ	CDK5R1
HSPA2	GP1BA
STIP1	HRAS
RORA	CBS
PLEKHA7	GSR
EPHA4	S100A9
HSPA4L	HMOX1
PLA2G2A	BHMT
PLAU	ACAT1
IKBKB	MAN1B1
CHUK	CDK7
ITGB7	DPEP1
RXRA	SULT1E1
TENT4B	STAT1
CUL2	BCAT2
GABARAPL2	OTC
GPRC6A	VDR
PSD	GNPDA1
EEF1A1	FECH
HTR3E	ABL1
NEK11	PKLR
THRA	FOLH1
GABRQ	HSP90AB1
NRP2	GART
KCNIP2	PIK3R1
HSPA14	CASP1
GPRC5A	CCL5
GABARAP	PAPSS1
EPHA2	RARA
EFNA1	CDC42
FCGR2A	LCN2
ATM	GSTO1
ATR	RARG
CTRB1	PPP1CC
GABRR1	FABP6
GPRC5B	TEK
MMP8	RNASE2
MMP13	MAP2K1
ACSS2	GSTA3
CXCL8	NT5M
EDAR	GRB2
NR5A2	NMNAT3
GABRG3	GSTM2
ABO	WARS1
ADAMTS13	CD209
EPHA5	HINT1
MMP3	SELE
CCKBR	ATIC
CCKAR	ADAM33
NEK2	AMY2A
ADAMTS4	ITPKA
HSPA1A	EIF4E
HSPA1B	HADH
HTR3B	HPRT1
HTR3D	LTA4H
CDK1	GSTM1
CCNA1	LGALS3
TAF1A	NDST1
ESR2	KIT
XIAP	DUT
HSPA6	ARL5A
CDKN1B	SEC14L2
HNRNPU	GLTP
RPA1	TPSB2
GABRR2	ARG2
KCNAB1	ERI1
CUL4A	CYP2C8
NEK4	RORA
CDK17	FKBP1B
ADAMTS1	ME2
NAA10	HNMT
SMARCA4	DCPS
CCNH	RAF1
CDK7	GSTZ1
MNAT1	GMPR
HSPA5	TRDMT1
PPP3CB	RAP2A
HTRA1	GCDH
PLAUR	DCXR
GABRR3	GMPR2
CACNG2	RFK
PLA2G2C	EEA1
PLA2G2E	RAN
PLA2G2F	NME2
PLA2G2D	INSR
PLA2G5	FKBP3
PLA2G10	Pfkfb1
PLA2G1B	FGG
PLA2G3	DDX39B
PLA2G12A	TAP1
PLA2G12B	APAF1
ERAP1	RAC1
MMP14
EPHA8
CYP3A4
CYP1A1
CYP2C18
CYP3A5
CYP1A2
CYP4F2
CYP2C9
CYP2J2
CYP2C19
CYP2C8
CYP2D6
CYP4A11
CYP2B6
CYP1B1
CYP2A6
CYP3A43
CYP2E1
CYP3A7
CYP2W1
CYP4F3
CYP2A13
CYP4F8
CYP2A7
CYP2F1
CYP2R1
CYP2S1
CYP2U1
CYP4A22
CYP4B1
DCTPP1
PDYN
RAD51
NR6A1
HNF4G
BRSK2
MAP1LC3A
CHM
ANKRD28
TP53
EPHA1
SLC1A4
SLC33A1
TAOK3
PHPT1
MT-ND6
NDUFA10
NDUFS8
MT-ND4L
NDUFA6
MT-ND1
NDUFB6
NDUFA4
NDUFA11
NDUFB7
MT-ND2
NDUFS2
MT-ND5
NDUFA8
NDUFB5
MT-ND4
MT-ND3
NDUFAB1
NDUFA1
NDUFS4
NDUFB3
NDUFC1
NDUFA2
NDUFS5
NDUFS7
NDUFS6
NDUFB1
NDUFS3
NDUFA3
NDUFB4
NDUFB8
NDUFB2
NDUFA7
NDUFC2
NDUFB10
NDUFV2
NDUFS1
NDUFV1
NDUFV3
NDUFA5
NDUFA9
NDUFAF2
NDUFAF3
NDUFA4L2
NDUFB11
NDUFAF4
NDUFA13
NDUFA12
NDUFAF1
NDUFB9
ALDOA
CDKN2A
H4C1
H4C11
H4C12
H4C13
H4C14
H4C15
H4C16
H4C2
H4C3
H4C4
H4C5
H4C6
H4C8
H4C9
GSPT1
INPP5A
TPX2
LMNA
MS4A1
EPHB2
EPHA6
EPHB3
EPHB1
EPHB4
EPHB6
EPHA10
FLNA
RBX1
RGMA
IL17RA
IFNA6
IFNA8
IFNA5
IFNA10
IFNA2
IFNA1
IFNA13
IFNA7
IFNA21
IFNA16
IFNA14
IFNA17
IFNA4
ARFGEF2
GLA
MYH7
MYH6
MYH7B
MYL3
MYL2
MYL7
MYL4
IL18RAP
IL18R1
POLR3A
GABRP
GABRG1
GABRE
POLR2A
CDC14A
KIF4A
NHERF2
ACOX3
COASY
AHSG
DNAJA2
MDM2
UBA52
BRD4
IGF2
NPPA
NR4A1
AP2A1
GYPA
RNASE1
DNAJA1
ASF1A
RALA
ABCA1
LTF
LAMA1
F2
ACOX1
ANPEP
NPEPPS
RNPEP
METAP1
LNPEP
DNPEP
ENPEP
XPNPEP1
LAP3
METAP2
XPNPEP2
ERAP2
LVRN
AOPEP
METAP1D
NPEPL1
RNPEPL1
XPNPEP3
ACACA
ACACB
LTA4H
FGA
FGB
FGG
NTRK3
LILRA4
IL12B
IL23A
COL1A2
COL1A1
COL2A1
COL3A1
COL4A1
COL5A1
COL6A1
COL11A1
COL15A1
COL18A1
COL24A1
COL27A1
COL28A1
COL4A2
COL5A2
COL6A2
COL11A2
COL4A3
COL5A3
COL6A3
COL4A4
COL4A5
COL6A5
COL4A6
COL6A6
LAMA2
LAMA3
LAMA4
LAMA5
LAMB1
LAMB2
LAMB3
LAMB4
LAMC1
LAMC2
LAMC3
PABPC1
ADAMTS5
THRB
HTR1F
HTR2B
HTR4
HTR1B
HTR1A
HTR1D
HTR2A
HTR2C
HTR1E
HTR7
HTR6
HTR5A
POLH
XPA
ATG4A
GZMA
YIF1A
NEK8
RAF1
BRAF
ARAF
PPIA
CXCR1
HSPA8
PLAT
F13A1
TGFBR1
PGA5
PON1
MOGS
PDGFA
MGAT5
CTDSP1
B4GALT1
AFG2A
NCS1
RIC8A
PF4
HIBCH
GOT2
CLTA
KLRK1
MICA
AURKAIP1
OLR1
NRP1
FLT1
MAN2B1
DCLRE1A
OTUD5
ARSA
AOX1
SEC23A
PCYT1A
GPR162
HLA-A
HSPA9
TENT4A
TNFSF13
SORT1
GRN
CTRC
CTRL
CTRB2
CRYAA
CCNA2
PARN
NDC80
INS
CLEC7A
SUCLA2
SEC16A
SEPTIN9
MANBA
FCGR3A
GABARAPL1
PON2
LIPA
KIR2DL1
AKAP12
POLA1
POLD4
POLD3
POLD1
POLD2
POLE
POLA2
PRIM1
PRIM2
POLE2
POLE3
KLRC1
TNF
TET1
NR2F2
AKAP13
PPP3CA
GRIA4
GRIA3
GRIA2
PLAAT2
PLAAT5
IKBKG
NR5A1
MSR1
CUL1
CXCR2
SLCO1A2
PLAAT3
TBXAS1
PLG
HAVCR2
NPR1
NPR2
NPR3
HNF4A
EEF1A2
POLR1A
PRKCI
PRKCZ
TRPA1
HGF
TACR2
