# Supplementary material for: Deciphering the molecular network of Trichostatin A in regulating Alzheimer’s disease screening of core genes and mechanistic investigation based on multidimensional bioinformatics and molecular simulation
Source: PLoS One. 2026 Apr 20;21(4):e0347532. doi: 10.1371/journal.pone.0347532 (PMC13094961; doi:10.1371/journal.pone.0347532)
Supplement: S2 Table — (XLSX) [file pone.0347532.s003.xlsx]

## Sheet: Sheet1
Differentially expressed genes (DEGs)									Weighted gene co-expression network analysis (WGCNA)
Gene	logFC	SE	AveExpr	t	P.Value	adj.P.Val	B		ModuleGenes_blue	ModuleGenes_brown	ModuleGenes_green	ModuleGenes_grey	ModuleGenes_red	ModuleGenes_turquoise	ModuleGenes_yellow
PCSK1	-1.52836	0.158924234690831	8.24460183373134	-9.6169	3.02999334446961e-19	2.58092546294492e-17	33.0486524111702		ACADS	AAGAB	ABCA13	C19orf75	ABCA8	A2M	ALOX5AP
VGF	-1.5125	0.12542039004608	10.7823212727008	-12.0595	1.52726532842796e-27	4.59655955012535e-24	51.7980658459416		ACE2	ABCB1	AP3B2		ANKK1	A2ML1	APBB1IP
SST	-1.40493	0.146239429289411	6.84999340093016	-9.60705	3.25953054899583e-19	2.7377024490124e-17	32.9770821609001		ACOT12	ABHD10	APLP1		ANLN	AADAC	ARHGAP15
CRH	-1.21712	0.135403791055209	6.63714586075493	-8.98883	2.9493754919665e-17	1.36563647779311e-15	28.5637857588551		ACPT	ACP2	ARHGDIG		BEST1	AADACL4	ARHGDIB
MAL2	-1.21502	0.140589060582258	8.22131121204036	-8.64236	3.42707234756721e-16	1.13137243971424e-14	26.1633344675246		ACTRT1	ACSL5	ATP1A3		BTBD16	AASDHPPT	ATP8B4
DYNC1I1	-1.19526	0.136300568175779	8.92636177681536	-8.76928	1.4043437365429e-16	5.17543657030441e-15	27.0362581138733		ACY3	ACTN3	BSG		C11orf9	ABCA1	B2M
C1orf173	-1.1902	0.135856287960707	8.49391558553061	-8.76072	1.49178820844146e-16	5.45318045911658e-15	26.9771457173752		ADRA1D	ADCK2	C12orf53		C18orf56	ABCA4	BATF
STMN2	-1.18752	0.133725957827598	12.1667904080294	-8.88026	6.3980909872678e-17	2.63782481844936e-15	27.8056846652648		ADRA2A	ADRA1B	CA11		CA12	ABCA6	C1QC
CHGB	-1.18615	0.12101003828048	9.0314385442398	-9.80206	7.62351313391312e-20	7.92106268719397e-18	34.4013038976323		AGRN	AGXT2L1	CABP1		CAPN3	ABCB7	C3
SCG2	-1.18589	0.140776648713862	9.2749463238887	-8.4239	1.56390755598628e-15	4.2595841095023e-14	24.6785636485262		ALPI	AKAP12	CALY		CDH1	ABCC12	C5AR1
NPTX2	-1.17046	0.113844174724623	9.17825171408131	-10.2812	2.02215511863242e-21	4.01275572882025e-19	37.9608080894783		ANGPT4	ALKBH6	CAMK1G		CDH19	ABCC3	CASP1
MYT1L	-1.17021	0.13159188032117	8.70517638621197	-8.89271	5.85567273619711e-17	2.44207247737292e-15	27.8923996442229		ANKLE1	ANKRD37	CAMP		CDKN1C	ABCF2	CASP4
CBLN4	-1.16647	0.118296619638737	8.18151326578298	-9.86055	4.9169341609685e-20	5.48086401720797e-18	34.8312662274953		ANKRD53	ANKRD7	CCBP2		CERCAM	ABLIM2	CCL2
SYP	-1.15963	0.129908236648487	9.2261297511667	-8.92651	4.60286919162616e-17	2.00285811716591e-15	28.1280501270845		AOC2	ANXA3	CD1B		CLDN11	ABRA	CD14
PARM1	-1.1585	0.126665506402115	8.42683927029326	-9.14612	9.5174526950294e-18	5.09988607616739e-16	29.6713136145775		APCDD1L	ANXA5	CD40LG		CLDN20	ACACB	CD163
NEFM	-1.14638	0.140853761862343	11.130451897054	-8.13876	1.09550247743449e-14	2.34390802577157e-13	22.7758852590812		AQP7	ANXA8L2	CEND1		CLDND1	ACCN1	CD300C
ENC1	-1.14403	0.140744021332379	10.4029	-8.12841	1.17482105288583e-14	2.49881255276941e-13	22.7075883834161		ARGFXP2	APOD	CHPF		CNDP1	ACCS	CD33
HSPB3	-1.1408	0.100842070158538	7.8493868803027	-11.3127	6.32524484690652e-25	4.75921964355991e-22	45.880651477491		ARL4D	APPL2	CLPTM1		CNP	ACIN1	CD37
RGS4	-1.13346	0.11485531528868	10.9979361732172	-9.86855	4.62989483948802e-20	5.19295906903569e-18	34.8902417280988		ARMC6	ARGLU1	CNIH2		CNTN2	ACOT7	CD53
CARTPT	-1.12647	0.128536840694338	7.76424302986346	-8.76383	1.45939446559861e-16	5.35645228857311e-15	26.998629581793		ART4	ARSJ	CORO1A		COL4A5	ACRV1	CD74
GABRA1	-1.12364	0.139169761380405	9.08751780819305	-8.07391	1.69608995243557e-14	3.49100283613837e-13	22.3488483844607		ARX	ASB2	CPLX1		CSF2	ACSBG1	CD93
CRYM	-1.10989	0.11195533789488	8.94793359901237	-9.91366	3.29785851903743e-20	4.02383304978229e-18	35.2228839069037		ASB16	ATP1A2	DCAF15		CYB5R2	ACSF2	CHI3L1
VSNL1	-1.10111	0.13387510385469	12.0717433753468	-8.22491	6.10995509763971e-15	1.42182434475745e-13	23.3464300711966		BARX2	ATP1B2	DDN		DYSF	ACSS1	CLECL1
RTN1	-1.09246	0.127068088357105	9.40205046670125	-8.59744	4.69134099307539e-16	1.47076798008603e-14	25.8561453703254		BCAM	AZU1	DGCR5		ENOSF1	ACSS3	CLIC1
RGS7	-1.09067	0.102491478050348	8.61715119807151	-10.6416	1.25198176037369e-22	3.89798045324623e-20	40.6903112122921		BMP10	BAMBI	DNAJC5B		ENPP2	ACTA1	CPVL
BEX5	-1.08526	0.109878314429112	9.12239523517917	-9.87691	4.34801591454471e-20	4.96939692309167e-18	34.9518293226957		BTLA	BBOX1	DNM1		ERMN	ACTA2	CXCL11
TAGLN3	-1.08025	0.127303636300563	8.7531619343347	-8.48562	1.02080053634677e-15	2.9213337694691e-14	25.0957269674628		BTNL3	BCAR3	EMILIN3		EVI2A	ACTC1	CYBA
HPRT1	-1.07068	0.118007901894829	9.9507059652269	-9.07294	1.61296644237666e-17	8.02638543114385e-16	29.1547107495873		C12orf36	BEND5	EPB49		FA2H	ACTG2	DOCK2
PPEF1	-1.063	0.110410574287869	6.27846379172323	-9.62766	2.7975011085748e-19	2.44044806853352e-17	33.126899487582		C13orf33	BMP6	EPHB6		FOLH1	ACTL6B	DOCK8
SVOP	-1.06081	0.103535214534201	9.30926494844052	-10.2459	2.64909477202705e-21	4.88162264595399e-19	37.6959050530013		C15orf34	BUB1B	FAM100A		GJB1	ACTN2	EBI3
CAP2	-1.05881	0.124902836623384	9.83929	-8.47706	1.08313966432189e-15	3.08506877891556e-14	25.0377576277875		C16orf71	C11orf80	FAM154A		GLDN	ACTR10	EMP1
STAT4	-1.05395	0.10004122061909	7.73260660045801	-10.5351	2.86102800290898e-22	7.82794601159552e-20	39.8793609802967		C16orf82	C13orf16	FBN2		GPR37	ACTRT2	F13A1
GABRG2	-1.0328	0.124165855621226	10.0161755108127	-8.31791	3.23953118199219e-15	8.19320085215895e-14	23.9665860019974		C17orf65	C14orf79	FRMD1		GPR62	ADAM23	FAM129A
CREG2	-1.02886	0.113092337620194	9.11922323185752	-9.09756	1.35095624977416e-17	6.87199097420333e-16	29.3282924029052		C19orf40	C16orf93	FRMPD1		GREM1	ADAM30	FAM20A
NELL2	-1.02627	0.138054401301506	10.2244797354857	-7.43381	1.12587402366624e-12	1.45742172898673e-11	18.2548104198529		C1QTNF8	C17orf75	GPI		HHIP	ADAMTS1	FCER1A
NAP1L5	-1.02433	0.0937113449778578	9.68390368691938	-10.9307	1.30420768779652e-23	6.36523849357556e-21	42.9099753275221		C1orf111	C19orf59	GRINA		HOXD1	ADAMTS18	FCER1G
SYT1	-1.02418	0.134982563440091	9.23348825594151	-7.58749	4.1958506933793e-13	6.07120767796822e-12	19.2171755277372		C20orf152	C6orf221	HPCA		HSPA2	ADAMTS9	FCGR1B
ZCCHC12	-1.01243	0.124243078274262	7.57517127390015	-8.14877	1.02388392722686e-14	2.21694196137443e-13	22.8419440281351		C20orf62	C6orf222	IDUA		IP6K3	ADAP2	FCGR2A
CPNE4	-1.00706	0.134452308400837	8.32556769774826	-7.49013	7.85347464860614e-13	1.05206264988523e-11	18.6059258515249		C20orf96	CA1	IGSF8		KCNH8	ADARB2	FGL2
SLC30A3	-1.00122	0.0975100479640043	10.0652732182171	-10.2679	2.23900717439838e-21	4.34752597368666e-19	37.8608812785241		C21orf128	CA2	INHA		KLK6	ADCY1	FOS
DIRAS2	-0.99113	0.127880546797101	8.7236875407164	-7.75044	1.45252757267936e-13	2.36303990157152e-12	20.2520442797998		C21orf67	CA4	ISLR		LAMP2	ADCYAP1	FPR1
FRMPD2	-0.989268	0.0999177789562381	6.58787859855813	-9.90082	3.6325137732681e-20	4.31682374717422e-18	35.1281159122417		C2orf57	CALB2	JOSD2		LOC439949	ADH1A	FPR3
PCDH8	-0.987927	0.106295316535689	7.53641046136091	-9.29417	3.25058128001688e-18	2.03815960953281e-16	30.7235619836536		C2orf62	CAMKK2	KCTD13		MAG	ADH1B	FYB
DACH2	-0.985116	0.115874269224694	7.76037591234081	-8.5016	9.13822893239503e-16	2.64452144328829e-14	25.2039941769727		C2orf66	CASQ2	L1CAM		MAL	ADH1C	GPR34
CACNG3	-0.983517	0.0979296088381731	9.02433384030762	-10.0431	1.24062902370945e-20	1.8214047894427e-18	36.1815721093347		C2orf78	CAT	LOC100128505		MC5R	ADH4	GPR84
KIAA1107	-0.970647	0.111302492835504	8.61651936367801	-8.72081	1.97617305844998e-16	7.03860613204925e-15	26.701992928161		C3orf20	CAV1	LOC729870		MOBP	ADHFE1	HAMP
ELAVL4	-0.966788	0.114583652001855	8.58227233672347	-8.4374	1.42481352148779e-15	3.9221467333882e-14	24.7696441332208		C3orf67	CCDC140	LPCAT4		MOG	ADIPOR2	HCK
NECAB1	-0.966624	0.123412324322935	8.48452466663658	-7.83247	8.46928992280678e-14	1.47056189832735e-12	20.7785300979891		C4BPA	CCDC24	LPHN1		NINJ2	ADM	HCLS1
TAC1	-0.964581	0.125949544629444	6.51363262746572	-7.65847	2.64788111164931e-13	4.00464297438554e-12	19.6661887697553		C5orf62	CCNF	LRRC18		NKX6-2	ADORA2A	HCST
SYT4	-0.955601	0.138370135893334	11.1895472781261	-6.90612	3.01200216255118e-11	2.88930857339795e-10	15.0549225078938		C6	CCRN4L	LY6E		OPALIN	ADORA3	HK3
GNG2	-0.952686	0.118542078536579	8.34089178187501	-8.03669	2.17755587443414e-14	4.4083300426605e-13	22.1047676530066		C6orf15	CCT5	MACROD1		PLEKHG3	ADRA2B	HLA-B
INA	-0.951647	0.118615488841968	10.3901756948885	-8.02296	2.38734631321685e-14	4.79540597598107e-13	22.0149290255767		C6orf27	CD48	MAP1A		PLLP	AEBP1	HLA-DPA1
ADCYAP1	-0.947917	0.0879478581701326	6.77119374108997	-10.7782	4.31505015749447e-23	1.6939386031312e-20	41.7356445203852		C9orf84	CD9	MAP1S		PLP1	AFF2	HLA-DQB1
OLFM3	-0.94602	0.110335426727365	7.26066475020198	-8.57404	5.52290114636301e-16	1.70774912501752e-14	25.6965191881811		CACNA2D4	CDKN2B	MAP4K1		RBP7	AFP	HLA-DRA
NUDT11	-0.944259	0.121763347585871	7.79524503534278	-7.75487	1.41095299533634e-13	2.31206798455387e-12	20.2803828149864		CALN1	CDS1	MAPRE3		RHOH	AGK	HLA-DRB1
TUBB2A	-0.937974	0.0896460698995032	11.5169496037693	-10.4631	4.99359036156055e-22	1.20232339665414e-19	39.3328801161444		CAPN11	CHORDC1	MCHR1		RNASE1	AGMAT	HLA-DRB4
UCHL1	-0.937719	0.122769404679722	12.0852042680935	-7.63805	3.02368682959067e-13	4.50509379280101e-12	19.536724249815		CCDC36	CIDEA	MED24		S1PR5	AGPAT9	HLA-DRB5
NEUROD6	-0.924621	0.105598045599862	6.28475478598859	-8.75604	1.5417920230794e-16	5.60194775709612e-15	26.9448820905086		CCDC58	CLIC4	MEIS3		SLC31A2	AGR3	HLA-DRB6
C2orf80	-0.91701	0.0979198367539893	9.52682829559917	-9.36491	1.93938364777846e-18	1.29708851524383e-16	31.2295243901539		CCDC60	CLK1	MGRN1		SLC45A3	AGTR1	IFI16
SYT13	-0.914167	0.120641136271125	10.0542363544228	-7.57757	4.47352650808207e-13	6.4215374946698e-12	19.1546801181562		CCDC63	CLSTN2	MLF2		SLCO1A2	AHCYL1	IFI30
CCKBR	-0.91356	0.0875356053916965	7.55907989104784	-10.4364	6.13318420070655e-22	1.43835117267999e-19	39.1312034999895		CCDC66	CNGA1	MRPL2		ST18	AHNAK	IL6
PNMA2	-0.911584	0.114189594050528	10.8440498855583	-7.98308	3.11701552783549e-14	6.07195969812873e-13	21.7544638034053		CCDC87	CNNM1	MYO3B		TF	AHSA1	IRF8
KRT222	-0.91158	0.0962388763240561	7.9201297028131	-9.47206	8.83472172197444e-19	6.53841823177928e-17	31.9999172015549		CCL26	COLEC12	NCDN		THBS2	AHSP	ITGB2
C17orf102	-0.905382	0.0780709557731559	6.54945360943278	-11.5969	6.48872014934102e-26	8.36952203262858e-23	48.1163682129548		CCL8	COPE	NCF2		TMEM125	AIF1L	KCTD12
NMNAT2	-0.888888	0.0971330068682357	7.68562461039463	-9.15124	9.17138884637011e-18	4.94378924739557e-16	29.7075873760367		CD180	CSRNP3	NDUFB7		TMEM63A	AIM1	LCP1
SCG5	-0.884477	0.106532706056623	11.785292889026	-8.3024	3.60237556270028e-15	8.94796394927671e-14	23.8628087382022		CD1C	CT45A5	NRGN		UGT8	AK5	LIPG
SV2B	-0.883417	0.111441774788485	10.5897296174474	-7.92716	4.52395326124645e-14	8.50088948923917e-13	21.3907073738514		CD200	CXCR4	NUDT14		ZNF536	AKAP5	LOC154761
KCNV1	-0.882948	0.0930310360585598	7.65585710008101	-9.4909	7.69027198300091e-19	5.76227931406765e-17	32.1358637776868		CD3EAP	CYBRD1	NUP62CL			AKAP6	LPAR5
SH3GL2	-0.878024	0.122208731746855	11.0072110160174	-7.18462	5.42376533509565e-12	6.0947326957783e-11	16.7231366300163		CEACAM4	CYP39A1	OSBPL11			AKR1C3	LY86
NAP1L3	-0.87721	0.109320553320708	10.5411413624409	-8.0242	2.36764609549519e-14	4.76643848299355e-13	22.0230221884723		CEBPE	CYR61	PACS1			ALAS2	LY96
ELMOD1	-0.872797	0.118936714813333	9.37679563954047	-7.33833	2.06505368182447e-12	2.54197269164187e-11	17.6636729121994		CETN1	CYYR1	PCSK1N			ALB	LYVE1
PRMT8	-0.871521	0.0974925753386068	6.51691465890875	-8.93936	4.19988268650631e-17	1.84081265905172e-15	28.2177439888032		CETP	DAGLB	PDE1B			ALDH1A1	MAP3K8
YWHAG	-0.870283	0.0993661277255377	11.263957656771	-8.75834	1.51695276129561e-16	5.53396625524769e-15	26.9607759749748		CFHR4	DCN	PDZD4			ALDH1A2	MS4A4A
GLRB	-0.867271	0.116562491231361	7.34053144452498	-7.4404	1.07953791557318e-12	1.40753037396538e-11	18.2957743086494		CHD4	DEFB124	PIP5K1C			ALDH1A3	MS4A6A
SNAP25	-0.866887	0.110462586676017	14.2530713932393	-7.84779	7.65496636200109e-14	1.34730392363563e-12	20.8772099213081		CHRNA2	DGAT2	PITPNM1			ALDH1L1	NOD2
BEX2	-0.866097	0.0909890041657916	11.763533757921	-9.5187	6.26499973780699e-19	4.85550923885488e-17	32.3367311792375		CHRNA5	DGCR10	PKM2			ALDH4A1	OLR1
SERPINI1	-0.863866	0.104897955844437	10.0675875002524	-8.2353	5.6932911839714e-15	1.33866474218952e-13	23.4154574024067		CHRNE	DHDH	PODXL2			ALDH6A1	PIK3AP1
SPHKAP	-0.85743	0.0932109157429015	6.76153945205533	-9.19882	6.4997597812049e-18	3.71432475091766e-16	30.0448178392438		CLCN1	DNAH1	PRKCG			ALDH7A1	PLAC8
NELL1	-0.855696	0.100892049756679	8.23483420217286	-8.4813	1.05179479239239e-15	3.00527062674396e-14	25.066475661739		CLDN6	DNAH2	PRR22			ALKBH1	PLEK
STX1A	-0.852646	0.0917153458557353	9.27627307467032	-9.29665	3.19234647834878e-18	2.02983777133881e-16	30.7412709939824		CLEC4E	DOPEY2	PSKH2			ALOX12B	PSTPIP2
NAP1L2	-0.85132	0.104596186205462	8.49948886433462	-8.13911	1.09295110320296e-14	2.3412231342395e-13	22.7781634003659		CNKSR1	DUS2L	PTMS			ALOXE3	PYGL
TMEM155	-0.849786	0.119103869840369	7.79452540525719	-7.13483	7.39393787811893e-12	8.06765741408288e-11	16.4214544949655		CNTD2	DUSP13	PTPRN			ALPL	RBM47
GAD2	-0.84976	0.103896161058361	7.13300019188449	-8.17893	8.3479674513362e-15	1.85649749059396e-13	23.0414413718419		COL1A1	DUSP5	SCGB1D1			ALPP	RGS18
CALB1	-0.847591	0.113569182885679	6.70019330226747	-7.46321	9.33092660773006e-13	1.23532164723159e-11	18.4378801900477		CPN2	ECHDC3	SF3B4			ALX1	RNASE3
GABBR2	-0.844451	0.106732861997872	11.654514711056	-7.91182	5.00917380291586e-14	9.3157219910458e-13	21.2912280751632		CRB3	EDNRB	SNCB			AMN1	S100A8
CTXN3	-0.839695	0.120797751042011	6.6450032329124	-6.95125	2.28863535383291e-11	2.26207866554541e-10	15.3220226380013		CRYBA4	EFEMP1	SPTBN2			AMPH	S100A9
SYNGR3	-0.827697	0.0911369121272672	7.81451192447718	-9.08191	1.51218279565308e-17	7.58527692330648e-16	29.2178909270657		CSN2	ELF1	STAC2			ANGPT1	SAMSN1
RSPO2	-0.827143	0.11076050822351	6.98550651200129	-7.46785	9.05819911466711e-13	1.20097620860983e-11	18.4667973507704		CST7	ELOVL7	STX1A			ANGPT2	SCIN
CDH8	-0.824426	0.108503965276578	6.67932767151174	-7.59812	3.91697181902369e-13	5.70885206682243e-12	19.284253617011		CSTA	ELTD1	SYN1			ANGPTL4	SEC14L5
FLJ32063	-0.8222	0.0982976602494165	6.56140978665662	-8.36439	2.35549462517158e-15	6.13788195401854e-14	24.2781226766289		CT45A1	ENPEP	SYP			ANGPTL7	SHISA3
DOCK3	-0.821489	0.105081383379102	8.87778654859117	-7.81765	9.33904997711853e-14	1.60308521375291e-12	20.6831096642226		CTSW	EPS8	TAS2R42			ANK1	SIGLEC10
REEP1	-0.816314	0.100378455270146	9.27505537685959	-8.13236	1.14393980442867e-14	2.4388742607288e-13	22.7336137832793		CXCL10	EPSTI1	TECR			ANKMY2	SIGLEC14
PTH2R	-0.816142	0.0994093973113485	6.47966356931172	-8.20991	6.7657247163536e-15	1.54848487868078e-13	23.2467983056532		CXCL17	EVI2B	TM7SF2			ANKRD18A	SLA
BEX1	-0.815238	0.0860910450209288	11.2235021787173	-9.46949	9.00350439172766e-19	6.63613397166604e-17	31.9813733980264		CYGB	F3	TMEM160			ANKRD22	SLAMF8
TSPAN7	-0.812502	0.0746728967872767	12.032155493428	-10.8808	1.93040735719984e-23	8.71482401407868e-21	42.5250946404849		CYP17A1	FABP7	TTLL4			ANKRD29	SLC2A5
SNX10	-0.81086	0.0912952226153304	8.39233063546517	-8.88174	6.33112265086973e-17	2.62218836764692e-15	27.8159840766998		CYP3A4	FAM164A	UBA1			ANKRD34A	SPP1
ANO3	-0.810112	0.100066812121272	9.07862924196193	-8.09571	1.46463851515695e-14	3.05762338805829e-13	22.4921745245781		CYP3A43	FAM48A	UCKL1			ANKRD34B	SRGN
TSPYL1	-0.806895	0.0966930987069558	10.7483661216642	-8.34491	2.69245774769245e-15	6.90630710338497e-14	24.1474104513795		CYP7A1	FATE1	USP5			ANKRD40	STC1
RASL11B	-0.80612	0.105062950828921	8.59426207187098	-7.67273	2.41321655069637e-13	3.69323347322036e-12	19.756719293281		DARC	FBN3	VAMP2			ANKRD43	STX11
SLITRK4	-0.803917	0.099214369126498	9.59670859842599	-8.10283	1.39609113995938e-14	2.9246651746388e-13	22.539000883122		DEFB118	FBXW9	WBSCR17			ANKRD46	STXBP2
B4GALT6	-0.80005	0.0988501696996241	6.99028530641595	-8.09356	1.48596590060744e-14	3.09856492299874e-13	22.478051702444		DEFB123	FGF2	ZBTB22			ANKRD55	SYK
UBE2N	-0.799272	0.0810976981976781	9.39421377640913	-9.85567	5.10036506986416e-20	5.65045352341147e-18	34.7953554189543		DHRS7B	FGFBP2	ZFP92			ANO3	TGFBI
COPG2IT1	-0.798906	0.0923064712437791	10.7876738980727	-8.65493	3.13845081052336e-16	1.04758123357543e-14	26.2494056743357		DLX2	FIBP	ZNF431			ANP32B	TLR10
SOSTDC1	-0.795163	0.11125291460806	6.1269063487792	-7.14735	6.84082106118983e-12	7.51865774333329e-11	16.4971463048217		DLX4	FLT1				ANXA10	TLR2
GOT1	-0.793387	0.0892330592440117	10.6522754247712	-8.89118	5.91983290106122e-17	2.46314153288856e-15	27.8817326865015		DMRTB1	FMO3				ANXA2P1	TLR7
STXBP1	-0.790013	0.0832355981411504	9.02379217896967	-9.49129	7.66825058925665e-19	5.76227931406765e-17	32.1386738619122		DNA2	FNDC5				ANXA6	TLR8
GAD1	-0.788619	0.0898508936165875	7.78747239531611	-8.77697	1.33008211832415e-16	4.93195541944507e-15	27.0894255030227		DPYSL5	FOSB				AOC3	TREM2
PTPRO	-0.788358	0.101819271306821	7.69604189344358	-7.74272	1.52790542826077e-13	2.47009097793491e-12	20.2026744959612		DUOX2	FOXRED1				AP1M2	TYROBP
MET	-0.786657	0.097489179107895	8.34086640714093	-8.06917	1.75090597173476e-14	3.59293864063481e-13	22.3177769845188		DUX3	FSTL1				AP1S1	VSIG4
ZNF385B	-0.783627	0.0900857124590871	6.6528563227982	-8.69869	2.30874192068187e-16	8.06407381115536e-15	26.549800578411		DYDC2	FTCD				APCDD1	ZFP36
GPRASP2	-0.783166	0.0850944496416391	8.71085233813368	-9.2035	6.28311833622306e-18	3.61339334125847e-16	30.0780199154184		ECEL1	FXYD7				APLF
PREPL	-0.779062	0.100859631950166	11.0094332211266	-7.72422	1.72448548634516e-13	2.73885302659815e-12	20.0845742195726		EFNA3	GADD45A				APLN
CAMK1G	-0.774616	0.0821041851309742	8.31078956698315	-9.43455	1.16402268404523e-18	8.31811008955203e-17	31.7296918691646		EGF	GADL1				APLNR
ENTPD3	-0.772453	0.103378777813009	6.99931366324529	-7.47206	8.81695958627515e-13	1.1707788028252e-11	18.4931114436178		EIF4EBP2	GATM				APOA5
SYN2	-0.770653	0.0974047863388206	10.0520852367317	-7.91186	5.00790710258874e-14	9.3157219910458e-13	21.2914750061207		EN1	GBP1				APOBEC2
XK	-0.770616	0.0901660205647794	8.07566150026405	-8.54664	6.68375207068307e-16	2.01494482291143e-14	25.5099146538003		EPYC	GDPD1				APOBEC3A
MOAP1	-0.7706	0.0929023217462422	10.287681858065	-8.29473	3.79617227193112e-15	9.3420441820191e-14	23.8115890393801		ETV3L	GEM				APOBEC3D
TSPAN13	-0.770513	0.111113775507406	8.87206691690162	-6.93445	2.5353078273179e-11	2.4827868083355e-10	15.2224698023066		FAM178B	GFRA2				APOC1
CKMT1A	-0.765456	0.0998456055198953	9.54051596899776	-7.6664	2.51479764404956e-13	3.83549120407491e-12	19.7164949156179		FAM19A4	GJA1				APOC2
SNCA	-0.765352	0.105190858487186	9.23610871079204	-7.27584	3.06290194964281e-12	3.60090386762044e-11	17.2796375649196		FAM27L	GJB6				APOE
NAPB	-0.76524	0.0996983928858418	12.4475893250204	-7.67555	2.36933700523309e-13	3.63513064065413e-12	19.774621576642		FAM3D	GMNN				APOF
ENPP5	-0.762912	0.0814288552802915	7.99954566618067	-9.36906	1.88132609388245e-18	1.26293630495648e-16	31.2593016091531		FAM41C	GNA13				APOLD1
SYNPR	-0.760647	0.121860917770433	10.3183892190316	-6.24193	1.48291918964829e-09	1.00520100325333e-08	11.2728162798003		FAM54A	GNG11				AQP1
CYP26B1	-0.759248	0.0909241697657383	6.99378551203948	-8.35034	2.59402003696387e-15	6.69966272112368e-14	24.1838220729396		FAM83F	GOLGA8A				AQP11
CPLX1	-0.753521	0.0899678190253764	10.6463989388065	-8.37546	2.18308401055273e-15	5.72164456640947e-14	24.3524371466015		FBXO16	GPC5				AQP12A
DCLK1	-0.748934	0.0862001865569306	8.90138432341967	-8.68832	2.48318569903935e-16	8.65663462418005e-15	26.4785316297417		FCGR3A	GPNMB				ARAP2
NT5DC3	-0.746778	0.0762164418950479	7.20739321993066	-9.79812	7.85207388026611e-20	8.05640625737758e-18	34.372343335769		FEV	GPR55				ARF3
GPR22	-0.741716	0.0999487673646238	6.95863800434643	-7.42096	1.22205074611523e-12	1.57178008357186e-11	18.1749154262819		FFAR3	GPR98				ARG2
ELOVL4	-0.740804	0.0950801755843511	9.02190798147827	-7.79136	1.11032720191082e-13	1.87325031126189e-12	20.5142233112949		FLJ32955	GRAMD1C				ARHGAP20
NPTXR	-0.738919	0.0759953223160424	7.20035498827449	-9.72322	1.37417785984288e-19	1.32700020283651e-17	33.823695212626		FLJ36644	GSTO2				ARHGAP9
SCG3	-0.738319	0.0660822008834823	9.57420383907265	-11.1727	1.92658533628554e-24	1.25862967603608e-21	44.7872218533219		FLJ43860	GSTZ1				ARHGEF10
KIAA1467	-0.737992	0.0778861869762738	8.12081417026686	-9.47526	8.62882834818464e-19	6.41232025973326e-17	32.0230240985192		FMO1	GTF2H4				ARHGEF3
PABPC1L2A	-0.736764	0.104985584764936	6.35627497722593	-7.01777	1.52326955299434e-11	1.56202166882293e-10	15.7180382457446		FMO2	HAR1B				ARHGEF5
SCN2B	-0.736492	0.085092283104292	8.43762144719013	-8.65522	3.13198434203395e-16	1.04735876386017e-14	26.2514235509074		FOXC2	HBB				ARL9
ATP1B1	-0.73526	0.103707865791419	12.1313332082635	-7.08972	9.77806033648026e-12	1.04172397378266e-10	16.1494173290425		FOXE1	HBG1				ARMC3
ATP6V1G2	-0.73292	0.0787061460235203	10.2064852691611	-9.31211	2.85209781360547e-18	1.8593206613028e-16	30.8516761214798		FOXI1	HEBP2				ARMCX5
NRGN	-0.731878	0.0887806593150572	11.8946627358871	-8.24367	5.37793164580933e-15	1.27614572483607e-13	23.4711497299443		GABRA4	HRSP12				ARPC3
ENO2	-0.731678	0.0936017684649224	10.8366690304544	-7.81692	9.38384332313899e-14	1.60924447036319e-12	20.6784393102083		GABRA6	HSD17B12				ARPM1
PTPN3	-0.728175	0.0840608053783164	6.5801968084905	-8.66248	2.97668756542227e-16	1.00124704788389e-14	26.3011786928587		GALNT6	HSPA1B				ARRDC2
KCNB2	-0.727613	0.0782956466492515	7.21777013117429	-9.29315	3.27498306662669e-18	2.04635447118148e-16	30.7162356384118		GDAP1L1	IFI44L				ARRDC4
ABCC12	-0.726599	0.080434391214764	6.22484349104337	-9.03343	2.14237335588227e-17	1.02617978940377e-15	28.8767822093175		GDPD4	IGDCC4				ART1
MRAP2	-0.726315	0.103258391383126	6.90391672170226	-7.03395	1.37907633904405e-11	1.42630930873181e-10	15.8147957251216		GHSR	IGFBP7				ARVP6125
PNMAL1	-0.722972	0.0969148850418168	10.7306398245372	-7.45986	9.53293742225969e-13	1.26114127451403e-11	18.417		GJA5	IL8				ASAP3
SLC17A6	-0.720201	0.1033993286064	8.45677746849383	-6.96523	2.10133154909779e-11	2.09183269645026e-10	15.4050723673778		GLOD5	INTS5				ASB5
CITED1	-0.719783	0.0746244937105111	5.92161577172008	-9.64539	2.45240995528725e-19	2.21428094862886e-17	33.2559407685341		GLRA1	IQGAP1				ASCC1
CADPS	-0.719605	0.0886649523271222	7.96194532824846	-8.116	1.27743563210412e-14	2.6962221521644e-13	22.6257759515624		GNAT1	ITGA1				ASCL1
ATL1	-0.718898	0.0843897342840783	9.22215577544167	-8.51878	8.11122898970227e-16	2.38554679309517e-14	25.3205902262724		GNG13	ITGA2				ASCL2
KIAA0748	-0.717391	0.102848459099666	8.07908136845768	-6.97523	1.97687530807723e-11	1.97994533074091e-10	15.4644601274274		GNMT	ITPR2				ASF1A
CHN1	-0.716097	0.0769313693830467	10.4535325414742	-9.30826	2.93326085092552e-18	1.89403144096108e-16	30.8241876441406		GP6	KAT2B				ASPHD2
RNF175	-0.713189	0.0892526397702622	8.31336639542971	-7.99068	2.96261969647197e-14	5.8151072259664e-13	21.8040769775087		GPA33	KCNF1				ASRGL1
GABRA5	-0.711559	0.103472271632081	7.06309119832959	-6.87681	3.59788892460819e-11	3.39627173029664e-10	14.8820980997302		GPC6	KCNG1				ATHL1
C12orf53	-0.71056	0.0919380637197441	9.05241987537458	-7.72868	1.67491153395979e-13	2.68134330498634e-12	20.1130356266377		GPR141	KCNK3				ATL1
LOC100189589	-0.7105	0.0824860650055076	6.06946532790904	-8.61358	4.1912452346686e-16	1.33719976055911e-14	25.9664129778199		GPR151	KHDRBS2				ATOH7
TMEM132D	-0.710404	0.0830510783667931	7.4552636880321	-8.55382	6.35816488581714e-16	1.93618451109757e-14	25.5587611557522		GPR153	KLRB1				ATP1A1
SLC16A14	-0.709337	0.0744569277109785	7.45104140791914	-9.52681	5.90131396578001e-19	4.61324361879028e-17	32.3953371612247		GPR50	KRT17				ATP1B1
ZNF184	-0.708294	0.07897354838678	7.05683238020168	-8.96875	3.40470602024954e-17	1.52462300002801e-15	28.423230781353		GSTA3	LCN15				ATP2B1
GOLT1A	-0.707386	0.0721762543749806	5.52469130966407	-9.80081	7.69524367064059e-20	7.94061201168159e-18	34.3921225713785		GUCA1A	LCN2				ATP2B3
HS3ST2	-0.706256	0.119074851030937	7.06955839499459	-5.93119	8.32381174978522e-09	4.91178249996502e-08	9.6037419074766		GUCY2E	LEF1				ATP5A1
CIRBP	-0.702495	0.0747497581669406	10.1291970721895	-9.39796	1.52250648823811e-18	1.04141750623499e-16	31.466636532901		HEMK1	LHX2				ATP5F1
AMPH	-0.702026	0.118967853233341	8.04320399733967	-5.90097	9.81038245126707e-09	5.71470600983809e-08	9.44496683895118		HEPHL1	LIFR				ATP6AP2
BASP1	-0.701237	0.0850889320878501	12.7419970130005	-8.24123	5.46807979253892e-15	1.29075274370808e-13	23.4549029309693		HLA-DQA2	LILRA3				ATP6V0D1
PPP1R14C	-0.700623	0.0962586899910118	6.66577415209736	-7.27854	3.01133652888724e-12	3.54952448032936e-11	17.2961762024205		HLA-DQB2	LINGO1				ATP6V0D2
SLC12A5	-0.700467	0.100199462044771	10.0885396081431	-6.99072	1.7980044789571e-11	1.81387513301717e-10	15.5567179823545		HOXA6	LIPA				ATP6V1B2
C20orf103	-0.69834	0.108583231431779	10.2180277483657	-6.43138	5.02105057070943e-10	3.76500294706083e-09	12.3224366046862		HOXA7	LITAF				ATP6V1D
NPY	-0.698193	0.09566477980324	9.22658211682373	-7.29833	2.65851036480533e-12	3.1708969727645e-11	17.4175693701485		HOXB1	LIX1				ATP6V1E1
ST6GALNAC5	-0.697471	0.0774909154356187	8.37464503445581	-9.00067	2.70948384966108e-17	1.26428577150335e-15	28.6468449281389		HOXC10	LOC100128573				ATP6V1G2
C1QL3	-0.697172	0.0929249873544763	6.56784768665882	-7.50252	7.253080403047e-13	9.84043019671095e-12	18.6834626323101		HOXC5	LOC100129129				ATP6V1H
ATP6V1B2	-0.697069	0.0880421281424053	11.3019469451029	-7.91745	4.82540196627013e-14	9.01107639161385e-13	21.3277220027758		HOXC6	LOC100130386				ATRNL1
GABARAPL1	-0.696851	0.0782422412628477	10.5725685498654	-8.90633	5.31467773526773e-17	2.23712005928822e-15	27.9872903219043		HOXC9	LOC100131283				ATXN3L
TUBB3	-0.696134	0.0849737905092283	10.4359431785253	-8.19234	7.62283166397264e-15	1.72281719884879e-13	23.1302373365558		HPDL	LOC100131608				AVPR2
CCK	-0.694654	0.0949539594437826	11.1526249377644	-7.3157	2.38265477385745e-12	2.88571293804948e-11	17.5242933842101		HS3ST3A1	LOC158376				AXL
FGF12	-0.693348	0.0786766675285748	8.23839934856585	-8.81262	1.03371927659631e-16	4.04921967392106e-15	27.3361230067666		HTR1B	LOC285556				AZGP1
DLGAP2	-0.692908	0.0956601965394681	9.06397590813121	-7.24343	3.75443302574776e-12	4.34878457850885e-11	17.0813555519622		HTR3C	LOC286002				B3GALT2
BEX4	-0.692759	0.0786183836209395	10.0669965333978	-8.81166	1.04077506431797e-16	4.068033790358e-15	27.3294654941317		HTR3E	LOC338758				B3GALTL
CYP2C8	-0.692046	0.0771409622828617	5.89542367620324	-8.97118	3.34608975714718e-17	1.51385306895328e-15	28.4402325307604		HUS1B	LOC400743				B3GNT1
FSTL5	-0.691812	0.0987430743431184	8.01466888548604	-7.00619	1.63545935970991e-11	1.66009697119964e-10	15.6488987595656		IDI2	LOC644366				B3GNT4
SCN3B	-0.691481	0.0754645222570515	9.45395533706996	-9.16299	8.42440449790254e-18	4.59600895538139e-16	29.7907904959899		IFNE	LOC645355				B3GNT6
AASDHPPT	-0.690271	0.0836471691627458	9.37950282348974	-8.25218	5.07517483314333e-15	1.21226861292199e-13	23.527779874894		IGF2BP1	LOC93432				B4GALNT1
RCAN2	-0.68861	0.0722940465838643	10.9459088111815	-9.52513	5.97458953633809e-19	4.65039387272385e-17	32.3832438433105		IGFBP4	LPL				B4GALNT2
GNG3	-0.686535	0.090940248819982	10.0833292161248	-7.5493	5.36882299027936e-13	7.5155198107337e-12	18.9767748770722		IGFL1	LPXN				B4GALT6
PRKCB	-0.681412	0.0853421184220327	9.6327039107294	-7.98447	3.08810855265703e-14	6.02214516672577e-13	21.7635628672367		IGFL3	LRIG1				BAAT
EPB41L3	-0.679637	0.0907361334294585	9.6967578523841	-7.49025	7.84708097026328e-13	1.05206264988523e-11	18.6067198750421		IL17C	LRP4				BACE2
LOC401442	-0.679062	0.0874387672895967	6.23957401391829	-7.76614	1.31038806981024e-13	2.16495770948155e-12	20.3525411245339		INS	LRRC3B				BAG3
MAP2K1	-0.678254	0.0979843200599089	9.66249548251419	-6.92206	2.73388781870695e-11	2.6542229156027e-10	15.1491330600192		INSL5	LRTM2				BAI3
OSBPL10	-0.677345	0.0730408809535952	7.5519870961644	-9.2735	3.77858316554707e-18	2.300215114804e-16	30.576118699271		INSM1	LUM				BAIAP3
CDH13	-0.675924	0.0934126843813929	7.18560069076367	-7.23589	3.93631030266983e-12	4.54487796966828e-11	17.0352828378101		IRF2	LY6H				BARHL2
SLITRK5	-0.67505	0.100085257024956	7.71850015888546	-6.74475	7.9620592340729e-11	6.94919601976261e-10	14.1100580414037		IRGC	MAGEL2				BASP1
TMEM130	-0.67302	0.0833533641442325	10.3860414013135	-8.0743	1.69160423576055e-14	3.48709923394566e-13	22.3514353384264		IRX1	MAPK4				BBS7
GABRB2	-0.669266	0.0831135287036306	7.48794329975757	-8.05243	1.95926237039341e-14	3.99326860999596e-13	22.2079487705537		IRX6	MATK				BCAS1
CYP4X1	-0.668304	0.075337702303147	7.96702057648572	-8.87078	6.84364666180678e-17	2.78967429839519e-15	27.7397890567203		ISX	MATN3				BCL2L10
FBXO16	-0.666943	0.067373399026513	6.89516873173767	-9.89921	3.67687072516923e-20	4.33966872909189e-18	35.1162154217345		ITGA7	MCC				BCL2L14
NMU	-0.66338	0.10420590433023	5.88560058073826	-6.36605	7.31321631734198e-10	5.30156805534169e-09	11.9578215960106		ITK	MCOLN1				BCL3
LDB2	-0.66312	0.0766705784030044	10.0819141313346	-8.64895	3.27267021859049e-16	1.08635806631079e-14	26.2084356127586		KCNJ3	MERTK				BCL6B
CALY	-0.661808	0.0771871334822174	7.85767358898048	-8.57407	5.52172145959641e-16	1.70774912501752e-14	25.6967281457353		KCNMB1	MFHAS1				BDNF
KIFAP3	-0.660172	0.0725923448834323	10.8356039434052	-9.09424	1.38368049516413e-17	7.01868044429039e-16	29.3048545994397		KDR	MGC40069				BEST4
CDK5R1	-0.659311	0.083298313030258	10.6946670049273	-7.91506	4.90250979287001e-14	9.13617356446302e-13	21.3122432161765		KLHL35	MGP				BEX1
PAK1	-0.658956	0.089102933708276	8.34610256135481	-7.39545	1.43750275942612e-12	1.82420413420357e-11	18.0166624005798		KLK1	MYL12A				BEX2
PLCXD3	-0.658317	0.109107479462868	7.95081976338367	-6.03365	4.74664064902985e-09	2.93543961781442e-08	10.1467537018366		KLK10	MYL5				BEX4
VIP	-0.658205	0.0741691814331778	7.66979877172518	-8.87438	6.67109469559883e-17	2.73166956945859e-15	27.7647849461614		KLK14	MYOM2				BEX5
SUCLA2	-0.657446	0.0877353757918606	8.87566336627784	-7.49351	7.68515309660927e-13	1.03411694946774e-11	18.6270483048283		KLK4	NBPF3				BFSP1
TAC3	-0.65676	0.0869327764980049	7.08871349887605	-7.5548	5.18177046389834e-13	7.29325105511117e-12	19.0113554481172		KLK8	NCKIPSD				BGN
PPP3R1	-0.656662	0.0838578004167437	9.39949018516223	-7.83066	8.57130764397437e-14	1.48257350033419e-12	20.7668425050159		KPRP	NEFL				BHLHB9
SULT4A1	-0.654809	0.08289555537742	8.48363452489745	-7.8992	5.44676423395158e-14	9.99569802202212e-13	21.2094583429446		KRT33B	NFE2L2				BHLHE22
SYN1	-0.654139	0.0711686346084474	8.60642480880408	-9.19139	6.85930090188084e-18	3.89513382660894e-16	29.9920847101823		KRT36	NGB				BHMT
PNOC	-0.654049	0.0846666620764216	6.84193953057161	-7.72499	1.71591267150807e-13	2.73003973762932e-12	20.0894370235503		KRT75	NOS1AP				BMP4
ADCY1	-0.653928	0.0788207784313774	10.2355322645068	-8.2964	3.75322835271708e-15	9.28435583470754e-14	23.822709636773		KRT82	NOXA1				BMP5
NECAP1	-0.653852	0.0794586147533101	8.92422684529361	-8.22884	5.9488538235143e-15	1.38791217500027e-13	23.3725440268792		KRT84	NPC1				BMP7
CBLN2	-0.653318	0.0871892798839324	8.51091536655299	-7.4931	7.7052935819739e-13	1.03605503725454e-11	18.624496651018		KRTAP10-11	NTSR1				BMP8B
PRKCG	-0.651535	0.0670779052619055	6.4647743485254	-9.71311	1.48169512790154e-19	1.41568521797069e-17	33.7498510715984		KRTAP12-3	ODZ3				BOK
D4S234E	-0.649469	0.0873106340704119	10.2646183040376	-7.4386	1.09200072854583e-12	1.42013747399341e-11	18.2845859900169		KRTAP13-1	OMD				BRSK1
SLC6A17	-0.648928	0.0822993392352385	7.42244895122779	-7.88497	5.985755451851e-14	1.08633941657814e-12	21.1173334445479		KRTAP4-8	OR2D2				BSCL2
HS6ST2	-0.64846	0.0681327998725406	6.64877414132002	-9.51759	6.31639408125104e-19	4.87442069740304e-17	32.3287248931866		KRTAP5-1	OR7A5				BSN
KCNC2	-0.648305	0.0841033581603006	7.09306843179506	-7.70844	1.91192464679798e-13	2.99961210007628e-12	19.9838970197454		KRTAP5-9	OTUB2				BSPH1
YWHAH	-0.647667	0.0834969093070037	12.6524826231872	-7.75678	1.39341402958424e-13	2.28817460041822e-12	20.2925893611138		KRTAP8-1	OVGP1				BST2
PNMA6A	-0.647617	0.092562350534207	6.87484001917827	-6.99655	1.73498172806599e-11	1.75323447372219e-10	15.5914288549328		LCA5L	P2RY14				BSX
AP3B2	-0.646728	0.0853191842636611	8.5423077400307	-7.5801	4.40094885284578e-13	6.32741515801664e-12	19.1706320528802		LCE1B	PAFAH1B3				BTBD10
C11orf87	-0.645294	0.0831942725198007	8.69887402208942	-7.75647	1.39621959255907e-13	2.29000303382668e-12	20.290626488125		LDLRAD2	PANX2				BTBD11
ZNF25	-0.644353	0.070283981688573	9.48046995139177	-9.16786	8.13322262863454e-18	4.46412566042196e-16	29.8252408356217		LEFTY2	PCMTD1				BTBD3
SYT5	-0.643251	0.0806458224071159	6.13635159127162	-7.97625	3.26232809317731e-14	6.33452910823611e-13	21.7099660437936		LELP1	PDGFRA				BTC
VAMP2	-0.643135	0.0818637435917653	10.1477684466701	-7.85616	7.24276492102836e-14	1.28351176588744e-12	20.9312428644886		LGALS12	PDK4				BTF3L4
C2orf55	-0.643048	0.0783209454685239	8.73838575002303	-8.21042	6.74244182046295e-15	1.54511439586193e-13	23.2501670880463		LGR5	PECAM1				BTG2
CHRM1	-0.642114	0.0719479560711729	8.95569754389267	-8.92469	4.66298306578085e-17	2.02413817792958e-15	28.1153480148402		LHX4	PFKFB3				BTN3A1
FBXO34	-0.640877	0.0877280596104041	8.87439579173975	-7.30527	2.54466892762857e-12	3.04719041744806e-11	17.4602046027955		LIF	PHYHIP				C10orf10
ATP1A3	-0.640029	0.0748588121883741	9.06736462525421	-8.54982	6.53756037737265e-16	1.97747513056274e-14	25.5315458769021		LILRA1	PIGR				C10orf107
ATP6V1E1	-0.639333	0.0602623353951837	10.7294078023495	-10.6092	1.61103943833381e-22	4.84869169623867e-20	40.4428810728409		LIMD2	PIP5K1B				C10orf108
ARHGAP20	-0.63931	0.0736385155146561	7.49882097631579	-8.68173	2.6007127095699e-16	8.99687166846999e-15	26.4332863792384		LMOD1	PKIB				C10orf111
GRP	-0.638883	0.0899197590178631	6.47556165925055	-7.10504	8.89396419108235e-12	9.52028484662507e-11	16.241655294493		LOC100128185	PLSCR4				C10orf116
WASF1	-0.636987	0.0593813315616203	8.56852973295328	-10.7271	6.43276208082805e-23	2.40644110259944e-20	41.3437838971901		LOC100128361	PNCK				C10orf32
HPCA	-0.635106	0.0747368383989343	9.52418928072574	-8.4979	9.37528468215833e-16	2.70014179889019e-14	25.1789475576347		LOC100129033	PON2				C10orf35
FAM3C	-0.634923	0.0820181957576562	8.40735505362816	-7.74125	1.54269723775562e-13	2.48732381423133e-12	20.1932729701617		LOC100129297	PPAP2B				C10orf54
PRPH2	-0.634294	0.077731412867238	6.5059486808806	-8.16008	9.48477150300799e-15	2.06855077054732e-13	22.9166918863155		LOC100129427	PROK2				C10orf91
OLFM4	-0.633949	0.0964260690150393	6.57983399256889	-6.57446	2.18249283323769e-10	1.75708674019644e-09	13.1308091334059		LOC100129726	PSMA8				C11orf41
TUBA4A	-0.631958	0.0837222716467086	10.2789235704821	-7.54827	5.40445165915002e-13	7.55368328644977e-12	18.9703250498746		LOC100129999	PSPH				C11orf82
LPPR4	-0.631131	0.0815195232595621	8.31857132347388	-7.74209	1.53423409189045e-13	2.47650427889075e-12	20.1986409632076		LOC100130451	PTGES3				C11orf87
GABRD	-0.630549	0.0951995089125437	7.52853880513035	-6.62345	1.63593193811872e-10	1.34708887088682e-09	13.4106442651307		LOC100134138	PTPRR				C11orf88
CISD1	-0.630517	0.0656065388717606	10.0159677950109	-9.61058	3.17536885956381e-19	2.67947714327118e-17	33.0027210789906		LOC154449	PTPRZ1				C11orf91
PEX11B	-0.629012	0.0706027242957844	9.40190948075363	-8.90918	5.20809995464691e-17	2.21556067560276e-15	28.0071200020267		LOC285205	PTTG1IP				C12orf24
TARBP1	-0.62896	0.0670635565301249	7.7683752425225	-9.37857	1.7548676622798e-18	1.182440307666e-16	31.3274753193744		LOC387720	RANBP3L				C12orf69
PCSK2	-0.627426	0.084818033353062	7.63022893566631	-7.39732	1.42049906264303e-12	1.80770768662493e-11	18.0283		LOC392196	RAPGEF4				C12orf74
EPHA4	-0.623956	0.0902710889136729	9.76736873213268	-6.91202	2.90595066782797e-11	2.80019515259539e-10	15.0897782892506		LOC400968	RASD2				C12orf77
PCSK1N	-0.623824	0.0875137439967445	10.0646114596928	-7.12829	7.70007060351595e-12	8.36629813226781e-11	16.3819624687621		LOC401317	RBM3				C13orf30
PRRT1	-0.621867	0.0824486783831181	9.19030305319862	-7.54247	5.61029431591456e-13	7.77831358596155e-12	18.9338748006728		LOC401497	RFTN2				C14orf105
VDAC1	-0.621588	0.0722044490406568	10.2714255580605	-8.60872	4.335990597036e-16	1.3785091232619e-14	25.9331991761343		LOC644083	RGS1				C14orf180
WBSCR17	-0.617462	0.088044989232073	7.02517116763281	-7.01303	1.56823660438684e-11	1.60176564491049e-10	15.6897331630099		LOC644686	RGS17				C14orf82
MEIS3	-0.616758	0.0622186926725076	6.15761952728746	-9.91275	3.32063812505431e-20	4.02443511827052e-18	35.2161343598572		LOC645188	RHOBTB3				C15orf27
FAR2	-0.616265	0.0766610952234441	6.50923957871536	-8.03883	2.14651129121899e-14	4.35035924768041e-13	22.1187930186733		LOC646498	RNF128				C15orf52
SLC39A10	-0.614574	0.0735893440299226	8.52707262739011	-8.3514	2.57528056886503e-15	6.66252385566829e-14	24.1909101074306		LOC646508	RNF165				C15orf57
ACTR10	-0.614243	0.0677056021300344	7.98661521072435	-9.07227	1.62078429437957e-17	8.04069307360062e-16	29.1499760911264		LOC646976	RNF182				C17orf102
SATB2	-0.613241	0.0940268226686875	8.91795652753836	-6.52198	2.9670417568216e-10	2.31943030496469e-09	12.8327706224598		LOC647012	RPH3A				C17orf70
FAM19A2	-0.612928	0.0974246755997523	7.66274022177769	-6.2913	1.12081098987291e-09	7.8128486392488e-09	11.5440315478206		LOC650293	RPL27A				C17orf88
C7orf52	-0.611967	0.0774489649618492	5.5287077653323	-7.90155	5.36248702000755e-14	9.8711305410088e-13	21.2246830939097		LOC653720	S100A12				C18orf32
PCDH20	-0.611325	0.0833928387201471	7.54828066592798	-7.33067	2.16761324379071e-12	2.65194850652932e-11	17.6164476812963		LOC728114	S100P				C18orf45
KIAA1045	-0.61128	0.0776155368789229	8.62830680585024	-7.87574	6.36307263728122e-14	1.14446579366558e-12	21.0576553776739		LOC728503	S1PR1				C19orf18
OR2L13	-0.610092	0.0964371884325795	6.23557766250182	-6.32632	9.18040401543915e-10	6.52227021583785e-09	11.7374192482795		LOC729059	S1PR3				C19orf2
SLC8A2	-0.609115	0.0741490558429355	10.3431289032422	-8.21473	6.54760987363913e-15	1.51004775348883e-13	23.2788220275181		LOC729451	SASH1				C19orf21
ANKRD34A	-0.608862	0.0881421568216004	7.32314176589405	-6.90773	2.98279711462994e-11	2.86507182425465e-10	15.0643971988978		LPCAT3	SCGB3A2				C19orf22
LNX1	-0.608148	0.0762488172861927	7.82730968972413	-7.97584	3.27134516726146e-14	6.3452149334487e-13	21.7072705430939		LRIT1	SCN1A				C19orf33
GREM2	-0.607426	0.0985405745258602	6.89577042609885	-6.16422	2.29660863334361e-09	1.50588811550178e-08	10.8492444705245		LRP2BP	SCRG1				C19orf38
NSF	-0.607196	0.0691644799230243	8.91870079185762	-8.77901	1.31107556708355e-16	4.88152630729788e-15	27.1035106500048		LRRC46	SDPR				C19orf71
KCNF1	-0.606249	0.0630576443084466	8.79165280483653	-9.6142	3.09129365736335e-19	2.62077844435058e-17	33.0290214719558		LTBP2	SDR16C5				C1QA
PTPRN	-0.605256	0.0754882601919674	7.87089185728598	-8.01788	2.46986651409675e-14	4.94466180837685e-13	21.9817391712729		LTF	SEPP1				C1QL3
KIAA0513	-0.604725	0.0673417503256123	11.008112899542	-8.97995	3.14275891571623e-17	1.43675798734187e-15	28.5016090458869		LUZP2	SEZ6				C1QTNF4
PPP3CB	-0.604588	0.0804370775535602	9.66857910151583	-7.51629	6.63947717563468e-13	9.08989225455732e-12	18.7696448684046		LYPD3	SFRP2				C1QTNF5
WDR54	-0.603149	0.0733971873991029	8.66495996352696	-8.2176	6.42129753040309e-15	1.4847092292448e-13	23.2978588908184		MAB21L1	SGK1				C1QTNF7
PFN2	-0.601162	0.0564174420056474	8.76955027547321	-10.6556	1.12264987237957e-22	3.62014489204111e-20	40.7973074797814		MAGEA12	SH2D5				C1orf110
EID2	-0.599741	0.0729272469464396	8.18030466330435	-8.22383	6.15507647656596e-15	1.42970525242195e-13	23.3392394754032		MAS1	SH3D19				C1orf135
C5orf22	-0.597725	0.064840136912729	6.52683971307591	-9.21844	5.63792256055997e-18	3.28418082576103e-16	30.1841455652416		MBD3L1	SHD				C1orf144
MCF2	-0.5972	0.0934356658088211	7.20800686524241	-6.39157	6.31636645434128e-10	4.63473975751706e-09	12.0998888420943		MC3R	SLC15A2				C1orf158
NETO2	-0.596868	0.0684526878759321	8.68549698908675	-8.71942	1.99557100928797e-16	7.09370497750436e-15	26.692434922348		MED1	SLC1A2				C1orf162
ITPR1	-0.596817	0.0952914682432245	10.0383682950594	-6.26307	1.31566625018256e-09	9.02671016177688e-09	11.3887365418617		MFAP5	SLC1A3				C1orf168
VAT1L	-0.595796	0.0820387725161369	8.05769759435936	-7.26237	3.33366456227693e-12	3.89891934362673e-11	17.1971271118047		MICALL1	SLC25A43				C1orf173
GPRASP1	-0.594791	0.0724847658363663	8.59231987983704	-8.20573	6.960309229387e-15	1.5889919603574e-13	23.2190892721415		MS4A15	SLC30A3				C1orf180
UBE2T	-0.59479	0.076207252616803	7.86107757806471	-7.8049	1.01571348367879e-13	1.72547075148369e-12	20.6011493712122		MS4A3	SLC39A12				C1orf182
MKL2	-0.591173	0.0720017604762844	9.60590839405377	-8.21053	6.73724063896175e-15	1.54511439586193e-13	23.2509212327522		MSX2P1	SLC44A3				C1orf183
RIMBP2	-0.590979	0.0748790481901374	7.67247973698621	-7.89244	5.69641521625258e-14	1.04326436080212e-12	21.1657043902566		MYBPC2	SLC45A1				C1orf192
CCDC85A	-0.590478	0.0779537805414065	8.10415076966546	-7.57472	4.55670246825966e-13	6.51503825588542e-12	19.1367141579543		MYEOV	SLC4A4				C1orf198
ATP2B1	-0.590469	0.0765413309028498	8.64642854603036	-7.71438	1.83910914599215e-13	2.89796099112794e-12	20.0217830008473		MYOZ1	SNORA28				C1orf216
PCLO	-0.58865	0.0799303267161385	7.35848304434312	-7.36454	1.74924194742112e-12	2.18298625338843e-11	17.8253939929285		NANOS2	SNX31				C1orf51
UNC13A	-0.588503	0.0718294197689069	6.83014314581921	-8.19306	7.58523394376227e-15	1.71646810221127e-13	23.1350690254467		NHLH1	SOX2				C1orf61
PRNP	-0.587576	0.0782782533740621	12.3090896656636	-7.50625	7.08190924456001e-13	9.65170695383129e-12	18.7067475748815		NIPAL4	SOX7				C1orf63
ZWILCH	-0.587065	0.0713091428751427	6.04300706877569	-8.23267	5.79579523351402e-15	1.35922688736099e-13	23.3980181481239		NPBWR2	SOX9				C1orf64
TMEM163	-0.586801	0.063169677711943	6.94257000516208	-9.28929	3.36831877627026e-18	2.0974172573065e-16	30.6887077818534		NPHS2	SPARC				C1orf87
NLK	-0.58669	0.0743844184003522	9.75045862109882	-7.88727	5.89507106255323e-14	1.07230740459528e-12	21.1322373861866		ODF3L1	SPINK8				C1orf88
BTBD11	-0.585909	0.081916381708509	6.6289769538202	-7.15252	6.62426659759095e-12	7.31179744616732e-11	16.5284630170527		ODF4	SRPX				C20orf103
VSTM2L	-0.585177	0.0659914271408467	8.61925175719724	-8.86747	7.00643174485237e-17	2.83681938225435e-15	27.7167792987651		OLFM2	STAR				C20orf118
PPP1R2	-0.584445	0.0606524184229494	8.43655260771654	-9.63597	2.6300995803165e-19	2.34964590502846e-17	33.1873787367707		OLFML3	STOM				C20orf141
SLITRK1	-0.584306	0.0608726354337407	8.04398219233272	-9.59883	3.46431431226322e-19	2.88288423275803e-17	32.9173634258697		OPTC	SV2A				C20orf197
GPM6A	-0.582216	0.0661417321238398	10.5473730659242	-8.80255	1.11007546843669e-16	4.27414558827926e-15	27.2663772781716		OR10A3	SWAP70				C20orf3
NDFIP2	-0.581941	0.074850450100125	9.15203727515919	-7.77472	1.23866276421341e-13	2.06344761957249e-12	20.4074760178084		OR10J1	SYT16				C20orf54
TOMM20	-0.580442	0.0686045228412383	10.9432668562295	-8.46069	1.21303918946553e-15	3.42802217267112e-14	24.9269942625376		OR10K1	SYTL3				C20orf94
NECAB2	-0.579803	0.0771604813102957	8.13374799899033	-7.51425	6.72714417448435e-13	9.19597043927618e-12	18.7568551746225		OR10K2	TAAR5				C21orf2
CA10	-0.579773	0.0659140513218256	9.39680023878264	-8.79589	1.16362240825931e-16	4.45184183227682e-15	27.2202723694151		OR10Z1	TCF12				C21orf37
EPHA5	-0.57973	0.0746146690893279	6.21818609188136	-7.76965	1.2805940462383e-13	2.12545655211132e-12	20.3749861366778		OR11A1	TEX12				C21orf62
NBEA	-0.577368	0.0782402728027355	7.86516852729423	-7.37942	1.59162736145215e-12	1.99733195921493e-11	17.9174		OR1C1	TFRC				C22orf33
ARX	-0.57724	0.0820431135399357	7.81244219909397	-7.03581	1.36338881457415e-11	1.41251148672289e-10	15.8259275883022		OR1F1	TGFB2				C2CD4A
PGRMC1	-0.576143	0.0744761994387896	10.9652495099321	-7.73593	1.5973229622783e-13	2.56623292284888e-12	20.159318200284		OR1G1	TGFBR2				C2CD4B
R3HDM1	-0.575795	0.0697405895432153	8.09092042952507	-8.25624	4.93662339202812e-15	1.18073569818866e-13	23.554832652313		OR1L4	TLR4				C2orf15
TOMM70A	-0.575786	0.066911553770372	8.63826397759208	-8.60518	4.44444321576795e-16	1.40556489650329e-14	25.9090321980743		OR1L8	TM4SF18				C2orf16
ATP5A1	-0.57431	0.0659620376168333	11.9684262018276	-8.70668	2.18264168171849e-16	7.68306890613501e-15	26.6047574629085		OR1N1	TMEM123				C2orf53
BSCL2	-0.574216	0.0710456157050063	10.8643304420531	-8.08236	1.60235383468232e-14	3.31826898471254e-13	22.4043851842892		OR2A20P	TMEM151A				C2orf55
DDX24	-0.574124	0.0763619864263877	8.8194635714382	-7.51845	6.54801132426735e-13	8.99193828848819e-12	18.7831701638244		OR2A42	TMEM191C				C2orf77
HERC1	-0.573674	0.0629604410297938	9.67188103483613	-9.11166	1.22044952228357e-17	6.33301076821744e-16	29.4277799974419		OR2AK2	TMEM30B				C2orf80
SPCS1	-0.571377	0.0526480908249436	10.4033351369767	-10.8528	2.40568928101554e-23	1.03433183420425e-20	42.3090676563179		OR2B11	TMEM59L				C2orf82
PNMAL2	-0.570986	0.0725825301366963	8.79130770708589	-7.86672	6.75457771128187e-14	1.20290102870146e-12	20.9993650983334		OR2F1	TMEM81				C3AR1
ITFG1	-0.570726	0.0640421910592763	7.99321743084422	-8.91173	5.11442730594427e-17	2.18853858508866e-15	28.0248866574066		OR2M2	TNFRSF11A				C3orf14
C12orf24	-0.570549	0.0718310538770123	8.49276616115913	-7.94293	4.07341105175063e-14	7.73476937671008e-13	21.4931411433706		OR2M5	TNFRSF11B				C3orf51
HIGD1A	-0.57001	0.0597892961163311	9.95603805777818	-9.53365	5.61072939614421e-19	4.40515441024227e-17	32.4448209191099		OR2T11	TPD52L1				C3orf71
MUM1L1	-0.569022	0.0944734492112975	6.84223106550171	-6.02309	5.03114267591918e-09	3.09337332113546e-08	10.0904586883789		OR2T34	TRAPPC2L				C3orf74
BHLHE22	-0.568938	0.097128551447836	7.80823281186943	-5.85758	1.24075536988255e-08	7.05909277546918e-08	9.21809749266291		OR2T6	TRIM17				C4A
ARMCX5	-0.568808	0.0593494204836684	7.33979236760753	-9.58406	3.86491723199577e-19	3.15803960974569e-17	32.8101177870082		OR2V2	TRIM22				C4B
SUB1	-0.568664	0.0551160878175022	9.45802561316434	-10.3176	1.53029066259054e-21	3.2132545098907e-19	38.2342085616026		OR2W3	TRIM29				C4orf51
RBP4	-0.56852	0.0650161073196916	7.5852812922248	-8.7443	1.67486768783553e-16	6.0489521413868e-15	26.8638681418652		OR2W5	TUBB1				C4orf6
TBC1D9	-0.56761	0.0679336126284453	8.26787969046471	-8.35537	2.50600776124031e-15	6.50651075988561e-14	24.2175674706664		OR4A16	TUBB6				C5
BDNF	-0.566793	0.0643254284847099	5.81416094620436	-8.81133	1.04320722235371e-16	4.06873348191432e-15	27.3271810821248		OR4C13	UBD				C5orf13
KLK7	-0.565632	0.0925260731546588	7.12529735291042	-6.11322	3.05375070922404e-09	1.96244235968568e-08	10.5734551473997		OR4D6	UGCG				C5orf22
MRPS30	-0.565469	0.0577849591432815	7.81480299856327	-9.78574	8.61410909925356e-20	8.70780780359151e-18	34.281538602492		OR4F21	VIM				C5orf34
OR4A16	-0.565053	0.112412824944015	6.60657498783459	-5.02659	8.62843125684182e-07	3.49903911152144e-06	5.13733155703059		OR51A7	VIPR1				C6orf105
NCOA7	-0.564994	0.0922073137633063	10.1826337355777	-6.12743	2.82116396173983e-09	1.82531633182006e-08	10.6501225941782		OR51B4	WDR25				C6orf118
RTN4	-0.564691	0.070056289771665	11.6965844393607	-8.06054	1.85549297258235e-14	3.7989220066771e-13	22.2611042020732		OR51D1	WDR86				C6orf138
PNCK	-0.56451	0.0899491056042833	9.59066378023864	-6.27589	1.22337834607927e-09	8.46103645097642e-09	11.4591932588473		OR51G2	YAP1				C6orf141
GAS7	-0.564028	0.0746390596184906	8.24123534655964	-7.55674	5.11723288468823e-13	7.21366053330991e-12	19.0235770797899		OR51Q1	ZFP36L2				C6orf154
UQCRC2	-0.563991	0.0574681700844274	9.92822586120832	-9.81397	6.97312298469169e-20	7.36378098582237e-18	34.4887286489198		OR52B6	ZNF311				C6orf168
INSM2	-0.563558	0.102405168403778	6.62485767651486	-5.50322	8.04276934647849e-08	3.93594387150972e-07	7.41579242108127		OR52D1	ZNF385D				C6orf170
PCYOX1L	-0.563139	0.0517387467867051	8.05063600341919	-10.8843	1.87870547873096e-23	8.69888808587785e-21	42.551740005572		OR52E6	ZNF540				C6orf191
PLK2	-0.563105	0.0623970802508796	8.2980412498798	-9.02455	2.28341581471932e-17	1.08227229906636e-15	28.814354628031		OR52H1	ZNF843				C6orf192
STAMBPL1	-0.562502	0.0736669038674154	8.14662791710494	-7.63574	3.06934378174661e-13	4.56558566810381e-12	19.5221052527266		OR52K1	ZNRF3				C6orf225
LINGO1	-0.561901	0.0660756188440098	9.09702774761592	-8.5039	8.9932218796847e-16	2.61092605632389e-14	25.2196376358369		OR52N2	ZP2				C7
NXPH1	-0.561386	0.075661516778814	7.61968160920866	-7.41971	1.23180459599639e-12	1.58207164968015e-11	18.1671670999719		OR52W1					C7orf51
FAM5B	-0.560648	0.0469853094422229	7.91819310719318	-11.9324	4.29873986156098e-27	8.75279359332233e-24	50.7817840123125		OR56B4					C7orf52
BTBD10	-0.560438	0.0811785990821799	8.50368491796993	-6.90377	3.05530488255546e-11	2.9191902417559e-10	15.0410421521161		OR5AS1					C7orf53
MICAL2	-0.558981	0.0720972884034827	7.27855676204547	-7.75314	1.42700066201554e-13	2.33201610449562e-12	20.2693464381564		OR5D13					C7orf57
GDA	-0.55884	0.0814975898259647	7.20234969588662	-6.85713	4.05268979107738e-11	3.77623695806374e-10	14.7663724527433		OR5D14					C7orf70
SMPX	-0.557308	0.0900338082374145	6.42241197029576	-6.18999	1.98741717494006e-09	1.31508901960673e-08	10.9892384126954		OR5M1					C8orf4
NCALD	-0.556919	0.0553724308162062	8.23052439468212	-10.0577	1.11067475439818e-20	1.67138039291019e-18	36.2900859099082		OR5M10					C8orf47
GNG13	-0.55606	0.066974591213526	7.71814408249834	-8.30255	3.59848003534277e-15	8.94796394927671e-14	23.8638663457477		OR5M9					C9orf106
BAI3	-0.555756	0.0763035084669013	9.27246761726765	-7.2835	2.91890392148252e-12	3.45183804938647e-11	17.3265443079549		OR6B1					C9orf125
MAP1A	-0.555734	0.0806705866353615	10.8961622864095	-6.88894	3.34305525451951e-11	3.17731009400596e-10	14.9535245418527		OR6C74					C9orf129
CALM3	-0.555571	0.0579575624578083	12.3231293149684	-9.58583	3.81447863019348e-19	3.13099341381972e-17	32.8229922432107		OR6Q1					C9orf135
OXR1	-0.555371	0.0740196576359358	9.67274512245704	-7.50302	7.2300048689076e-13	9.82678395866367e-12	18.6865694064135		OR7D4					C9orf150
CLSTN3	-0.555034	0.0645318166758459	7.58059109127357	-8.60093	4.57844612803963e-16	1.44288970645968e-14	25.8799737286199		OR8B4					C9orf152
NRN1	-0.554323	0.0481066973150745	8.09205942777958	-11.5228	1.17764990553471e-25	1.28002933734331e-22	47.5311203699255		OR8D2					C9orf167
CPNE9	-0.553626	0.0748933381269845	6.41687510838873	-7.39219	1.46762552239752e-12	1.8559090814744e-11	17.9964518855522		OR8G2					C9orf4
GLS2	-0.553525	0.0798565952706344	7.08284411013129	-6.93148	2.58154971803246e-11	2.52123444068309e-10	15.2048914171191		OR8H3					C9orf5
JAZF1	-0.553304	0.0725145072829664	8.72281169310099	-7.63025	3.18076083906889e-13	4.69649871070368e-12	19.4873244050235		OSR1					C9orf79
LRFN5	-0.552476	0.0763372042066683	8.24711372741839	-7.23731	3.90147081425382e-12	4.51041997207397e-11	17.0439410541536		OXT					C9orf91
DYDC2	-0.550873	0.082287712340738	5.73427993124859	-6.69448	1.07427489368578e-10	9.15059246706503e-10	13.8190663511872		P2RX3					CA10
EGR1	-0.550864	0.0857409248461299	8.7346948697841	-6.42475	5.2171244341445e-10	3.89237413585381e-09	12.2852867575663		P2RY13					CA5A
ARHGDIG	-0.550285	0.0634384397364944	7.65105521071871	-8.67432	2.7395474579784e-16	9.38723870895141e-15	26.3824023508118		PADI1					CABLES1
THY1	-0.550248	0.0767930157365807	12.3007166840101	-7.16534	6.11632540782087e-12	6.78014758836276e-11	16.6061328535376		PAPOLB					CACNA1F
WIF1	-0.549872	0.0869347494726541	8.28037100308671	-6.32511	9.24397303262733e-10	6.56420232100607e-09	11.730731582269		PAX7					CACNA2D3
ELAVL2	-0.548312	0.0843387528463985	6.61262167435985	-6.50131	3.34702385620778e-10	2.58956969988861e-09	12.7158449642509		PAX9					CACNG1
LIN7B	-0.547927	0.0557282525220288	9.01633509332474	-9.83212	6.08611720249905e-20	6.574710769e-18	34.6221152282885		PBOV1					CACNG3
TPI1	-0.547917	0.0629850413560099	10.5959046765814	-8.69917	2.30095586728573e-16	8.05245369214065e-15	26.5531059009126		PCDHB7					CADM4
ATP6AP2	-0.545277	0.0667898173198522	11.0144912683263	-8.16407	9.2321166247346e-15	2.0232228399206e-13	22.9430729950735		PGLYRP4					CADPS
C5orf13	-0.545178	0.0625593438968252	9.16929552917143	-8.71457	2.06482969045757e-16	7.2825575293521e-15	26.6590512856784		PHKA1					CADPS2
NME5	-0.545104	0.081623084660072	8.39235836769659	-6.6783	1.18257929789169e-10	1.00023498647907e-09	13.7257736757159		PLA2G3					CALB1
SLC10A4	-0.544737	0.0899926469761511	6.15124701975756	-6.05313	4.26254386323746e-09	2.65332702800214e-08	10.2507977411241		PLA2G4E					CALD1
C6orf154	-0.543465	0.0578754917720186	7.65302522296617	-9.39024	1.61105710220355e-18	1.09136041777664e-16	31.4112474328018		PLA2R1					CALM3
TRIM36	-0.542582	0.0744658116664102	7.2660971741511	-7.28633	2.86733794617796e-12	3.39753206247254e-11	17.3439069152856		PLEKHG6					CAMK4
THNSL1	-0.542016	0.0561075820513142	7.22470894754236	-9.66029	2.19537999219786e-19	2.0226618315872e-17	33.3644610976705		PM20D1					CAMKV
SLC25A12	-0.541795	0.0801467236804913	9.04746930506137	-6.76004	7.26630599129954e-11	6.41011009237358e-10	14.1989030161118		POT1					CAND1
LDOC1	-0.541279	0.0715157085344386	9.8442732847119	-7.56867	4.73812659243118e-13	6.74240267975746e-12	19.0986390899788		PRDM9					CAP2
DOC2A	-0.54113	0.0800634342222699	6.92726658296781	-6.75876	7.32205590885298e-11	6.45503604133206e-10	14.191476507425		PRTN3					CAPN12
NDFIP1	-0.540336	0.0616978399155821	9.52906288111987	-8.75778	1.52295120770841e-16	5.54464776387064e-15	26.9569140362412		PSCA					CAPN6
ERC2	-0.539756	0.075892648141622	9.24214453466739	-7.1121	8.51361915799283e-12	9.14024582372381e-11	16.2841962757073		PSENEN					CAPN9
UCHL5	-0.539107	0.0612554886713346	8.30918303535303	-8.80096	1.12264496848572e-16	4.31334528530111e-15	27.2553579381611		PSORS1C1					CAPS
TBR1	-0.538743	0.0679508585334739	6.16195773255277	-7.92842	4.48626674588886e-14	8.43885467679801e-13	21.3988754179877		PSORS1C2					CAPSL
COL24A1	-0.538702	0.0777254852962632	6.99610529727108	-6.93083	2.59191244006843e-11	2.52861992667507e-10	15.2009953705939		PTPN7					CARD18
CHRM3	-0.538693	0.0792618857924725	7.32438043510356	-6.79637	5.84427380813784e-11	5.24036318656373e-10	14.4105382576428		PYY					CARD6
OMG	-0.53843	0.0728998670880715	10.5403682854588	-7.38589	1.52755717880944e-12	1.92227369581469e-11	17.9574473712342		R3HDML					CARHSP1
SEZ6L2	-0.538085	0.0688526389952952	9.57265017573279	-7.81502	9.50204548951293e-14	1.62334850945719e-12	20.6662213079096		RAB41					CARS
ACTN2	-0.537739	0.0695194281093112	7.22758658389148	-7.73509	1.60616167778061e-13	2.57584969603572e-12	20.153933578703		RAMP2					CARTPT
COPS4	-0.537093	0.0648624485718928	9.21321169835114	-8.2805	4.18381803473014e-15	1.01547561923598e-13	23.7165505551281		RDH8					CASC1
CLPTM1	-0.536898	0.0909400778899285	8.43684042922873	-5.90386	9.6576559454508e-09	5.62937220990802e-08	9.46012590331551		REG3A					CASKIN2
RUNDC1	-0.536811	0.0566446258109525	8.42585937527895	-9.47683	8.53002601430514e-19	6.36509131265795e-17	32.0343		REG3G					CASQ1
CASQ1	-0.536552	0.0865371645927217	7.29303859977929	-6.20025	1.8759510226665e-09	1.24635480380102e-08	11.0451279910312		RELB					CBLN1
CCT6B	-0.535996	0.0826998564374028	6.35705577994853	-6.48122	3.76178527599184e-10	2.8808447206896e-09	12.6025079149309		RGS6					CBLN2
TMEM169	-0.535925	0.0806484749071946	6.2269493741912	-6.6452	1.43876129129999e-10	1.19508516091515e-09	13.5353483118084		RHAG					CBLN4
TM7SF2	-0.534551	0.0518618726243038	7.84994020253921	-10.3072	1.65686531027992e-21	3.39996292875396e-19	38.1562505807327		RHOF					CBS
CHCHD6	-0.534508	0.0615224588782563	7.36612483646827	-8.68801	2.48854075725181e-16	8.65858747484646e-15	26.476423899475		RNASE13					CBX8
TAF7L	-0.534038	0.123281994632955	5.7627491595856	-4.33184	2.02299088774815e-05	6.53509292503688e-05	2.13196918645577		RNASE8					CCBE1
TYRP1	-0.53398	0.0851491123312389	5.69749741028971	-6.27112	1.25694205091869e-09	8.66845139786942e-09	11.4329717870066		RPS6KL1					CCDC102A
QPCT	-0.53393	0.0641544233996624	6.98889965662284	-8.32257	3.13794876266631e-15	7.98099700791946e-14	23.9977296341058		RPTN					CCDC105
PNMA1	-0.532723	0.0748019263478848	9.61385447280689	-7.12178	8.01754908787628e-12	8.65914482230083e-11	16.342632970944		RSPO4					CCDC109B
RUNDC3A	-0.532109	0.065218114792798	10.574934496348	-8.15892	9.5594368000097e-15	2.08231977966918e-13	22.9090301445746		RTP2					CCDC110
FAM102B	-0.531808	0.0702621245926527	7.9106799153617	-7.56891	4.73072977313974e-13	6.73718598133733e-12	19.1001627033183		RWDD2B					CCDC113
NXPH2	-0.531483	0.0896838187890535	5.75417511102723	-5.92619	8.55373506210021e-09	5.03301882539608e-08	9.57741111102912		SAMD9					CCDC125
TCEAL6	-0.530664	0.0651728114451406	9.65932763271648	-8.14241	1.06882382099821e-14	2.297716733284e-13	22.7999737130114		SCGB1C1					CCDC151
GRINA	-0.530501	0.0615558872264894	8.33239315823996	-8.6182	4.05816591433025e-16	1.29933262554921e-14	25.9979783293736		SCGN					CCDC27
ZNF215	-0.528588	0.0605228964223296	5.85011189362638	-8.73368	1.80496063708553e-16	6.46705936200208e-15	26.7906690086115		SCNN1B					CCDC39
KCTD13	-0.528217	0.0799221729247622	6.8216733094127	-6.60914	1.77993342441913e-10	1.45504924301316e-09	13.3287369799365		SCRT2					CCDC42
TMEM14A	-0.527957	0.0781329436785317	8.84268967646185	-6.75717	7.39226463950845e-11	6.50533698149336e-10	14.1822040313204		SERINC4					CCDC61
ACOT7	-0.526894	0.0767633617246915	7.79130111338833	-6.86387	3.89088567571684e-11	3.64238535677007e-10	14.8059828736928		SERPINB7					CCDC67
STYK1	-0.526436	0.0666413987947776	6.69640153784806	-7.89953	5.43482936770135e-14	9.98622231673789e-13	21.211600003578		SFTA2					CCDC85A
MEF2C	-0.526398	0.0834287007004677	9.89304208301725	-6.30956	1.01015200358315e-09	7.1199550666294e-09	11.6447592130396		SGCA					CCDC89
ADAM23	-0.525324	0.0641574574341273	7.35772926219458	-8.18805	7.84767739792606e-15	1.76260396084265e-13	23.1018308130303		SHOX					CCDC96
ATOH7	-0.524637	0.0760270377077701	5.81647204987697	-6.90066	3.11360825313842e-11	2.96548195333194e-10	15.0226612855784		SIM1					CCK
NCDN	-0.524299	0.0727648306449464	9.56968125953507	-7.20539	4.76422940631477e-12	5.41425139202216e-11	16.8493849251084		SIPA1L3					CCKBR
G3BP2	-0.524031	0.0807321777537617	9.12678386234793	-6.49098	3.5542800505595e-10	2.7323622457643e-09	12.657554596493		SIT1					CCL14
KDM4D	-0.523044	0.0713833577730025	5.69294199238957	-7.32726	2.21486175800707e-12	2.70425785166272e-11	17.5954388171356		SIX3					CCL20
PSMG1	-0.522858	0.0561667392862376	8.71702203367552	-9.30903	2.91695206263916e-18	1.89403144096108e-16	30.8296495496712		SLC22A7					CCL3
KCNIP4	-0.522222	0.0665118658662323	8.74293215375985	-7.85156	7.46672645836222e-14	1.31931650083273e-12	20.9015145400678		SLC23A1					CCL5
HMP19	-0.521399	0.0626632700701433	8.93432376877524	-8.32065	3.17942140617595e-15	8.07510432527782e-14	23.9848946214759		SLC2A7					CCNB1
RRAGA	-0.521342	0.0570056990600624	11.4469182783371	-9.14544	9.56428368060974e-18	5.10981759480623e-16	29.6665065158579		SLC36A3					CCNB2
OAT	-0.521108	0.0800053367612894	9.89901546289149	-6.51341	3.1191229264203e-10	2.430950444769e-09	12.7842676111186		SLC5A9					CCND1
SGIP1	-0.520683	0.0535678194978917	8.82780775531106	-9.72008	1.40670788033011e-19	1.35118781398942e-17	33.800760434211		SLCO1B1					CCNO
TOX	-0.519787	0.0706837506045503	7.51517607003022	-7.3537	1.873630914906e-12	2.32057798774846e-11	17.7584563260473		SNORA45					CCT6B
FRMPD4	-0.51973	0.0839668644149041	7.83383948231349	-6.1897	1.99064035744561e-09	1.31673932508252e-08	10.9876693830048		SNORA49					CD1E
KLC1	-0.519566	0.0641462945107758	10.6336045780677	-8.09971	1.42572753531674e-14	2.9798365547164e-13	22.5184794331471		SNORD12C					CD22
MAEL	-0.519241	0.066261053170737	6.08456143292742	-7.8363	8.25837737374234e-14	1.44090619394851e-12	20.803146422493		SNORD30					CD24
ATP5B	-0.518398	0.0570990185986389	12.5059092964623	-9.07894	1.54484657401003e-17	7.72765635276265e-16	29.1969644205207		SNORD46					CD300LD
TMEM158	-0.517994	0.062398406412914	10.2359274317632	-8.30141	3.62686211170345e-15	8.98407078369559e-14	23.8561869023897		SNORD65					CD300LF
SLC27A2	-0.517957	0.0862696540584267	5.85951827277179	-6.00393	5.59079499723749e-09	3.41306883232301e-08	9.98846582125421		SOCS1					CD3E
LANCL1	-0.517592	0.0714196438814898	10.0152158221016	-7.24719	3.66689300898627e-12	4.25284225794952e-11	17.1043333574533		SPACA4					CD44
KCND2	-0.51726	0.0767146921796523	8.38940807664181	-6.74265	8.06252526275405e-11	7.02330348262483e-10	14.0978752679144		SPATA12					CD47
MRPL15	-0.516641	0.0433038444209369	8.88253244563645	-11.9306	4.36234036659104e-27	8.75279359332233e-24	50.7673609766869		SPERT					CD6
RET	-0.51636	0.0669833417513419	6.73156061827333	-7.70878	1.90767695689249e-13	2.99555047717953e-12	19.9860671298388		SPINK1					CD68
WNT10B	-0.515885	0.0676835328797439	7.42891618660629	-7.62201	3.35526412086837e-13	4.92997229411238e-12	19.4352274848339		SPRR1B					CD79A
GOLT1B	-0.515796	0.0558612969782939	7.87266909550282	-9.23351	5.05363843630958e-18	2.97259292778106e-16	30.2913088424958		SPRR2G					CD79B
NRXN3	-0.515776	0.0646227440975667	6.73609112889186	-7.98134	3.15330682901413e-14	6.12943107840013e-13	21.7431591617425		SRMS					CD83
PRC1	-0.51559	0.0637192789735574	7.45930150348302	-8.09159	1.50587522460752e-14	3.13284502372841e-13	22.4650497358951		ST8SIA2					CD84
FXYD6	-0.515423	0.0719209764707214	10.1477451095423	-7.16652	6.07157208159601e-12	6.74710453227451e-11	16.6132829253384		STAB2					CD86
BFSP1	-0.514707	0.0579539112161345	6.60527006163401	-8.88131	6.35029668077949e-17	2.62411115472577e-15	27.8130241100925		STX10					CD99
GRM1	-0.514658	0.0834242570041846	7.13920537858875	-6.16917	2.23383734190902e-09	1.46792702766351e-08	10.8760728099624		SULT1C3					CDC14A
LPHN1	-0.513684	0.0657886800910347	8.33225305727669	-7.80809	9.94607926968454e-14	1.69280206835027e-12	20.6216439973971		SULT2B1					CDC34
PRSS35	-0.51367	0.0742937029612312	6.37958630906742	-6.91405	2.87043404445071e-11	2.76892617386169e-10	15.1017366790198		SYT5					CDH10
WDR69	-0.513098	0.0699853507859482	5.82146057904837	-7.33151	2.15617265865506e-12	2.63974005898258e-11	17.6216035985179		TBC1D21					CDH12
NDUFAB1	-0.512574	0.0507911504207034	11.2027662746828	-10.0918	8.57535296865375e-21	1.33494589575818e-18	36.5437584173831		TBX18					CDH13
LOC147670	-0.512353	0.0571151660258174	6.59305955284421	-8.97053	3.36169609397645e-17	1.51385306895328e-15	28.4356769590913		TCEB3B					CDH20
DLD	-0.512221	0.0558430659618905	8.15486455229632	-9.1725	7.86421807471539e-18	4.36960153825263e-16	29.8581818030257		TDH					CDH8
KCNJ3	-0.512149	0.0886340734307706	7.13020423390558	-5.77824	1.89986666161219e-08	1.04533187615457e-07	8.80674858623695		TECTB					CDK5
WDR47	-0.511912	0.0785696164893953	7.87653586915896	-6.5154	3.0831846525201e-10	2.40501721188803e-09	12.7955122805954		TEDDM1					CDK5R1
DNM3	-0.511459	0.0634430602021864	10.6922020910615	-8.06171	1.84096815010813e-14	3.77346229905252e-13	22.2687808365881		TEX28					CDKN1A
ATP6V1D	-0.511417	0.0556630225296065	10.7482128934601	-9.18773	7.04358039554124e-18	3.97478046195887e-16	29.9661190560343		TGM3					CDNF
HLF	-0.510919	0.07392233649861	9.44495262897579	-6.91156	2.91404167513002e-11	2.80649411037322e-10	15.0870745212231		TIE1					CDO1
CHGA	-0.510833	0.107755608531197	11.6120807949847	-4.74066	3.30494610476711e-06	1.21772529605967e-05	3.85398460924639		TMCO6					CDR2
BSN	-0.510706	0.0673732565301375	11.8073931309103	-7.58025	4.39664612198342e-13	6.32626579050012e-12	19.1715860034057		TMEM95					CDR2L
GRIN2A	-0.510463	0.0619244890280227	7.02176248778082	-8.24331	5.39111910340468e-15	1.27759617807456e-13	23.4687561045537		TMPRSS11D					CDSN
ZBBX	-0.510317	0.0836121779928509	6.44857996676984	-6.10338	3.22570788793011e-09	2.05757093042183e-08	10.5204437789927		TNFAIP8L2					CDX4
UBLCP1	-0.509971	0.0578003626239555	9.08681252701507	-8.82298	9.60660777612383e-17	3.78768827993983e-15	27.4078594023757		TNFRSF10C					CEACAM18
FGF9	-0.509722	0.0950130126600693	8.03353774600874	-5.36476	1.62982933626281e-07	7.5104456525926e-07	6.73634914893727		TNFRSF9					CEACAM5
CTXN2	-0.509015	0.0649910156785023	6.51848462464554	-7.83208	8.49144844708245e-14	1.47299304570043e-12	20.7759795914523		TNN					CEACAM8
OPN3	-0.508936	0.0626649414662642	7.20341170379674	-8.12155	1.23051568280727e-14	2.61112246770079e-13	22.6623360401172		TNS4					CEBPB
RPH3A	-0.508714	0.0832652661011767	8.04391076843218	-6.10956	3.11665103058044e-09	1.99717829347841e-08	10.5537251681422		TREML1					CEBPD
PCP4L1	-0.508391	0.0748836017700186	7.0398952378855	-6.78908	6.10565622497575e-11	5.44205035096802e-10	14.3680173542358		TRIML1					CEMP1
ASB16	-0.508359	0.0834983922740068	7.04970530080901	-6.08825	3.5086716389986e-09	2.22002776653948e-08	10.4390836988377		TROAP					CENPB
GLRA2	-0.508017	0.0798652412612833	6.64607389301806	-6.36092	7.5315652014569e-10	5.43150976069923e-09	11.9293024792379		TTTY5					CENPF
STXBP5L	-0.507959	0.0622480801542345	8.01408926897685	-8.16023	9.47496173268274e-15	2.06855077054732e-13	22.9177029927725		USH1G					CENPK
UBQLN2	-0.507821	0.0590937311229504	10.2468911802584	-8.59348	4.82290051780214e-16	1.50678092647874e-14	25.8290908278855		UTP20					CENPT
SLC25A4	-0.507548	0.0775436207761249	10.1174681169751	-6.54533	2.58875296454205e-10	2.05033776463598e-09	12.9651248878234		VEGFA					CEP164
CAMK4	-0.507147	0.0609666613092576	6.61382724173868	-8.31844	3.22793348039519e-15	8.1753187642323e-14	23.9700918978266		VN1R2					CEP290
PPP3CA	-0.506925	0.0672534934978914	8.97146050747362	-7.53753	5.79163224696914e-13	8.01419885944588e-12	18.9028558374972		VNN1					CEP72
MOXD1	-0.506755	0.0643647226119195	8.27669752340464	-7.87317	6.47208420545553e-14	1.15945333910829e-12	21.0410720297051		VSX2					CFB
MORF4L2	-0.506304	0.0792077344999588	9.80796769545148	-6.3921	6.29684697748075e-10	4.62605625383838e-09	12.1028897295076		WFDC10A					CFD
CYP26A1	-0.506077	0.0969259826039394	6.66182295309283	-5.22128	3.33938606728992e-07	1.4565853527324e-06	6.0473447115532		WFDC5					CFH
WDR61	-0.505542	0.055763238686399	8.20430367952786	-9.06587	1.6970952372361e-17	8.39620432712588e-16	29.1049248492331		WISP2					CFHR1
TTC9	-0.505175	0.0776957633761493	5.79856182079455	-6.50196	3.33434456410976e-10	2.58197230440369e-09	12.7195273936401		WNT2B					CFI
SEZ6L	-0.504931	0.054564133419613	6.56726083633915	-9.2539	4.35785581841201e-18	2.58862369634487e-16	30.4364036577998		WNT7A					CFLAR
RRAGB	-0.504797	0.0698962430825564	7.41563293193412	-7.2221	4.29145355116544e-12	4.92657776395076e-11	16.9511579910471		XPNPEP2					CGA
OPRK1	-0.504732	0.109901568441108	6.62612891150833	-4.59258	6.46604144723599e-06	2.25752237895544e-05	3.21468998017078		ZAN					CGNL1
FAM100A	-0.50464	0.0659752161734696	7.64274707665735	-7.64894	2.81723086583221e-13	4.23240889976689e-12	19.6057122503814		ZBTB7B					CH25H
SCOC	-0.504349	0.0582665600684229	9.70653301969985	-8.65589	3.11735049284285e-16	1.04439916882665e-14	26.2560055079834		ZNF385A					CHADL
PKNOX2	-0.503571	0.0569842458936756	8.36764483823317	-8.83701	8.69690061234953e-17	3.46685720215911e-15	27.5052280078821		ZNF491					CHCHD6
C6orf168	-0.50352	0.055129175618053	7.69454866766529	-9.13346	1.04284404754817e-17	5.49028507598391e-16	29.5817929588361		ZNF514					CHD7
FKBP1B	-0.503454	0.0573513176227227	8.06947805040906	-8.77842	1.31649643825095e-16	4.89162400862874e-15	27.0994727025609		ZNF630					CHD8
HAPLN1	-0.502951	0.0662922740757122	6.22361511466856	-7.58688	4.21245444923635e-13	6.0854801955448e-12	19.2133238024017		ZNF750					CHGA
SYNJ1	-0.502587	0.0607516649948826	7.91031689523841	-8.27281	4.40926782157595e-15	1.06163411096025e-13	23.6652511580669		ZNF785					CHGB
CNTN3	-0.502287	0.0717212758092443	7.7667012240722	-7.00332	1.66450303115353e-11	1.68673376748431e-10	15.6318		ZPBP2					CHI3L2
OCA2	-0.501938	0.061664369365276	5.9277941693215	-8.13983	1.08763612010097e-14	2.33260487610253e-13	22.7829263236736		ZSWIM2					CHN1
ICAM5	-0.501301	0.0611591883694342	8.16387193519087	-8.19666	7.40249811281297e-15	1.67932551408513e-13	23.1588989415852							CHRM1
STEAP2	-0.501215	0.0648804896442006	6.95126798867308	-7.7252	1.71345588558129e-13	2.73003973762932e-12	20.0908350812552							CHRM3
SERINC1	-0.500872	0.0706236529999624	10.8871387078729	-7.09212	9.63392814658101e-12	1.02697446559008e-10	16.1638704873061							CHRM5
VPS35	-0.500625	0.0686393719819653	10.0804107752194	-7.29355	2.7398191053233e-12	3.25712003975827e-11	17.3882220991307							CHRNB4
NDRG4	-0.500415	0.0502760143218493	9.39078866822731	-9.95336	2.44510110957327e-20	3.19953882874451e-18	35.5162499669188							CHST14
GLS	-0.500091	0.0800724360469728	10.6730964805665	-6.24548	1.45344250288109e-09	9.87815759014928e-09	11.2922637823081							CHST3
KCNS2	-0.498809	0.0724761838930747	6.75715247389775	-6.88239	3.47835305990368e-11	3.29376505273941e-10	14.914949595146							CHST6
PGAM1	-0.498076	0.0555361665327592	8.39370867278426	-8.9685	3.41094081299876e-17	1.52462300002801e-15	28.4214396252677							CHSY3
DGKI	-0.49735	0.0667546059465699	6.4421726196613	-7.45042	1.01259138492653e-12	1.32984547120023e-11	18.3581778915441							CHURC1
LZTFL1	-0.49725	0.0648796347918701	8.49072841520366	-7.66419	2.5512496519588e-13	3.88125241912991e-12	19.7024557930649							CILP2
DLX5	-0.497163	0.0903057022691659	6.70904459623935	-5.50534	7.95562138186781e-08	3.90069538185634e-07	7.42628055383701							CIRBP
FBXL16	-0.497049	0.0651410509146673	12.4594544211147	-7.63035	3.17863576259589e-13	4.69649871070368e-12	19.4879763098226							CISD1
SNCB	-0.496986	0.057534112411464	8.63944351141155	-8.63811	3.53066835114518e-16	1.16132621284116e-14	26.1341993420909							CISH
ROBO2	-0.496942	0.0559768754226877	6.10385322276681	-8.87762	6.51890895011116e-17	2.68151384558331e-15	27.7873732834932							CITED1
DLX2	-0.495948	0.0828972245902076	5.84668598378121	-5.98269	6.28221079908911e-09	3.79792978272351e-08	9.87573172004907							CITED2
MAGEE1	-0.495029	0.0776979608560176	8.09282171818531	-6.37119	7.10078194132506e-10	5.1599967926136e-09	11.9863984101936							CKMT1A
SMAP2	-0.494613	0.0497485801449984	9.3933411532195	-9.94225	2.65870584588944e-20	3.38105001162475e-18	35.4341249104988							CLASP2
RBM24	-0.494494	0.0832361546199527	6.37321944649352	-5.94085	7.89701310571414e-09	4.67861754143655e-08	9.65460927780274							CLCA4
GPR137C	-0.494264	0.0831351692500176	8.12278695640098	-5.94531	7.70739245084059e-09	4.57557277321327e-08	9.67809874631362							CLCF1
COPS8	-0.493966	0.0512752394705152	7.87074406667259	-9.63361	2.67669549628695e-19	2.35784230594877e-17	33.1701661675459							CLCNKA
YPEL5	-0.493805	0.0675694661439237	10.580127083865	-7.30812	2.49942592380048e-12	3.00296961623347e-11	17.4776811849365							CLDN16
RNF187	-0.493057	0.0498661058876815	8.12219574418903	-9.88762	4.01162619591377e-20	4.67741263739983e-18	35.0307804240505							CLDN2
RBM11	-0.492934	0.0671240639955277	6.73812186663667	-7.34363	1.99698614498796e-12	2.46154101066161e-11	17.6963298280869							CLDN5
LMO4	-0.49282	0.0746183935756886	10.8201966844052	-6.60454	1.82885988600329e-10	1.4896505106652e-09	13.3024110605543							CLDND2
MDH2	-0.492514	0.0482737511827807	11.2378833889523	-10.2025	3.69067677310882e-21	6.40829242007683e-19	37.3706520711888							CLEC17A
DMXL2	-0.49176	0.0690881956126683	6.68216360272751	-7.11786	8.21480790472976e-12	8.86142131503344e-11	16.3189738995112							CLEC18C
GALNTL5	-0.490567	0.0653943816134776	6.87177227241819	-7.50166	7.29330332958622e-13	9.88757293736246e-12	18.6780707893668							CLEC1A
MTMR7	-0.490416	0.0611110773799383	7.96811959003458	-8.025	2.35499403035772e-14	4.74625917412943e-13	22.0282554634346							CLEC2B
WBP2	-0.490091	0.0599801582571936	12.2742711544531	-8.17088	8.81605559547573e-15	1.94859647421176e-13	22.9881318454033							CLEC3B
RPRML	-0.489637	0.0782147494745575	9.59332093249894	-6.26016	1.33752373674532e-09	9.15580122750077e-09	11.372774992104							CLEC4F
PDE1A	-0.489369	0.0735520216028739	7.09282300527915	-6.65337	1.37086151442429e-10	1.14606561238304e-09	13.5822929030937							CLEC4G
PDE1B	-0.488451	0.063377682073459	8.19980855954401	-7.70698	1.93014987226694e-13	3.02557694387122e-12	19.9746403265837							CLEC4GP1
SNAP91	-0.488427	0.070977106913537	10.870172359187	-6.88148	3.49761196886201e-11	3.31026608667244e-10	14.909581107898							CLEC5A
MBLAC2	-0.488224	0.0636310554332836	7.80300419691806	-7.67272	2.41334339262378e-13	3.69323347322036e-12	19.7566680169543							CLIC6
NIF3L1	-0.487893	0.0588342232994672	8.94922883428156	-8.29268	3.84982453949965e-15	9.45852129718159e-14	23.7978709654086							CLN5
PCMT1	-0.487633	0.0587125696734136	10.9301014700144	-8.30543	3.52843103432228e-15	8.81278113662404e-14	23.8830821563675							CLNK
C16orf45	-0.487485	0.0543675027273729	9.80109752368787	-8.96648	3.46055205286596e-17	1.54297898692972e-15	28.4073027344638							CLOCK
SUSD1	-0.487483	0.0631276127865594	7.24116269346796	-7.72218	1.74771040751506e-13	2.7660082856185e-12	20.0715207635558							CLP1
CMAS	-0.486445	0.0668681741605253	9.38133937343717	-7.27469	3.08521577762747e-12	3.62477726170442e-11	17.2725670210199							CLRN1
CDH10	-0.486248	0.0604393915031961	9.79697048577308	-8.04521	2.05657361358724e-14	4.18216287321604e-13	22.1606009556552							CLRN3
USP11	-0.485964	0.0491538417269181	9.21404739615522	-9.88658	4.04314648816864e-20	4.67741263739983e-18	35.023106623568							CLSTN3
PCDH19	-0.485924	0.0663833362133339	8.04614617829974	-7.31996	2.31932939925951e-12	2.82197400682272e-11	17.5505367642437							CLTC
KIAA1239	-0.485754	0.0692169452181693	6.24723700063767	-7.01786	1.52245117430554e-11	1.56202166882293e-10	15.7185610977295							CLUL1
RAB6B	-0.484907	0.0734563721215922	11.1834507417973	-6.60129	1.86415779223117e-10	1.51634961315813e-09	13.2838524245791							CMAS
ZDHHC23	-0.484773	0.064015093143739	6.97023029902997	-7.57279	4.6139351848967e-13	6.59164885829625e-12	19.1245414923955							CMTM3
RQCD1	-0.483785	0.0559594709074223	6.48659711633233	-8.64528	3.35783236159432e-16	1.11054462977418e-14	26.1833028066846							CMTM5
TMEM35	-0.483554	0.0674764689800268	8.39763314976096	-7.16627	6.081216712495e-12	6.74951514408326e-11	16.6117375905743							CMTM8
PPM1H	-0.483512	0.0796195781275294	7.53311201261277	-6.07278	3.82308322930643e-09	2.39546276734266e-08	10.3560546330426							CNGA2
KIAA1279	-0.483084	0.0570322124758808	8.53033543641264	-8.47038	1.13443789325083e-15	3.22101878558544e-14	24.9925057452752							CNIH3
SLC9A6	-0.482699	0.0581107379390992	9.02906320859499	-8.30654	3.50168210841249e-15	8.77023238747749e-14	23.8905207799145							CNKSR3
GLO1	-0.482282	0.0558845307242835	8.79995626453995	-8.62997	3.73751947600911e-16	1.21826943497784e-14	26.0784996479829							CNN2
MUCL1	-0.481859	0.0723599495155212	5.64411627181719	-6.6592	1.32436967791428e-10	1.1107973824327e-09	13.6157988293401							CNN3
KLHL35	-0.481725	0.0595576006997142	7.5820055714254	-8.0884	1.53857897422561e-14	3.18985753347485e-13	22.4440610072349							CNTN1
PRMT6	-0.481383	0.0536620108099255	7.49159274550594	-8.97065	3.35876126094414e-17	1.51385306895328e-15	28.4365320350171							CNTN3
GPI	-0.480523	0.0561914768152581	10.4423560021901	-8.55153	6.46021127592907e-16	1.95735730236119e-14	25.5431873868673							CNTNAP1
VKORC1L1	-0.480049	0.0468534460700584	7.61971110553663	-10.2458	2.65270037668592e-21	4.88162264595399e-19	37.6945708775206							COBLL1
ARHGEF3	-0.479818	0.0798862986070003	9.30170766075226	-6.00627	5.51929928858277e-09	3.37284286136134e-08	10.0009107653448							COCH
COPG	-0.479601	0.0534982010146273	7.56607312910681	-8.9648	3.50226552379108e-17	1.55390444296362e-15	28.3955723493386							COL11A1
CABP1	-0.479404	0.0601565942230901	8.00827001176323	-7.96927	3.41770832842804e-14	6.60781338273592e-13	21.6645277733912							COL13A1
HINT1	-0.478769	0.0644713225290053	12.4311282963128	-7.42607	1.18284328968098e-12	1.52569886607565e-11	18.2066984501308							COL17A1
C1orf135	-0.478302	0.0607745108725769	6.59807780643791	-7.87011	6.60456783978647e-14	1.18084441634519e-12	21.0212901797062							COL1A2
TRAPPC6B	-0.477377	0.0666199622795458	6.73381209476803	-7.16568	6.10334495702214e-12	6.76991420355687e-11	16.6082							COL24A1
TUSC3	-0.477249	0.0636480614435658	7.54520206458798	-7.49826	7.45451462011904e-13	1.00758701354873e-11	18.6567551226179							COL3A1
C9orf125	-0.477197	0.0705619430017838	8.24569971559968	-6.76282	7.14663618789467e-11	6.31070690860645e-10	14.2150388541917							COL4A1
BRF2	-0.476807	0.0493071167468064	6.91440012296896	-9.67015	2.04031083975775e-19	1.88943246894079e-17	33.4362626229167							COL5A2
KIT	-0.476573	0.0807098614821877	7.7534088741997	-5.90477	9.61043914505288e-09	5.60727980876785e-08	9.46486108452008							COL8A1
ARF3	-0.476131	0.0541646344868784	8.99777059907458	-8.79043	1.2094107001942e-16	4.59779756296986e-15	27.1825009068661							COL9A2
ZNF214	-0.476001	0.056707844229569	5.85289209043155	-8.39393	1.92263601729983e-15	5.13462690884623e-14	24.4766458977757							COLEC11
VTA1	-0.475231	0.0608968694067736	6.93188985146628	-7.80386	1.02265575673685e-13	1.73563135856711e-12	20.5945010780328							COPG
MLF2	-0.474519	0.0675111034710124	9.00465925651035	-7.02876	1.42378899749749e-11	1.46834847040604e-10	15.7837495817065							COPG2IT1
ATP1A1	-0.474446	0.0701399466735986	9.15775017051905	-6.76427	7.08467390471469e-11	6.25905290466428e-10	14.2235002074439							COPS4
RWDD2B	-0.474014	0.0660633843548174	6.67074572106799	-7.17514	5.75399095597024e-12	6.42582366622824e-11	16.6655897941418							COQ2
XKR4	-0.473074	0.0588257197610741	8.1221679756706	-8.04196	2.10187484121659e-14	4.26947760210227e-13	22.1393187408218							CORO6
AP1S1	-0.47298	0.0581660616118427	6.92077473579613	-8.13154	1.15028722972903e-14	2.44951495217532e-13	22.7282075207411							COX10
B3GNT6	-0.472967	0.0912013599580857	7.00188895477652	-5.18597	3.97493926029908e-07	1.70944160901359e-06	5.88016807554262							COX19
ATP6V0C	-0.472889	0.0468395435965522	10.8030373142544	-10.0959	8.30913572315377e-21	1.31619625340974e-18	36.5746875067675							CP
DYNLT3	-0.472782	0.0533094332219139	7.74411463569973	-8.86864	6.94845895408757e-17	2.82601963497553e-15	27.7249118904678							CPA5
KHDRBS1	-0.472252	0.057301192428897	9.9181482439234	-8.24157	5.45525857772265e-15	1.2894117722057e-13	23.4571971970715							CPNE4
RG9MTD1	-0.472235	0.0513558284617691	8.5783699686728	-9.19536	6.6648859590831e-18	3.79667226022469e-16	30.0202460323041							CPNE6
AMN1	-0.472038	0.0554528274498055	7.56146015002219	-8.51243	8.47654484814524e-16	2.47685189106483e-14	25.277504704669							CPNE8
ARL6IP1	-0.471988	0.0500794356709596	9.70194411150071	-9.42478	1.25057137948616e-18	8.75303022122524e-17	31.6594196911311							CPNE9
GRIA2	-0.471972	0.064427887571319	10.5594725352704	-7.32559	2.23835210304349e-12	2.72924795926801e-11	17.5851602559827							CRABP1
ANKRD29	-0.471136	0.0627317487761327	7.72975718805111	-7.51032	6.8988577193334e-13	9.40933328517542e-12	18.732280172001							CREB3L3
CITED2	-0.470635	0.057189584376177	7.14073763473338	-8.22938	5.92697091060774e-15	1.38638912828698e-13	23.3761456379508							CREG2
PACSIN1	-0.470483	0.0616373754774405	13.0027794738463	-7.63309	3.12272830948588e-13	4.62594157610303e-12	19.5052854014486							CRH
AKAP6	-0.470467	0.0734173495772068	6.69319792358367	-6.40811	5.74238861762845e-10	4.24983826463666e-09	12.1922629125316							CRHBP
OPA1	-0.470412	0.0475126563850543	7.99394177037254	-9.90078	3.6336095335612e-20	4.31682374717422e-18	35.1278201846231							CRIP1
TBC1D7	-0.469938	0.0567568751474532	7.6661899723141	-8.27985	4.20242099814684e-15	1.01808064457862e-13	23.7122141316901							CRISPLD2
GRM8	-0.4698	0.0633625125489744	7.08316986741882	-7.41448	1.27354279667740e-12	1.6287277494618e-11	18.134689880153							CRTAC1
F8A1	-0.468747	0.0467190338485816	8.91289523843609	-10.0333	1.33599367290372e-20	1.93002989962363e-18	36.1089466345327							CRYAB
FAM135B	-0.46729	0.0769898230963301	7.14033765465215	-6.0695	3.89323470093296e-09	2.43435014644901e-08	10.3384640037543							CRYGB
LOC338797	-0.467278	0.0789154177165882	7.47232404191257	-5.92126	8.78650740947852e-09	5.15151788312867e-08	9.55146642542116							CRYGD
TUBA1A	-0.467039	0.0648798982499507	11.1626054351056	-7.19852	4.97300740762363e-12	5.63025503240548e-11	16.8076214280012							CRYM
C14orf2	-0.466478	0.0512513189030506	10.5823232520165	-9.10177	1.3105817319504e-17	6.68544771626e-16	29.3580047715803							CRYZ
PPP2CA	-0.466395	0.0579073623082653	10.4921154365307	-8.05416	1.93673764759703e-14	3.95629054754606e-13	22.2192435839988							CSAD
BTF3L4	-0.465812	0.0619116347242663	7.65589844618482	-7.52381	6.32596693327064e-13	8.69363096506859e-12	18.8168073179941							CSDC2
ATRNL1	-0.464831	0.0715320947847566	7.25313813194964	-6.49822	3.40765030913092e-10	2.62859245118694e-09	12.6984281465275							CSF1R
PPIAL4A	-0.464504	0.0722181171404939	11.8254425686827	-6.43196	5.00435125276119e-10	3.75440693487169e-09	12.3256674335842							CSF2RA
LOC100131289	-0.464413	0.0600197424138421	6.01254591389085	-7.73767	1.57927021958866e-13	2.54175237302424e-12	20.1704093299961							CSF3
TMEM200A	-0.464309	0.0742304778660157	6.67999721722586	-6.25496	1.37748989344466e-09	9.39732243892091e-09	11.3442534436328							CSPG4
ATP5F1	-0.464283	0.0558890685556071	10.1934643153857	-8.30722	3.48538233654021e-15	8.74153253239487e-14	23.8950815173074							CSRNP2
LY6E	-0.46423	0.0708835160076145	9.01436233190182	-6.5492	2.53074207686736e-10	2.01144984260875e-09	12.9871199098762							CSRP1
TRIM37	-0.463744	0.0598326732181251	7.60376022406563	-7.75068	1.45019466203545e-13	2.36137197538649e-12	20.2536128460593							CSRP2
HPCAL1	-0.463561	0.0600326552242259	9.24307266861063	-7.72182	1.75181441733666e-13	2.77007572226493e-12	20.0692321804049							CST3
MRPL2	-0.463436	0.0558713637401365	7.01873068634277	-8.29469	3.79724245741611e-15	9.3420441820191e-14	23.8113135180888							CTAG1A
SH2D5	-0.46257	0.0539737956776036	8.63956325349878	-8.57027	5.67008363917016e-16	1.74727594464394e-14	25.6707929940239							CTGF
KCTD8	-0.462567	0.0718838907253223	8.24561768943787	-6.43491	4.91950685807285e-10	3.69548858400727e-09	12.3422508735513							CTNNA3
OXGR1	-0.46248	0.0820686608958454	5.81912731497343	-5.63528	4.04896886264015e-08	2.09682476976071e-07	8.07691184818008							CTRB1
MAPK6	-0.461448	0.0549073818034703	8.9003782219803	-8.40412	1.79232207275341e-15	4.82350998357392e-14	24.5452686762488							CTSG
OXCT1	-0.460133	0.068946931874434	8.48100537411847	-6.67373	1.21508573097244e-10	1.02532794999535e-09	13.6994374532872							CTXN2
ADRA1D	-0.460033	0.0740289934135656	5.73474705663454	-6.21422	1.73398038310787e-09	1.16014145083964e-08	11.1213348290648							CTXN3
B3GNT4	-0.459634	0.081093379380046	6.25548228160973	-5.66796	3.41019945748603e-08	1.79067699340747e-07	8.24243003041501							CUEDC1
OVOL2	-0.45859	0.0750321999441103	5.96737105142194	-6.11191	3.07603908258216e-09	1.97465743879377e-08	10.5664177736419							CUL2
CCNH	-0.458519	0.0457861933877757	8.05338585176856	-10.0144	1.54229507578279e-20	2.17584097488168e-18	35.9681281847291							CUX2
GRIN3A	-0.458474	0.0835832532703562	7.26029412529161	-5.48523	8.82250434900163e-08	4.29317044695549e-07	7.32672217818344							CX3CL1
LRFN2	-0.458303	0.053920492802637	7.71117178431785	-8.4996	9.26538300821157e-16	2.67275217831125e-14	25.1904797144643							CX3CR1
GDAP1L1	-0.457807	0.0597217327313352	7.18773038274018	-7.66568	2.52666289730101e-13	3.84708925796472e-12	19.7119029053465							CXCL1
PREP	-0.457713	0.0552497918909872	7.66305485669527	-8.28442	4.07314853212325e-15	9.92616952673166e-14	23.7427536278407							CXCL2
STS	-0.457585	0.0596409066677411	6.15013075677247	-7.67233	2.41953579832953e-13	3.69957472025696e-12	19.7541679872603							CXCL3
SCAND3	-0.457441	0.0777811760418968	5.81292049777249	-5.88113	1.09241921596989e-08	6.2985013416297e-08	9.34107890153891							CXCL9
RNF41	-0.457308	0.0589951314715041	7.48036971024692	-7.75163	1.44124900628446e-13	2.3505101690231e-12	20.2596510791062							CXCR1
CHST1	-0.457224	0.0533069778903459	9.07055065796897	-8.57719	5.40304292656308e-16	1.67931409927498e-14	25.7179811856428							CXCR7
KCNK1	-0.457045	0.0729995569433837	8.34958411603048	-6.26092	1.33173176685505e-09	9.12306989600474e-09	11.3769790338652							CXorf59
FCRLB	-0.45615	0.0640127568458338	6.86521328386652	-7.12593	7.81392834998754e-12	8.47980277308143e-11	16.3676741040071							CYP1A1
MAGED1	-0.455695	0.0426909361839494	8.7586172963491	-10.6743	9.7075068636063e-23	3.30751243288684e-20	40.9399675820044							CYP26A1
SNRPN	-0.45525	0.0611204225346756	10.0194439169374	-7.4484	1.02572361516299e-12	1.34318470214745e-11	18.3456175421529							CYP26B1
CACNA2D3	-0.455129	0.0699766416088256	7.96501405625426	-6.50402	3.29456919774009e-10	2.5533618271584e-09	12.7311709306765							CYP27A1
MTX2	-0.454578	0.0505827122599078	8.5936794574705	-8.98682	2.99195250181342e-17	1.38180762858687e-15	28.5497532897476							CYP2C8
ATP6V1H	-0.454562	0.0575226288779082	8.17706002593243	-7.90231	5.33554069325338e-14	9.8415928333779e-13	21.2296015158748							CYP2C9
SLC26A4	-0.453731	0.0803795118454205	6.71253708842962	-5.64486	3.850444150004e-08	2.00147727290651e-07	8.12537278461904							CYP2E1
RWDD2A	-0.453697	0.054623494758744	8.39852079161444	-8.30589	3.51734027574811e-15	8.7972480193157e-14	23.8861595222691							CYP2J2
MRPL3	-0.45337	0.0671234053727272	9.38739605846772	-6.75427	7.52135702007471e-11	6.60285197221727e-10	14.1653825360383							CYP46A1
SLC22A9	-0.45322	0.0612975267201997	6.15445627166222	-7.39377	1.45292119874177e-12	1.84118252679852e-11	18.006265193349							CYP4F11
ACCN1	-0.452174	0.0675304652984889	8.79523639463488	-6.69585	1.06558315446079e-10	9.09801446962315e-10	13.8269570688801							CYP4F12
LRRTM1	-0.451349	0.0551754675688509	7.01508424242435	-8.18025	8.27378886645882e-15	1.84480303507764e-13	23.0501630265704							CYP4F3
ACRV1	-0.451307	0.0523800531883416	5.65747715088246	-8.616	4.12089073308506e-16	1.31708043996549e-14	25.9829734925539							CYP4V2
PDHB	-0.451098	0.048405111841213	10.7794264488978	-9.31921	2.70807269539682e-18	1.77826824485366e-16	30.902438920113							CYP4X1
CHSY3	-0.451052	0.086713869797154	6.54030972280584	-5.20161	3.68008264143757e-07	1.59135374375191e-06	5.95411679269544							D4S234E
FREM3	-0.45105	0.0814399058832994	5.84113220007057	-5.53845	6.70545309245878e-08	3.33757089150002e-07	7.59088721917289							DAAM2
PPME1	-0.45019	0.0638405596349792	8.01271088186295	-7.05179	1.23571767660664e-11	1.29284993071626e-10	15.9215999458072							DACH2
CDH12	-0.44953	0.0712240291934962	7.28769389029988	-6.3115	9.9902550523492e-10	7.04703225528601e-09	11.6554922116364							DAPK1
CNIH3	-0.449429	0.0679769804038592	7.24104605673026	-6.61149	1.75551407717662e-10	1.43769039481431e-09	13.3421485746175							DAPP1
AFF2	-0.448391	0.0760468828507744	6.46451114894784	-5.89624	1.00655989783221e-08	5.84828141411004e-08	9.42015483323355							DCAF4L1
DLX1	-0.448361	0.0678504379087559	6.38453288329169	-6.60808	1.79113178339987e-10	1.46354107441787e-09	13.3226480972252							DCBLD1
PTPRN2	-0.447633	0.0470755116045177	8.96143755070093	-9.50882	6.73875706182881e-19	5.15629131451291e-17	32.2652949532348							DCC
FMO1	-0.447476	0.0854708054115065	7.63791572568156	-5.23543	3.113378989658e-07	1.36559139653253e-06	6.11460832262491							DCDC2B
SLBP	-0.446472	0.0623164699218945	8.66698639672518	-7.1646	6.14475239177664e-12	6.80330709323743e-11	16.6016183190899							DCLK1
SSTR1	-0.445637	0.0645766292841767	7.25800597344919	-6.90091	3.108861847771e-11	2.96408802782728e-10	15.0241447153836							DDAH2
EIF1B	-0.445547	0.0656813131306044	10.2994314736374	-6.78347	6.31472929993606e-11	5.62007795457099e-10	14.3352974982225							DDI1
LANCL2	-0.445297	0.0556758552482352	7.79986701117974	-7.99802	2.82077097574791e-14	5.59138115039031e-13	21.8519935368818							DDIT4
YWHAZ	-0.445135	0.0477825295035402	9.54752257676291	-9.31586	2.77514891382078e-18	1.81571156107883e-16	30.8784696892642							DDIT4L
PNMA3	-0.444968	0.0811185367011572	8.96290642619196	-5.48541	8.81457859601652e-08	4.29155190851621e-07	7.3275872342059							DDTL
DPP10	-0.444702	0.0683245086894112	7.13801808895219	-6.50867	3.20654390309593e-10	2.48941400696932e-09	12.757447160068							DDX24
TMEM14B	-0.444365	0.0484018716537278	9.53168233165973	-9.18073	7.40949814389316e-18	4.1552471883621e-16	29.9165154373646							DDX27
LARGE	-0.444116	0.0512583458633721	8.34014929327441	-8.66426	2.9396577434279e-16	9.94088755258821e-15	26.3134258994759							DDX3Y
RXFP1	-0.444011	0.0945106189228766	5.74495101719154	-4.698	4.01687356166856e-06	1.45714549571335e-05	3.6680049694521							DDX43
DDX25	-0.443769	0.0521023778995115	7.23623967663612	-8.51724	8.19833996134354e-16	2.40333803607048e-14	25.310142596504							DDX53
APLP1	-0.443728	0.0766665953539894	8.63793757233033	-5.78777	1.80550067095455e-08	9.99194946861698e-08	8.85592023820402							DEFA3
C20orf3	-0.443459	0.0565110216186176	8.51969143904744	-7.8473	7.67980466206406e-14	1.35035942149516e-12	20.8740476654615							DEFA4
OGDHL	-0.443288	0.0504607364580412	9.38938785687566	-8.78481	1.25841732885143e-16	4.71563201966096e-15	27.1436276389238							DEFB112
GPR88	-0.443206	0.058060308019742	7.0940667303194	-7.63355	3.11338507173904e-13	4.61588732557172e-12	19.5082083016328							DEFB116
NOL4	-0.443086	0.0524840436121659	8.67439	-8.4423	1.37743066933974e-15	3.82083610244808e-14	24.8027157291727							DEFB127
SPARCL1	-0.442495	0.0724481667131306	13.6788176836319	-6.10774	3.14836931685388e-09	2.01535813979962e-08	10.543926786062							DEPDC1B
CHP	-0.442422	0.0396041481645706	10.2155247349943	-11.1711	1.95157996062743e-24	1.25862967603608e-21	44.7745678884304							DFNA5
MFSD4	-0.442368	0.0681848010709748	7.18767982096136	-6.48778	3.62109830362562e-10	2.7801782809044e-09	12.6394855697851							DGKI
ATP2B3	-0.442234	0.0543561377955672	6.9231877910297	-8.13587	1.11715723861287e-14	2.38458929253797e-13	22.7567605769815							DHCR24
PGAM4	-0.442068	0.0459461429047317	9.95601483942181	-9.62145	2.92947007791766e-19	2.50712657189749e-17	33.0817205370361							DHRS4L1
WRB	-0.442024	0.0541404964601027	9.18872427418264	-8.16438	9.21236058104839e-15	2.02284513166147e-13	22.9451661872214							DHRS7C
IGF1	-0.441942	0.0484893429460523	6.44291869130158	-9.11421	1.19818341257331e-17	6.2353879147691e-16	29.4458112874018							DHRS9
C3orf14	-0.441782	0.0565186249459028	8.67707730047588	-7.81658	9.40517388783962e-14	1.60984483475458e-12	20.6762231246095							DIO2
YWHAB	-0.441161	0.0541286147590496	10.871519340093	-8.15024	1.01371531877344e-14	2.20020086855898e-13	22.8516962432075							DIO3OS
CDK5	-0.441126	0.0709616506422442	7.7060455227539	-6.2164	1.7128460614197e-09	1.14727649024915e-08	11.133210800117							DIRAS2
GLT1D1	-0.441031	0.0626140903584843	7.39883513600768	-7.04364	1.29926421676917e-11	1.35228318307883e-10	15.872803945434							DIRAS3
DHRS11	-0.440874	0.0483246804714215	7.45712996823573	-9.12316	1.12327380800454e-17	5.8624504118341e-16	29.5090339030018							DKK1
TMOD1	-0.440701	0.055407803914028	7.91815742239025	-7.95378	3.78960089510796e-14	7.24154634538196e-13	21.5636625482974							DKK2
TMEM22	-0.439841	0.071054974363101	7.78631329021166	-6.19015	1.98564363108773e-09	1.31487908654867e-08	10.9901028523133							DKKL1
GJB6	-0.439799	0.092725533456304	9.19910426057432	-4.74302	3.26945651397647e-06	1.20661855159181e-05	3.86428071056335							DLC1
FAM49B	-0.439777	0.0589736641270939	8.67607715990866	-7.45718	9.69803842948222e-13	1.28016942952917e-11	18.4002632042937							DLD
HCN1	-0.439617	0.0610561785739302	7.78880667128418	-7.20021	4.9208920749433e-12	5.57824664716422e-11	16.8178797984894							DLEC1
APOO	-0.439313	0.0516670384559065	9.47304271510749	-8.50276	9.06474695963506e-16	2.62746710428716e-14	25.2118901765299							DLGAP2
CD83	-0.438376	0.0584808638417873	8.38467598708417	-7.49606	7.56046775011928e-13	1.01926727397134e-11	18.6429955348671							DLX1
MTPN	-0.438278	0.0483865487915651	10.4864249004957	-9.05786	1.79770611418087e-17	8.8454978228551e-16	29.0485298734722							DLX5
ZNF280B	-0.437609	0.0610321441781833	7.0082951049178	-7.17014	5.93632187739563e-12	6.61308454423259e-11	16.6352163288935							DLX6
ATP2A2	-0.437518	0.0495773916996107	9.5297393948638	-8.82496	9.47259339280003e-17	3.74302169556199e-15	27.4216088884673							DMC1
RIMS1	-0.437061	0.045671850600209	6.87372345262225	-9.5696	4.30144705616646e-19	3.45224581956685e-17	32.7052406894286							DMRT3
TMX3	-0.43692	0.0549223712572422	9.08708	-7.95523	3.75314154794258e-14	7.18708696423617e-13	21.5731028235251							DMWD
RGAG1	-0.436856	0.0697521529031428	5.56419346461087	-6.26297	1.31636188152122e-09	9.02805273699592e-09	11.3882							DMXL2
NPTN	-0.436787	0.0540517986144547	9.67646881139691	-8.08089	1.61826585221782e-14	3.34738198847072e-13	22.3947322382826							DNAJA1
RNASE13	-0.436626	0.0728065253707981	7.49669379731427	-5.99708	5.80520777280295e-09	3.53202297713193e-08	9.95207778212181							DNAJA4
C17orf58	-0.436291	0.0468891627718239	7.31605572102981	-9.30472	3.00995181195528e-18	1.93429572314194e-16	30.7989040712744							DNAJB1
BAAT	-0.434958	0.0647604757531038	5.62239383844302	-6.71642	9.42807190375684e-11	8.13047385090931e-10	13.9458691135808							DNAJC25
ME1	-0.43479	0.0592827573016584	7.81552558020178	-7.33417	2.12022559499098e-12	2.60633313780443e-11	17.6379838106378							DNAJC6
TANC2	-0.434735	0.0637441660743602	8.74052845301963	-6.81999	5.07039920169936e-11	4.63105477507813e-10	14.5485915777025							DNALI1
SMYD2	-0.434269	0.0644128000419723	8.15806848364561	-6.74196	8.09555484300082e-11	7.04527852312813e-10	14.0939031818984							DNASE1L3
COX10	-0.433977	0.0552915871903663	6.81337179790898	-7.84888	7.59997786460634e-14	1.34023828397521e-12	20.8842473870252							DNASE2
SEH1L	-0.433813	0.0505932227442225	7.4997796044234	-8.57453	5.50406371289556e-16	1.70774912501752e-14	25.699861205143							DNER
PIGZ	-0.433746	0.049709567147578	8.08052397025142	-8.7256	1.91059210418742e-16	6.8319746965181e-15	26.7350164127118							DNM1L
PRKCE	-0.433726	0.0608754061323344	7.59046186764479	-7.12481	7.86837946268707e-12	8.51841704659491e-11	16.3609143484553							DNM3
OLFM2	-0.433338	0.0687967658598953	7.25285747844374	-6.29881	1.07389201726045e-09	7.52224284239302e-09	11.5854668441256							DOC2A
FBXL2	-0.43277	0.0623348883269661	9.15016810861943	-6.94267	2.41153517465965e-11	2.37316088196207e-10	15.2711479644152							DOCK1
LPCAT4	-0.432556	0.0724316755194728	6.88081548579308	-5.97192	6.66385826143714e-09	4.00719122494279e-08	9.8187177692143							DOCK3
LPPR5	-0.43254	0.0584747023933768	7.71206331162074	-7.39705	1.42292809109669e-12	1.80952362457916e-11	18.0265937341811							DOCK6
SPOCK1	-0.432385	0.061126206898431	11.0494281590136	-7.07364	1.07991422048842e-11	1.13974815859613e-10	16.0527507635189							DOHH
FLRT3	-0.432119	0.0757091907051726	7.63860699992155	-5.70761	2.7659532037785e-08	1.47512058339729e-07	8.44435369909474							DOK6
RGS6	-0.432078	0.0611133199069308	6.2340695691547	-7.07011	1.10370625817811e-11	1.16349840106131e-10	16.0315428926847							DPEP1
KCNG3	-0.432053	0.0602458808803177	6.21183390035389	-7.17149	5.88644936287712e-12	6.56157423424908e-11	16.6434305416928							DPP10
GAS2	-0.431706	0.075879202242638	6.26358769798667	-5.68939	3.04568366734856e-08	1.61429279908953e-07	8.35143784198413							DPP4
PJA2	-0.431568	0.0541971244400044	12.0969395235803	-7.96293	3.56546528641819e-14	6.87875770749355e-13	21.623196632723							DPRX
VSTM2A	-0.431202	0.0619967602883168	6.69160248888088	-6.95524	2.23359868938808e-11	2.21617171060274e-10	15.3456981274885							DPY19L2P1
RIT2	-0.430952	0.0838019033393417	7.82287290245691	-5.14251	4.91955834018486e-07	2.08538461284174e-06	5.67567668314282							DPYS
C14orf129	-0.430578	0.0509519365399676	8.46155341821996	-8.45067	1.30007119464273e-15	3.64544807963639e-14	24.8592368103358							DRD1
EFNA3	-0.430196	0.0791986511934918	5.68280604905848	-5.43186	1.15938572298884e-07	5.5211464624822e-07	7.06386803597199							DRD4
IGSF8	-0.429965	0.0554685035707332	7.14241093755419	-7.75152	1.44222243176299e-13	2.3505101690231e-12	20.2589922106141							DSC1
CALM1	-0.429913	0.0578032691982674	12.9754101323156	-7.43753	1.09950666817824e-12	1.42738256031363e-11	18.2779091203025							DSC2
C18orf1	-0.429651	0.041134324051356	7.65781957873243	-10.4451	5.73811257086646e-22	1.36340574743035e-19	39.1965291170937							DSCR6
FHL2	-0.429449	0.0564124018286104	8.02830384970327	-7.61266	3.56496841874737e-13	5.22534088520616e-12	19.3760952023911							DSG1
ISCA1	-0.429352	0.0577276400423578	8.17303580390124	-7.43755	1.09936292576398e-12	1.42738256031363e-11	18.2780365567436							DSG2
RTN4IP1	-0.429214	0.0515592878139315	7.4588592465412	-8.32467	3.09303906947728e-15	7.87787017159671e-14	24.0118211498186							DTNA
DLX6	-0.428983	0.0756850841147995	6.15293702280852	-5.668	3.40935088080351e-08	1.79067699340747e-07	8.24266998427456							DTWD2
NPM2	-0.428864	0.0454400460490776	8.09614717435495	-9.43802	1.13472489782501e-18	8.16369012148369e-17	31.7546695794953							DUPD1
MSC	-0.428843	0.0635487326409844	5.18861392887677	-6.74826	7.79681583555231e-11	6.81815498103649e-10	14.1304345347128							DUSP1
CEND1	-0.428697	0.0630303102093817	10.4673710025969	-6.80145	5.66861032127171e-11	5.10542469733289e-10	14.4401980079941							DUSP19
LOC729264	-0.428632	0.0883055670076348	6.1993931123349	-4.85397	1.95542616315489e-06	7.48935835948016e-06	4.35489129972373							DUSP2
DNM1L	-0.428232	0.0579434999229251	8.25616485388203	-7.39051	1.4833305400428e-12	1.87314565678971e-11	17.986078804169							DUSP21
HMGCLL1	-0.427615	0.0585521557608013	6.97956626757856	-7.30315	2.57895653436239e-12	3.08211761068935e-11	17.4471657787928							DUSP27
TDO2	-0.427582	0.0678082873858209	5.37803600866935	-6.30575	1.03230833485632e-09	7.26477938847837e-09	11.623734534266							DUSP5P
BZW2	-0.427542	0.0486513947133404	8.4875855318387	-8.78787	1.23147181929011e-16	4.65228412400437e-15	27.1648100871997							DYNC1I1
GLMN	-0.427364	0.0476268079419156	6.98869928712936	-8.97317	3.29879922610163e-17	1.49672654334028e-15	28.4541677965494							DYNLT3
HN1	-0.427224	0.055182326939068	8.40964144631199	-7.74205	1.53461528855839e-13	2.47650427889075e-12	20.1983985418086							E2F4
LGMN	-0.427195	0.0522552304667507	6.89294616313588	-8.17517	8.56342471413047e-15	1.90207039960354e-13	23.0165415346194							EARS2
PABPC1L2B	-0.427033	0.0670998724231608	7.59495455359682	-6.36415	7.39367010228594e-10	5.34487168563169e-09	11.9472153377827							ECHDC2
CAMKV	-0.426909	0.069432448521901	10.4401989679426	-6.14855	2.50725260559191e-09	1.63392160056942e-08	10.7642968904932							ECSCR
SERPINF1	-0.426741	0.0747566386479028	7.92913264741794	-5.7084	2.75436703936353e-08	1.46980969257762e-07	8.44840249622578							EDIL3
ACTR6	-0.426716	0.0517289652997779	8.9590966365292	-8.24908	5.18341636754052e-15	1.23648788328992e-13	23.5071544350513							EDN1
B3GNT1	-0.42635	0.0592514985428845	10.6286177274065	-7.1956	5.06470593751553e-12	5.72689166059208e-11	16.7898299676697							EFCAB1
LONRF2	-0.426065	0.0601225905157817	8.55751256803424	-7.08661	9.96778624907292e-12	1.06068523326906e-10	16.1307138439738							EFCAB3
USP5	-0.426024	0.0709283204719104	9.14974507117955	-6.0064	5.51533130830529e-09	3.37155899679678e-08	10.0016061748055							EFEMP2
FAM134B	-0.425993	0.0730684687377085	8.80462385531068	-5.83005	1.43908682959599e-08	8.09817076000139e-08	9.07489901068072							EFHA2
SLC25A46	-0.425861	0.0507998699614541	7.95883892928628	-8.38312	2.07100387960931e-15	5.46757135350657e-14	24.403966362153							EFHB
TMEM17	-0.425842	0.0603596610890344	6.55965250037603	-7.05508	1.21086848858659e-11	1.26832152940236e-10	15.9413675714059							EFHD1
GPC5	-0.425702	0.06691711841297	8.7904414156913	-6.36164	7.50077577945096e-10	5.41362945744706e-09	11.9332734517637							EFNA1
HMGCS1	-0.425239	0.0680591821322999	9.33123252850011	-6.24808	1.43220088164869e-09	9.75582177322216e-09	11.3065245252868							EFNB3
C15orf57	-0.425131	0.058593010490163	7.29030144338205	-7.25566	3.47708817409628e-12	4.05091988695681e-11	17.1560992746336							EGFL6
C7orf44	-0.424952	0.0501979394549809	8.38738758554704	-8.46552	1.17316007742217e-15	3.32573385841281e-14	24.9596833853737							EGFLAM
PNLDC1	-0.424735	0.0609332617490749	5.86607090118829	-6.9705	2.03483376422177e-11	2.03460842271964e-10	15.4363516177673							EGFR
TIMM23	-0.424551	0.0450232822807111	8.67938996808434	-9.42958	1.20726064844262e-18	8.54929913316737e-17	31.6939553256905							EGLN3
WDR7	-0.423951	0.0588360187414493	8.94825661178608	-7.20564	4.75666540473497e-12	5.40905943820554e-11	16.850932180546							EGR1
TERF2	-0.423808	0.0621043005382391	7.79156822025364	-6.82413	4.94542950178331e-11	4.5263338035075e-10	14.5728481636311							EGR2
PEG10	-0.423396	0.0681148581535474	7.59411425469331	-6.21591	1.71757837465338e-09	1.15001966219839e-08	11.1305388813975							EGR4
IL13RA2	-0.423394	0.0764562803999822	5.89304655529303	-5.53773	6.73045136002629e-08	3.34909040119468e-07	7.58730376763943							EHD2
RALYL	-0.423179	0.075280558385234	9.3197602347712	-5.62135	4.3554898434364e-08	2.24525936605123e-07	8.00657609614871							EHHADH
YEATS4	-0.423108	0.0539354092307048	7.20439739365644	-7.84471	7.81193208253529e-14	1.370921958663e-12	20.8573961705807							EID2
FH	-0.42249	0.0470649162137919	9.54515279927246	-8.97676	3.21537349026539e-17	1.4625494833051e-15	28.479245537271							EID2B
SRD5A1	-0.421743	0.0535463198559111	6.78671131308978	-7.87623	6.34219856199939e-14	1.1418486703149e-12	21.0608632437316							EIF1AY
EGR4	-0.421737	0.0570704414416936	7.26853475908535	-7.38976	1.49048450001131e-12	1.87955091488856e-11	17.981390030642							EIF1B
C5orf34	-0.421417	0.0642938676823724	5.63621437365507	-6.55455	2.45266523283386e-10	1.95197129900899e-09	13.0175334330081							EIF2AK4
C10orf35	-0.421322	0.0631143810006922	9.37764982321353	-6.67554	1.20214586120312e-10	1.01583294158194e-09	13.7098356610778							EIF2C2
PTDSS1	-0.421256	0.0476401754777133	9.66224257818499	-8.84246	8.36740568868425e-17	3.35030181654679e-15	27.5430301827382							EIF4A2
RAB6A	-0.421236	0.0526833664927545	9.21992672282015	-7.99562	2.86641461730785e-14	5.65701805020166e-13	21.8363169631723							EIF4G3
CAMKK2	-0.420955	0.0817900631872945	8.92859584179402	-5.14677	4.81798566787028e-07	2.04665220396146e-06	5.69568174176195							ELANE
FZD3	-0.420459	0.0615055407355505	8.8140506420324	-6.83612	4.60082550823151e-11	4.24102639242699e-10	14.6430556787099							ELAVL2
GLCE	-0.420294	0.0735474752934242	7.6612207052531	-5.71459	2.66556191192185e-08	1.42536917398534e-07	8.48001412458712							ELAVL4
NNAT	-0.420003	0.0674089327649971	9.33339118715251	-6.23067	1.58030423615129e-09	1.0652158975894e-08	11.211210994992							ELF2
EGR2	-0.41968	0.0877035628401471	6.33209750563233	-4.78521	2.69190646673864e-06	1.00830630525547e-05	4.04970990026321							ELK1
THAP10	-0.41874	0.0651666121795999	8.09367858922613	-6.42568	5.18916778807962e-10	3.87374914911706e-09	12.2904973735927							ELMOD1
ISCU	-0.418386	0.0503021423722713	11.3743480933721	-8.31746	3.24963603343378e-15	8.20726258625835e-14	23.9635416040158							ELOVL1
SCN1B	-0.417848	0.0589650657940034	6.78415139542728	-7.08637	9.98291704360545e-12	1.06166970537943e-10	16.1292375987229							ELOVL4
SDHB	-0.417589	0.048362856297725	10.1142020025992	-8.6345	3.62084980551785e-16	1.18451640920365e-14	26.1095248583605							EMID2
TCTEX1D2	-0.417396	0.0556307629987238	9.71968091125027	-7.50298	7.23213859844059e-13	9.82678395866367e-12	18.6862817157845							EMILIN2
EFHB	-0.417304	0.0584723699272383	5.8639285584029	-7.13678	7.3050792423215e-12	7.98034609545322e-11	16.433224311164							EML3
GTF2H3	-0.417279	0.0451997770073865	6.98577302017949	-9.23189	5.11345446998537e-18	2.99801171490246e-16	30.2797833058312							EMP3
ANXA6	-0.416591	0.0644514127112787	7.65552750293185	-6.46364	4.16585651318469e-10	3.16478910034031e-09	12.503534819736							EMR2
SPINT2	-0.416407	0.0627392942071954	9.80714182326339	-6.6371	1.50928963474309e-10	1.24907205427089e-09	13.4888783644857							EMX2
C1orf94	-0.415889	0.0493127304711219	5.65276718944889	-8.4337	1.46164643735232e-15	4.01130871819274e-14	24.7446873888779							EMX2OS
MAP2K4	-0.41573	0.0595171348086679	9.73210550040345	-6.98505	1.86152148373689e-11	1.87272172441899e-10	15.5229456731546							ENC1
AP2A1	-0.41567	0.0478874800906724	7.06272616844104	-8.68014	2.62988508375841e-16	9.06662090391709e-15	26.4223725867414							ENG
EFHA2	-0.415388	0.0561881361567884	7.76124235012237	-7.39281	1.46185327611555e-12	1.84990514786928e-11	18.0002923616507							ENHO
OR51G2	-0.415186	0.108979689014747	5.68434574316761	-3.80975	0.000168955983120193	0.00046248402958685	0.133241601349249							ENO2
TOX2	-0.415142	0.0482843228489974	8.50175319611356	-8.59786	4.67755742615801e-16	1.46899707828802e-14	25.8590236967544							ENPP4
LOC728052	-0.414853	0.0543627609209206	8.58432041519067	-7.63119	3.16131440530315e-13	4.67543124741722e-12	19.4933062632052							ENPP5
MAGEE2	-0.414686	0.0725809857819978	5.9265670013484	-5.71342	2.68216349808663e-08	1.43382203814235e-07	8.47402511264125							ENTPD2
HPDL	-0.414618	0.0551807169981785	6.28803605974415	-7.51382	6.74580539523546e-13	9.21450482807579e-12	18.7541542341218							ENTPD3
DNAJC25	-0.414385	0.0680047055957232	6.87143560788927	-6.09348	3.40829118254105e-09	2.16409712286661e-08	10.4671684571941							EOMES
NDRG3	-0.414265	0.0625013395110817	8.90333346984727	-6.6281	1.59164948779426e-10	1.3130199383549e-09	13.4372885563959							EPAS1
SRGAP3	-0.414157	0.0608777628286336	8.25825070139839	-6.8031	5.61278170908204e-11	5.06524798113961e-10	14.4498172715363							EPB41L3
CX3CR1	-0.414123	0.119633512562464	9.41857335979867	-3.46159	0.000615531158910734	0.00150981549410623	-1.07023							EPCAM
IL33	-0.413897	0.0644427544265655	7.16831253446776	-6.42271	5.27874803691461e-10	3.93249307139456e-09	12.2738992560454							EPHA4
CASC1	-0.413814	0.0689370789612865	6.27324001288051	-6.00279	5.62597576712817e-09	3.43222535144596e-08	9.98240044427574							EPHA5
C6orf120	-0.413717	0.0516064128745435	7.1914272539429	-8.01678	2.48818107573644e-14	4.97581105931879e-13	21.9745235434509							EPHB4
DIRAS1	-0.413383	0.04727794152319	8.71293836887067	-8.74367	1.68235077258337e-16	6.06385034956297e-15	26.8595058557454							EPHX1
PDGFD	-0.413341	0.0742565259554889	5.62115312962907	-5.56639	5.80098204853399e-08	2.92384369255185e-07	7.73044008098022							EPN3
RASGRP1	-0.413254	0.0672778601292661	7.97348810986035	-6.1425	2.59344798103617e-09	1.68765706816401e-08	10.7315797434802							ERAP2
NPTX1	-0.412763	0.0588521142681794	9.85036352540774	-7.01356	1.56316948353109e-11	1.59749374836471e-10	15.6928818346634							ERC2
C18orf10	-0.412751	0.0503885158131755	8.79014882161379	-8.19138	7.67236885237491e-15	1.72968335500856e-13	23.1239075771173							ERCC5
CUL2	-0.412713	0.066362105469303	8.02192407660506	-6.2191	1.68692161945743e-09	1.13159103284407e-08	11.1479804691757							EREG
PAX7	-0.412674	0.0604631414088225	6.19572427550133	-6.82522	4.91325585350123e-11	4.4991670488096e-10	14.5791923813331							ERN1
SULF1	-0.412288	0.0749798371657955	6.79517256298532	-5.49865	8.23416665409119e-08	4.02524584297723e-07	7.39315214934237							ERN2
SSX2IP	-0.412258	0.0655062696159451	8.4677877310395	-6.29341	1.1074137101201e-09	7.73903900052196e-09	11.5556831740611							ESAM
ARF5	-0.412221	0.0427897151838629	10.3858695662507	-9.63365	2.67596401117279e-19	2.35784230594877e-17	33.1704340560848							ESX1
SLC6A1	-0.411565	0.0603175436856892	10.1634252683201	-6.8233	4.97032547152676e-11	4.54681546934297e-10	14.5679672937501							ETS1
CAPRIN2	-0.411444	0.0522471465970414	8.16270472741163	-7.87495	6.39644476991506e-14	1.149323379653e-12	21.0525486544247							ETS2
LETMD1	-0.411259	0.0406484873240525	8.57920870918941	-10.1175	7.05626371650918e-21	1.1798334277104e-18	36.7349816008837							ETV5
VWC2	-0.410543	0.0634497719430894	6.62547259426915	-6.47036	4.00653432980941e-10	3.04888314065311e-09	12.5413611608788							EVI5
RIPPLY2	-0.410333	0.0626956209705668	7.01519939787046	-6.54485	2.59595421749775e-10	2.05513990616284e-09	12.9624289993372							EXOSC5
LRRC49	-0.409643	0.0472978096541868	8.79831020199189	-8.66093	3.00918114068102e-16	1.01003332785163e-14	26.2905566958415							EXTL2
PLCL2	-0.409268	0.0609937518472273	8.20366633384633	-6.71	9.79540998430986e-11	8.4231196903175e-10	13.9087393264972							EZR
TCEAL2	-0.40816	0.0433837197548476	12.0414532792806	-9.40814	1.41296642637499e-18	9.73868233873265e-17	31.5397939932377							F12
TBCC	-0.407986	0.0548204058793289	6.67956672730872	-7.44223	1.06696357017281e-12	1.39214076229629e-11	18.3071945115435							F13B
KIAA1644	-0.407877	0.0527164103084594	7.25616300397123	-7.73719	1.58422504425523e-13	2.54745644248985e-12	20.1673526363132							F5
PLCB1	-0.407782	0.0337981881682997	8.08565673185592	-12.0652	1.45733381243142e-27	4.59655955012535e-24	51.8440962884798							FABP3
LOC375295	-0.407681	0.0712467677084821	6.08345313875305	-5.7221	2.56157938885303e-08	1.37587747185925e-07	8.51839753334811							FADS1
KLHDC9	-0.407046	0.0354889865165577	9.03289980131881	-11.4696	1.80378592722239e-25	1.62863831368909e-22	47.1124869780214							FAM102B
ATP2B2	-0.406548	0.0452694751514008	8.20894830616044	-8.98061	3.12792506140445e-17	1.43360585682339e-15	28.5062410443419							FAM107A
PCP4	-0.406359	0.0763664048470696	9.88630496675761	-5.32117	2.02985082754573e-07	9.22139528146436e-07	6.52540739419433							FAM107B
KCNS1	-0.406105	0.0965840770385179	10.0684299039353	-4.20468	3.46100869979992e-05	0.000106945405716952	1.62410925961503							FAM133A
CLSTN1	-0.406035	0.0421888608446153	10.112436557495	-9.62422	2.86986420895447e-19	2.47150508450961e-17	33.1018687943802							FAM134B
EBNA1BP2	-0.405646	0.049594042791493	10.5251651691271	-8.17934	8.32508558924968e-15	1.85369168397868e-13	23.0441234431135							FAM135B
EHD3	-0.405601	0.0529076846746265	8.17610202276999	-7.66621	2.51789033259299e-13	3.83696739459613e-12	19.7152959187221							FAM150A
RCHY1	-0.405394	0.0491632425808458	6.7130044653765	-8.24587	5.29790174022804e-15	1.25880933717155e-13	23.485802930906							FAM150B
ATP5O	-0.405384	0.0572953518979127	11.7427127927691	-7.07535	1.06861112600715e-11	1.13046161180065e-10	16.0629905661376							FAM153B
AQP11	-0.405083	0.0701631495583344	6.83349544159159	-5.77344	1.94917909088767e-08	1.07148481044899e-07	8.78201786287436							FAM163A
NKIRAS1	-0.405078	0.0536608996736867	8.59304012501387	-7.54885	5.38426050109628e-13	7.53129172182778e-12	18.9739749955079							FAM167A
UBE2E2	-0.405016	0.0671483325427497	8.72148231644861	-6.03167	4.7989289933077e-09	2.96574468723992e-08	10.1361581408951							FAM167B
TMEM85	-0.404996	0.0544148398565465	9.73852136725387	-7.44275	1.06343381152823e-12	1.38853852267367e-11	18.3104245036882							FAM170A
UBASH3B	-0.404606	0.0717907806611672	5.86834375019277	-5.6359	4.03580974820748e-08	2.09060965097908e-07	8.08004962036407							FAM174B
EAF1	-0.404526	0.0516222478436683	7.53403560626656	-7.83628	8.25938648582256e-14	1.44090619394851e-12	20.8030271544633							FAM176B
GARS	-0.404424	0.0610924853666029	9.20847358300618	-6.61987	1.67087903781336e-10	1.37398605031119e-09	13.3901217698519							FAM177B
STAC2	-0.403462	0.0650532675812696	8.01986966879479	-6.20203	1.85727280235619e-09	1.23576390069816e-08	11.054817613106							FAM179A
FHOD3	-0.402457	0.0552810933708252	8.67151413774917	-7.28018	2.98040886772428e-12	3.51996228471975e-11	17.3062321767624							FAM181B
PAM	-0.402437	0.0556573876505435	10.7887689494984	-7.23062	4.06841709142302e-12	4.68542575490541e-11	17.0031344893488							FAM19A2
L1CAM	-0.402334	0.060233965712206	6.41643258401668	-6.67952	1.17406078692032e-10	9.9396107314614e-10	13.7327951031787							FAM24A
RPA3	-0.402288	0.0496137203806181	8.89535565161738	-8.10841	1.34454251105462e-14	2.81994758009574e-13	22.5757560769742							FAM3C
LOC648149	-0.401771	0.0631182659347321	7.74689272498512	-6.36536	7.34235088832397e-10	5.31415520406230e-09	11.9539673414026							FAM40B
NAV3	-0.401755	0.0546883000165594	7.44335104879478	-7.34627	1.96396180338711e-12	2.42248785830358e-11	17.7125774894792							FAM46A
DNER	-0.401695	0.0700188384536136	9.7750278932103	-5.73696	2.36728889516472e-08	1.27989529547559e-07	8.59449369933514							FAM49B
HPCAL4	-0.401586	0.0642762705949041	10.4143677895068	-6.24781	1.43438728644023e-09	9.76703077622081e-09	11.3050469210325							FAM53A
LOC729770	-0.401278	0.0561058559738325	7.71497426903945	-7.15215	6.63933127271384e-12	7.32394893846467e-11	16.5262515316929							FAM59B
PTPRT	-0.40112	0.063438092130298	7.97749668847902	-6.32302	9.35493649963391e-10	6.64038692257819e-09	11.7191674481057							FAM65C
KCNAB1	-0.400937	0.0517790109536119	7.26293715391773	-7.74322	1.52282581311324e-13	2.46478363842262e-12	20.2059240670843							FAM72A
TXNDC16	-0.400904	0.046971016686765	6.82230374542843	-8.53514	7.24019465581923e-16	2.1562780224904e-14	25.4316984238045							FAM75A2
ACTB	-0.400788	0.0584028085135106	12.0352617876573	-6.86249	3.92364758173371e-11	3.67115171144805e-10	14.7978311307272							FAM7A1
ABLIM2	-0.400594	0.0676175663807764	9.46819672129126	-5.92441	8.63708585030516e-09	5.07214622064424e-08	9.56804049577442							FAM81A
STMN1	-0.400585	0.0461698161138883	6.54381566321042	-8.67635	2.70076665559515e-16	9.28960843175948e-15	26.3963514239762							FAM81B
CCDC113	-0.400249	0.0558617950426377	6.6108133102313	-7.16498	6.13002358274024e-12	6.79116354951676e-11	16.6039548093405							FAM83H
C4orf41	-0.400155	0.0488723330058442	7.58278113226839	-8.18775	7.86350439659544e-15	1.76396475023255e-13	23.0998620452495							FAM87A
FGF14	-0.399552	0.0600602567935039	6.55145480367841	-6.65252	1.37781299644645e-10	1.15081161377567e-09	13.5773810577906							FAM89A
EIF4A2	-0.399506	0.0642280274434308	12.9868866928206	-6.22012	1.67730248922642e-09	1.12597503161527e-08	11.1535185572533							FAM92B
ST8SIA3	-0.399385	0.0605822417460965	9.48213913306034	-6.59244	1.96373617812214e-10	1.59161346070599e-09	13.2333336031108							FAM9A
TMEM178	-0.399122	0.0675549483721045	9.34600288657314	-5.90811	9.43742209276539e-09	5.50989227776131e-08	9.48241362906919							FAR2
SRD5A3	-0.399044	0.0461269017492946	6.53803622269708	-8.651	3.22588818888102e-16	1.07478023828069e-14	26.2225216677094							FAT1
NDN	-0.398424	0.0589549318822819	9.68876666007993	-6.75811	7.3506534958782e-11	6.47187229783366e-10	14.1876889236604							FBXL16
GLRX	-0.398103	0.0733914540217645	9.77332010944599	-5.42437	1.20449603781442e-07	5.71036740636724e-07	7.02715001256395							FBXL19
LYPD6B	-0.398077	0.0685112701919191	5.64585803882899	-5.81039	1.59937787650173e-08	8.91550410016724e-08	8.97293818118041							FBXL2
C1QTNF4	-0.397908	0.0552327968251492	7.37214523318484	-7.2042	4.79972775694832e-12	5.4511625053442e-11	16.842156240873							FBXL7
RELL2	-0.397813	0.0625466014029094	7.99880435598081	-6.36027	7.55975438702989e-10	5.4496624639116e-09	11.9256810896621							FBXO3
GHSR	-0.397625	0.0696695479890029	6.58638497519336	-5.7073	2.77057192156645e-08	1.47671156315369e-07	8.44274441744999							FBXO33
CLEC4G	-0.396702	0.0624944320563393	6.48048423342138	-6.3478	8.11958055930271e-10	5.82995569542299e-09	11.8564324748132							FBXO34
NRXN1	-0.396665	0.0435772550683871	7.92328387618763	-9.10257	1.30305008560961e-17	6.68030316856807e-16	29.3636486551822							FBXO40
ASF1A	-0.396581	0.0588855690142981	6.99963692780651	-6.73478	8.45041489530214e-11	7.34348374299163e-10	14.0522232553745							FBXO41
PGBD5	-0.396433	0.0652240874230599	8.61739445479854	-6.07801	3.71390009708077e-09	2.33451305697372e-08	10.3840860410689							FCGBP
DOK6	-0.396183	0.0703500891774435	7.92486334448584	-5.63159	4.12807513895428e-08	2.13352111285394e-07	8.05826171551957							FCRLB
ANKMY2	-0.396117	0.0562153634812394	8.15702475247702	-7.04643	1.27718357804466e-11	1.33083560602023e-10	15.8894830069438							FEN1
STAU2	-0.396105	0.0540114898104167	8.51995812708784	-7.33371	2.12631443336593e-12	2.6120398665117e-11	17.6351898163012							FETUB
DNAJC5G	-0.396002	0.044851867392366	6.18406847598061	-8.82912	9.19745078687544e-17	3.64227119099554e-15	27.4504581630422							FGF12
RFTN1	-0.395724	0.0517905149705143	10.0926433663098	-7.64086	2.96907847969682e-13	4.43104290796407e-12	19.5545022831807							FGF14
PIP5KL1	-0.395286	0.0508050702086647	6.3061031804596	-7.78045	1.19292007437634e-13	1.99830711531428e-12	20.4441986807149							FGF17
MAPK9	-0.395279	0.0522521336670912	7.59978044420486	-7.56484	4.85667859211241e-13	6.88938743255035e-12	19.0745389967324							FGF9
DNAJC19	-0.395237	0.0476857250817211	7.3758393560234	-8.28837	3.96471056569354e-15	9.72754665696928e-14	23.7691285240651							FGFR3
LOR	-0.395221	0.0691261609188307	5.88543046917599	-5.71739	2.62638556714747e-08	1.40642304944472e-07	8.49429639724342							FGFRL1
FAM81A	-0.394865	0.0633856107710086	9.13000189970079	-6.22957	1.59014542987455e-09	1.07065049115118e-08	11.2051983194263							FGR
AUH	-0.394327	0.0544314372610479	8.25872984753718	-7.24448	3.72987390798581e-12	4.32311059245236e-11	17.0877473564042							FHDC1
MAPK13	-0.393975	0.0646909615130229	6.4857260298971	-6.09011	3.47269572192074e-09	2.19957696760592e-08	10.4490555613514							FHL2
DAPK1	-0.393717	0.064286490984583	7.16849993260223	-6.12441	2.86910579007412e-09	1.85434188823044e-08	10.6338142345666							FIBIN
TXNDC9	-0.393279	0.0463737446776063	7.35737257184312	-8.48065	1.05659448317482e-15	3.01421535184375e-14	25.0620231333621							FILIP1
NTNG1	-0.392868	0.0577607729172068	6.92210232077534	-6.80163	5.66234029910882e-11	5.10232241124287e-10	14.4412735942245							FKBP1B
MFSD6	-0.392765	0.061989248503668	9.90950668905339	-6.33602	8.68546212683528e-10	6.19439475064737e-09	11.7911319592065							FKBP5
CDKN3	-0.392296	0.0523681932708084	6.01641569557811	-7.49112	7.80373949212945e-13	1.04851136717912e-11	18.6121195315039							FLJ11292
PCCB	-0.392248	0.0429141361763567	8.38220351228884	-9.14031	9.92505871687109e-18	5.25591525833602e-16	29.6302							FLJ16734
EXTL1	-0.392225	0.0454810529765207	8.83483068735778	-8.62392	3.89898051349358e-16	1.25658882827589e-14	26.0371249637327							FLJ16779
MTMR9	-0.391916	0.0469272216449946	9.00327677537595	-8.35156	2.57231446298589e-15	6.66252385566829e-14	24.1920367378549							FLJ20444
OR8H3	-0.391237	0.0705055015864992	5.46006386266232	-5.54902	6.34804294228469e-08	3.17366997374798e-07	7.64363820962539							FLJ25363
TUBA1B	-0.391096	0.054186969999524	13.6290838444728	-7.21752	4.41610727003764e-12	5.05361629165651e-11	16.9232740829352							FLJ30375
NDUFB5	-0.390392	0.0452887795806305	10.6843105470262	-8.62007	4.00554203804825e-16	1.2870476534355e-14	26.0107469164931							FLJ32063
ADPRHL1	-0.390328	0.0460752287640354	6.17135990159585	-8.47153	1.12542246925461e-15	3.20045337792123e-14	25.0003083474062							FLJ33544
DHX36	-0.390327	0.0466891367003245	8.12542901600707	-8.36012	2.42558938373148e-15	6.31142551749612e-14	24.2494543881369							FLJ33996
HAPLN4	-0.389533	0.0883271784975102	8.05089077074087	-4.41011	1.44450083655503e-05	4.77488449752714e-05	2.45115748909407							FLJ35390
CDO1	-0.389276	0.0583975836119424	9.54341558721099	-6.66597	1.27233538175358e-10	1.06963837633642e-09	13.6547247145896							FLJ36848
EXTL2	-0.389099	0.0642415611667306	7.20759434023035	-6.0568	4.17675976018522e-09	2.60172224040789e-08	10.2704632486194							FLJ38717
ACTRT1	-0.389092	0.124592246854936	6.17125397685527	-3.12293	0.00196658370728564	0.00432921718714666	-2.13858							FLJ41200
WASL	-0.389063	0.0465008297470828	10.8955570342508	-8.3668	2.31692449175196e-15	6.05485129841633e-14	24.2942638275415							FLJ41423
NGFRAP1	-0.388511	0.0461867515903019	11.5819372157317	-8.41174	1.70061041561824e-15	4.58352580376628e-14	24.5966253947265							FLJ41941
RGS7BP	-0.388478	0.0708981272548	8.17661682327899	-5.47938	9.09182869950602e-08	4.41819813389881e-07	7.29778041863188							FLJ42102
BBS7	-0.388389	0.0572655754425434	6.76261264845194	-6.78224	6.36141092707852e-11	5.65604916401693e-10	14.3281400149851							FLJ42842
CCNB1	-0.388048	0.0670609509153616	6.54568810840168	-5.78649	1.81782632716546e-08	1.00447698335232e-07	8.84935							FLJ44124
GPR158	-0.387697	0.0813878813761186	7.51134332086968	-4.76358	2.9744946325219e-06	1.10817875127049e-05	3.95446459240856							FLJ45831
REEP5	-0.387401	0.0586961486949648	12.4228283497833	-6.60012	1.87704545785118e-10	1.52614528941363e-09	13.2771639915412							FLJ45832
PTTG3P	-0.387388	0.0616185368166537	5.55401037955061	-6.28688	1.14934253866054e-09	7.98432687657519e-09	11.519675483106							FLJ46010
FAM92A1	-0.386905	0.049046685459128	7.71270402178605	-7.88851	5.84679321408617e-14	1.06540254147294e-12	21.1402656682336							FLJ46257
ARV1	-0.386757	0.0497612939282537	8.53293792306741	-7.77225	1.25885615754967e-13	2.09515433115502e-12	20.3916943017536							FLJ46358
ENTPD6	-0.386447	0.0451847314293844	8.68557482839818	-8.55261	6.41175455943974e-16	1.94921656286806e-14	25.5505516693491							FLJ46552
NUAK1	-0.386222	0.0619814520077849	10.1169986040043	-6.23125	1.5751644839692e-09	1.06254464891729e-08	11.2143661497056							FLJ46906
PSORS1C2	-0.38573	0.0753089747593009	6.36375953894545	-5.12197	5.43834938514205e-07	2.28385379527663e-06	5.57955635121287							FLNC
ADRA2A	-0.385686	0.0559486537069421	6.5919278594848	-6.89356	3.2505639422258e-11	3.09265983502178e-10	14.9808048671295							FLRT3
ANKRD46	-0.385059	0.060555768591778	8.84875439468763	-6.35875	7.62591274007208e-10	5.4929689772725e-09	11.9172347231793							FLT3LG
ANKRA2	-0.384663	0.0467141321632603	7.74778246790345	-8.2344	5.72821818598116e-15	1.34512566973274e-13	23.4094801573294							FLVCR2
CAPNS1	-0.384658	0.0525993088795015	8.77105609024394	-7.31299	2.42379002513839e-12	2.92767894809024e-11	17.5076174038147							FMO6P
NOMO1	-0.38463	0.0449237164273196	8.75938510632025	-8.56185	6.01214954060149e-16	1.84012536278274e-14	25.6134946595524							FMO9P
PACS1	-0.384575	0.0586102059073148	8.0519624357859	-6.56156	2.35396253643647e-10	1.88182166116835e-09	13.0573992634665							FMOD
CECR6	-0.384524	0.0490033307655988	8.12001737494956	-7.8469	7.69994437189531e-14	1.35258361349889e-12	20.8714911076136							FMR1NB
FBXO3	-0.384514	0.0553153774147167	6.82106412537321	-6.95129	2.28796535605898e-11	2.26207866554541e-10	15.3223074147822							FOLR3
ZNF222	-0.384205	0.0505778410383198	6.01938731775673	-7.59631	3.96308692040239e-13	5.76211140166073e-12	19.2728382039266							FOSL2
C11orf41	-0.383989	0.0595145429447355	8.30423685806814	-6.45202	4.4559398131426e-10	3.37098287162669e-09	12.4382403415082							FOXC1
VIPR1	-0.383965	0.0636836975565869	8.33735197857637	-6.02926	4.86309357861433e-09	3.00026456585643e-08	10.1233128772611							FOXD1
DGKB	-0.383959	0.0523686118404762	6.99619709245225	-7.33186	2.15137017698184e-12	2.63743670440856e-11	17.6237760907364							FOXF1
ATP5D	-0.383954	0.0559357622040929	10.056375060569	-6.8642	3.88319201893987e-11	3.63895596668481e-10	14.8079071516255							FOXJ1
TMEM209	-0.383904	0.0476576080529926	8.03663255965501	-8.05547	1.91977291056846e-14	3.92607692174917e-13	22.2278375001059							FOXJ2
KLC2	-0.383556	0.0425192893047459	7.14370940710049	-9.02075	2.34643290892281e-17	1.10631554750204e-15	28.7877							FOXN2
MCM4	-0.383474	0.0598622507470366	6.90559184334339	-6.40593	5.81505041521432e-10	4.29832911985019e-09	12.1800702306415							FOXO1
PPL	-0.383234	0.0703087858779348	6.91125115986733	-5.45073	1.05292536379562e-07	5.05818734222433e-07	7.15653243827486							FOXO4
PNMA5	-0.382932	0.061651699179578	8.12366162938503	-6.21122	1.7635979855269e-09	1.17777560734633e-08	11.1049334724695							FOXQ1
SYCE1	-0.382832	0.0638201101460349	5.91576725343466	-5.99861	5.75658916704411e-09	3.50480401815518e-08	9.96020945805171							FREM3
THOC7	-0.382659	0.0462844787779799	9.84926194951642	-8.26754	4.57055494523057e-15	1.09900241279592e-13	23.6301369517483							FRMPD2
CAND1	-0.382598	0.0554214811856369	9.21258777147303	-6.90342	3.06182198064257e-11	2.92386998024556e-10	15.0389702081765							FRMPD4
CA11	-0.382207	0.0691500935364634	9.78633644695125	-5.52721	7.10654279931532e-08	3.52071193059084e-07	7.53494459638113							FRZB
HOMER1	-0.381893	0.0611296150160813	7.17505	-6.24727	1.43880988078017e-09	9.79226364477671e-09	11.3021							FSCN2
MAP2	-0.381542	0.0561927567988552	8.30672936858581	-6.78989	6.07625208263822e-11	5.41872582910518e-10	14.3727088223251							FSHB
SCAMP5	-0.381248	0.0556615491182973	9.83356374290203	-6.8494	4.24645203278375e-11	3.93646975400457e-10	14.7209704965905							FSTL5
SLC2A13	-0.381097	0.0708515208619222	5.84857135140813	-5.37881	1.51805213349168e-07	7.04341866048118e-07	6.80465158597731							FTL
CAMLG	-0.380658	0.0436312847279778	9.61696962615961	-8.72442	1.92651134528292e-16	6.87528495516185e-15	26.7268971732505							FUT3
ARHGEF9	-0.380656	0.0454731937599937	7.91082798175359	-8.37101	2.25083329607666e-15	5.89065908123946e-14	24.3225575378862							FUT7
FGF13	-0.380542	0.0428420451271521	7.64084240787087	-8.88245	6.29891558673661e-17	2.61484638311011e-15	27.8209762410599							FXYD5
TRIML1	-0.380431	0.104921864731171	5.6479685447106	-3.62585	0.00033863067807043	0.000875947970863176	-0.515577							FXYD6
PPAPDC2	-0.38025	0.0469423329674462	7.42894373923397	-8.10036	1.41947874016504e-14	2.97021403127466e-13	22.5227706202126							FYCO1
RFK	-0.380172	0.052753504540152	7.20353830329228	-7.20657	4.72916968794998e-12	5.38118123661e-11	16.8565773879255							FZD3
RDH12	-0.380075	0.0746030884654664	5.86550132012211	-5.09463	6.21178239113306e-07	2.58045471403453e-06	5.45210777635083							FZD7
IL17C	-0.37991	0.0677613366953939	5.50777396835637	-5.60659	4.70485278445082e-08	2.41007835308618e-07	7.93222							FZD9
MAP1B	-0.379549	0.065936656055396	8.78095382472803	-5.75627	2.13613762075193e-08	1.16468517981698e-07	8.69363027781645							G0S2
OCIAD2	-0.379429	0.0488493272481453	8.91657980598472	-7.76734	1.30010148707794e-13	2.15585240162108e-12	20.3602321750179							G3BP2
STMN4	-0.379133	0.0684746589167047	10.3675345287854	-5.53683	6.76155805821676e-08	3.36193318431712e-07	7.58286325968856							G6PC
DDX1	-0.379082	0.0513373936831615	10.941910132385	-7.38413	1.54476395570636e-12	1.94257294652824e-11	17.9465316026533							GABARAPL1
ATCAY	-0.378914	0.0518666734562571	8.73331328264736	-7.30554	2.54039371221159e-12	3.04408955906549e-11	17.4618426866072							GABBR2
TLN2	-0.378814	0.0462140374560978	9.59868720012889	-8.19695	7.38798602438541e-15	1.67932551408513e-13	23.1608165646793							GABRA1
LRRC7	-0.378611	0.0475939295986731	7.52605772137773	-7.95503	3.75808300817491e-14	7.18892616118882e-13	21.5718179891667							GABRA2
STMN3	-0.378565	0.0573431237928985	11.5662885611517	-6.60175	1.85911030348952e-10	1.51292536549859e-09	13.2864845893905							GABRA3
ZNF414	-0.378443	0.0473911316684633	5.95835618624957	-7.98552	3.06657509632207e-14	5.99014196044983e-13	21.7703965186054							GABRA5
TDRD9	-0.378272	0.0785625696274559	7.20087349262301	-4.81491	2.34576809360904e-06	8.87303733439296e-06	4.18108280651366							GABRB2
ZC3H15	-0.377925	0.0631658140982747	9.20352376023295	-5.98306	6.26945434903117e-09	3.79402837248006e-08	9.87769679163965							GABRD
NEGR1	-0.377834	0.0581157004794127	7.7680667760631	-6.50141	3.3451005221983e-10	2.58919096570326e-09	12.7164026561151							GABRE
LRP11	-0.377541	0.0682442405445562	8.01009573425181	-5.5322	6.92545394172995e-08	3.43382337396374e-07	7.55979987724452							GABRG1
TRIML2	-0.37751	0.0555165705705072	5.88855741655236	-6.79995	5.71972670137315e-11	5.14120581251351e-10	14.431473454051							GABRG2
FABP3	-0.377367	0.0610698637196939	7.02072473487082	-6.17927	2.11073733128437e-09	1.38905593033284e-08	10.9309505538845							GAD1
ARL9	-0.377112	0.0588778151188265	6.47021913162035	-6.40499	5.84681625250802e-10	4.32004123927127e-09	12.1747877491283							GAD2
DDN	-0.3769	0.0614016265776336	10.4480773505738	-6.13827	2.65554862672679e-09	1.72620219947561e-08	10.7086761345771							GADD45B
POLR2B	-0.376667	0.0657119385422854	8.32496753250275	-5.73209	2.42924393934112e-08	1.31025349631487e-07	8.56956922617238							GADD45G
PSMD14	-0.376534	0.0505859099269922	8.91088802042364	-7.44346	1.05862944801726e-12	1.38326559857421e-11	18.3148381345324							GAL3ST3
SEMA4F	-0.376291	0.0597466563148935	7.5999277200571	-6.2981	1.07823067454269e-09	7.54677888406664e-09	11.581559961604							GAL3ST4
FAM131A	-0.376251	0.0551082416821732	9.46562819512449	-6.8275	4.84620161878424e-11	4.44452558821767e-10	14.5925493041202							GALNT3
PAK6	-0.37614	0.051145235947496	8.52403076001933	-7.35436	1.86584135908286e-12	2.31379889260664e-11	17.7625157554894							GALNT8
KRAS	-0.37577	0.0358290728501844	8.06223408492049	-10.4878	4.12400524432185e-22	1.03432342641617e-19	39.5206015742754							GALNTL2
RTN3	-0.375225	0.0467339480781873	9.25404542556536	-8.02895	2.29344192622237e-14	4.62737143058364e-13	22.0541233251432							GALNTL5
B3GALNT1	-0.375217	0.0493967628031778	8.17272342702412	-7.59599	3.97143017198208e-13	5.76495868534183e-12	19.2707871066738							GALP
UTP14A	-0.375061	0.0539823631530323	6.14078614285925	-6.94785	2.33660567929261e-11	2.30444704296373e-10	15.3018471331091							GAPT
RAB3C	-0.374733	0.0545197850582156	6.79497818928243	-6.87334	3.67431168442782e-11	3.46117477294719e-10	14.861662795319							GARS
UBE2V2	-0.374646	0.0360818985505474	8.15172380332012	-10.3832	9.24106938803957e-22	2.0105449519183e-19	38.7290182316695							GAS2
RFPL2	-0.37441	0.0820799590784254	7.12278917162793	-4.56153	7.42751181598124e-06	2.56847967010703e-05	3.08283387131856							GAS7
LAPTM4B	-0.374257	0.0511872636195156	8.81955226492209	-7.31152	2.44627260023361e-12	2.95286033522851e-11	17.4986223994729							GATA2
HTR2C	-0.374229	0.0726970504638962	5.61432751316577	-5.14779	4.79409723327747e-07	2.03746311693397e-06	5.70044804386971							GBA3
VRK1	-0.373678	0.0481228730251917	7.33728123323591	-7.76507	1.31960351991385e-13	2.17463990619139e-12	20.3457020625991							GBP2
SPRR2G	-0.37339	0.0571616965914826	5.09003576649131	-6.53216	2.79578864504258e-10	2.19601354293949e-09	12.8904607586159							GBX1
MAPRE3	-0.373311	0.0764259336865939	8.68641487208867	-4.88462	1.69380867705076e-06	6.55525012648578e-06	4.49211990875775							GC
CLUL1	-0.373287	0.076368369274944	5.83035903604515	-4.88798	1.66720921860664e-06	6.46061460721004e-06	4.50724676932423							GCM2
EXOSC5	-0.373114	0.0579950335480612	6.34379841142203	-6.43354	4.9586555022574e-10	3.72167086698937e-09	12.3345637044554							GDA
LEFTY1	-0.37293	0.0539835631280102	6.4298562423693	-6.90821	2.97404404980014e-11	2.8597064670549e-10	15.0672549543397							GDF15
SC5DL	-0.372704	0.0716609838732601	8.45670771233777	-5.20093	3.69239247040345e-07	1.59591247559946e-06	5.95091252658526							GDPD2
FAM150B	-0.372588	0.0720192097698389	6.60025394996215	-5.17345	4.2273751546596e-07	1.8098136686307e-06	5.82110298270622							GDPD3
LCMT1	-0.372308	0.0370586175392391	8.66696080604274	-10.0465	1.20947589083654e-20	1.79022259317427e-18	36.2065121913736							GFAP
PRSS3	-0.372146	0.0669522222373463	7.46676794356429	-5.55838	6.04739577921002e-08	3.03749099885674e-07	7.69036915536979							GFI1
PFDN1	-0.371642	0.0422857240653576	8.86207488943753	-8.78884	1.22310751198633e-16	4.64009988475822e-15	27.1714798333238							GGT8P
CTXN1	-0.371604	0.0510939993873153	12.7643846384989	-7.27294	3.11930850893672e-12	3.6600697241312e-11	17.2618623331927							GIMAP4
PRDX3	-0.371281	0.0715983102600978	9.14777033702373	-5.18562	3.98181956745002e-07	1.71199280354792e-06	5.87850893923719							GIMAP5
SLC30A9	-0.371209	0.0535409708739136	9.01326161715093	-6.93317	2.55514880265973e-11	2.49950580056497e-10	15.214888475929							GIT1
CRMP1	-0.371086	0.0438569576417189	8.44767857268949	-8.46128	1.20810042489773e-15	3.41941653178735e-14	24.9309837842453							GJA4
FAM174A	-0.371053	0.0466328292953433	8.03813205310139	-7.95691	3.71124331459013e-14	7.12195874334416e-13	21.584065334834							GJA9
NIPAL2	-0.370965	0.0485924608093228	6.14506248636273	-7.6342	3.10020514597309e-13	4.60390662220247e-12	19.5123464127415							GJB5
SLC35A1	-0.370525	0.0503250047589716	8.53138899628297	-7.36263	1.77051496428297e-12	2.20648441856603e-11	17.8136152023014							GJC2
SLC25A5	-0.370244	0.0536251081434484	11.7174176138736	-6.9043	3.04544424453972e-11	2.91212589756205e-10	15.0441855131143							GK2
NAT6	-0.369918	0.0645832489356869	6.58063755948188	-5.72777	2.48563343289615e-08	1.33866890937187e-07	8.54743117054902							GK5
TXN	-0.369913	0.0510013668712717	10.5805689898294	-7.253	3.53580470595203e-12	4.11401813015991e-11	17.139789292728							GLCE
INSM1	-0.369906	0.0862772759510241	6.58296402422027	-4.28741	2.44403781662145e-05	7.76331308576079e-05	1.95300092286532							GLI1
KLHDC5	-0.369903	0.0449834484120919	9.40072302370427	-8.2231	6.18558669176283e-15	1.43388093042173e-13	23.3344071543137							GLI3
UQCRH	-0.369809	0.04374314686268	10.5261515109948	-8.4541	1.26960148215761e-15	3.56554643309519e-14	24.8824280105797							GLIPR1
TERF2IP	-0.369611	0.0530979432433649	10.7463074986329	-6.96093	2.15730298091893e-11	2.14400535109708e-10	15.3795029692607							GLIPR1L1
EPB49	-0.369606	0.0581569978882532	9.33549176207343	-6.35531	7.77781531450902e-10	5.59568880276509e-09	11.8981158309906							GLIPR2
RAP1GDS1	-0.369521	0.0502211685211558	8.4796431613524	-7.35788	1.82468814076532e-12	2.27086274610201e-11	17.7842477126701							GLO1
CDC40	-0.369518	0.0484773464929048	8.94966156687591	-7.62248	3.34506803824658e-13	4.91899337415771e-12	19.4381960742995							GLRA2
LOC646482	-0.369098	0.0529694630994602	5.71577265223544	-6.96813	2.06445036232202e-11	2.05738656969156e-10	15.4222960818396							GLRB
SLC4A1AP	-0.368851	0.0451597184884485	8.01918058116014	-8.1677	9.00757371701958e-15	1.986065521147e-13	22.9671321956097							GLRX
TIPRL	-0.368829	0.0467437929507617	8.01389897189412	-7.89043	5.77299295571504e-14	1.05514885419334e-12	21.1526672513723							GLS
BCL11B	-0.368634	0.0510442190489785	6.6561450603121	-7.22186	4.29779662834654e-12	4.93072500093277e-11	16.9497196423617							GLS2
TUBGCP5	-0.368633	0.0534995334264449	6.87205578377731	-6.89039	3.31370858272285e-11	3.15107686081144e-10	14.9620976638703							GLT1D1
RPL15	-0.368585	0.0437109597407501	11.8314441255159	-8.43232	1.47563539795212e-15	4.03742788124537e-14	24.7353734347109							GLT25D1
PDCD2L	-0.368554	0.0488114320409003	7.53683764877054	-7.55057	5.32480283648768e-13	7.45968111879709e-12	18.9848032130351							GLTP
CHMP1B	-0.368384	0.0507708963785786	8.95961690306192	-7.2558	3.47404119279753e-12	4.04998294767836e-11	17.1569531553438							GLYATL2
AGXT2L1	-0.368252	0.0818988054630218	11.0767842726834	-4.49642	9.9083218762813e-06	3.37084544916895e-05	2.80894888204494							GMPR
EID2B	-0.368193	0.0742362682495178	9.04476270794549	-4.95974	1.18760368260742e-06	4.71279615562182e-06	4.8315909734856							GNAI2
MYH10	-0.368192	0.0540157106552474	10.5444187788445	-6.81638	5.18164544519241e-11	4.7186159076795e-10	14.5274969240037							GNB5
STXBP5	-0.368188	0.051590048027484	7.77418936510117	-7.1368	7.30420100129478e-12	7.98034609545322e-11	16.4333413526645							GNG2
C8orf47	-0.368116	0.0751260589875379	6.15421207833608	-4.89998	1.57571888635947e-06	6.13504347776613e-06	4.5611900575006							GNG3
C15orf27	-0.368086	0.0643175880187658	6.96200877363057	-5.72295	2.55006553945618e-08	1.37010066978577e-07	8.52274330507911							GOLIM4
RNMT	-0.368068	0.0442135322975473	8.27040186049469	-8.32478	3.09080388825816e-15	7.87787017159671e-14	24.0125278294821							GOLT1A
B9D1	-0.368014	0.0484384196217632	6.73465118630487	-7.59757	3.93093378793954e-13	5.72458083408163e-12	19.2807833145983							GOLT1B
KCNJ4	-0.367971	0.0896363540843196	6.9113067116269	-4.10516	5.22191140249147e-05	0.000156874523550476	1.23603534591566							GOT1
SPRYD5	-0.367798	0.0675236891808199	5.92277622015945	-5.44695	1.07343772426392e-07	5.14714243886297e-07	7.13796888832875							GP1BA
C9orf150	-0.367607	0.0631051039513174	6.20098845650376	-5.82531	1.47622351743788e-08	8.27620126603327e-08	9.05029849497321							GPAM
PPDPF	-0.36738	0.0477486281084915	8.98130917587219	-7.69404	2.10033141879255e-13	3.2696366172893e-12	19.8921983596753							GPER
CCDC115	-0.367316	0.0392314744776561	8.07686162096986	-9.36279	1.96970185922196e-18	1.31250465586089e-16	31.2143269357035							GPHA2
PEX7	-0.367228	0.0463591393438224	6.77759776829488	-7.92136	4.70161912048407e-14	8.7981179355131e-13	21.3530955465134							GPIHBP1
UQCRFS1	-0.367005	0.0536285589729638	10.9321496240772	-6.84345	4.40168580367073e-11	4.07409750090651e-10	14.6860681530878							GPM6A
ATP5H	-0.36699	0.0389833235823345	11.9595872199113	-9.41402	1.35331938449634e-18	9.36331089855742e-17	31.5820537431977							GPR1
GSS	-0.366594	0.0401060447782938	7.74505362357978	-9.14062	9.90301921457066e-18	5.25591525833602e-16	29.6324215112763							GPR112
NUDT18	-0.366539	0.0665730012711713	6.52522427180875	-5.50582	7.93583196297383e-08	3.89310659025758e-07	7.42867821718287							GPR113
KITLG	-0.366456	0.0584696274997626	7.72642745645478	-6.26746	1.28332401111046e-09	8.82829142576486e-09	11.412848473211							GPR115
ANKRD50	-0.366282	0.0451670567745384	7.0904787617848	-8.1095	1.33469148459359e-14	2.80254172427802e-13	22.5829402771009							GPR132
ASTN1	-0.366277	0.0330030054214316	8.6909859729992	-11.0983	3.47542058420253e-24	2.02448854546868e-21	44.2080768238193							GPR137C
WISP2	-0.365687	0.0623689634334723	6.13986588604036	-5.86328	1.20309367434192e-08	6.86862648475067e-08	9.24786766172534							GPR156
CORO1A	-0.36529	0.0650058085175888	7.51454042111454	-5.61934	4.40158076022331e-08	2.26578521573867e-07	7.99643088487974							GPR158
KRT33B	-0.3652	0.0601322183853199	5.33957321121502	-6.07328	3.81245602995379e-09	2.38963314782734e-08	10.3587475829321							GPR160
LIN28B	-0.364829	0.0653901344774885	6.33343939454703	-5.57927	5.42517372252935e-08	2.74881557467551e-07	7.79496123727995							GPR17
NETO1	-0.364679	0.0426421838783231	6.53209451708899	-8.55207	6.43565938272782e-16	1.95319558207225e-14	25.5469117656619							GPR179
GOT2	-0.364422	0.047365161716905	11.2378588197756	-7.69387	2.10259757455716e-13	3.27034513362216e-12	19.8911462470953							GPR182
IER3IP1	-0.364256	0.0485957372913091	7.87905177570006	-7.49564	7.58074513743407e-13	1.02082845407744e-11	18.6403842235551							GPR22
ARL4D	-0.363882	0.0595940930259196	6.77720555994041	-6.10601	3.1788663837833e-09	2.03343851074597e-08	10.5345984283616							GPR26
ARSG	-0.36379	0.039141605742812	6.15467107878656	-9.2942	3.24994840341799e-18	2.03815960953281e-16	30.7237527283611							GPR27
KBTBD6	-0.363602	0.0534348547253927	8.08926312481369	-6.80458	5.56288507358684e-11	5.03027434445825e-10	14.4584958467255							GPR37L1
THYN1	-0.36329	0.044491503219694	8.32054765649806	-8.16537	9.15084623902327e-15	2.01519489493027e-13	22.9517126333472							GPR4
ACO2	-0.363008	0.0506454725587719	10.3024642663068	-7.16763	6.02988705986024e-12	6.70490766791603e-11	16.6199903863007							GPR45
SPON2	-0.362849	0.0515684210259638	7.15516497374297	-7.03626	1.35967794098142e-11	1.40947556017465e-10	15.828579568876							GPR6
MAP1S	-0.362449	0.057640297417715	10.1775112146646	-6.28812	1.14121599104994e-09	7.93228574533481e-09	11.5265505354794							GPR63
PODXL2	-0.362002	0.0714259495380004	7.28530632755161	-5.06822	7.05980630132479e-07	2.90202554494248e-06	5.32949489473716							GPR65
CCDC110	-0.361915	0.0601964660971883	5.71734750133858	-6.01223	5.34133334346612e-09	3.27294867717378e-08	10.0326034690609							GPR75
TRAM1L1	-0.361723	0.060757929693692	6.07180801137455	-5.95351	7.36956865772824e-09	4.39351834999196e-08	9.72141834145112							GPR83
UBA1	-0.36137	0.0769471776075471	9.78729717831099	-4.69634	4.04741586434977e-06	1.4661632031781e-05	3.66078619924463							GPR88
CRHBP	-0.361342	0.0633118971056914	5.69431115280023	-5.70733	2.77001549743031e-08	1.47671156315369e-07	8.44293814768939							GPRASP1
TM2D2	-0.36115	0.0458666662473542	8.25532147032451	-7.87391	6.44044481043696e-14	1.15526466057355e-12	21.0458562018824							GPRASP2
P4HTM	-0.361127	0.0532157478651817	9.73920830637589	-6.7861	6.21591861497902e-11	5.53486481012283e-10	14.350624008077							GPRC5B
CACNG1	-0.360923	0.065905417813491	5.5856673788529	-5.47638	9.23294989346862e-08	4.48074735759894e-07	7.2829566064445							GPRIN2
APEX1	-0.360766	0.0512451150694748	7.94388302404872	-7.04001	1.32863175924071e-11	1.37887542002119e-10	15.8510548287126							GPRIN3
POU3F1	-0.360508	0.0524599285929331	7.80035314192528	-6.87207	3.7027006392617e-11	3.48428182093735e-10	14.8541798247736							GPSM3
EARS2	-0.360442	0.056325110670961	7.33225652503185	-6.39932	6.04081822407746e-10	4.45245287715881e-09	12.1431369416033							GPT
GAL3ST3	-0.360412	0.0632933675222943	6.07372708473693	-5.69431	2.96754791744237e-08	1.57704474082326e-07	8.37650199576061							GPT2
C3orf26	-0.360185	0.0537257298707982	8.62091629079946	-6.70414	1.01428729904311e-10	8.6846847065531e-10	13.874879417008							GPX3
TCEAL1	-0.360148	0.0510326813337508	8.59108280269933	-7.0572	1.19518008686171e-11	1.25371273904588e-10	15.9540579295165							GPX8
CEP72	-0.359898	0.0685099096809668	6.51974015071445	-5.25322	2.85014916767188e-07	1.25900180209929e-06	6.19941307515103							GRAMD1A
PDYN	-0.359495	0.117696868495962	6.32269178215613	-3.05441	0.00245872989182012	0.00530209510227941	-2.34222							GREM2
CSRNP2	-0.359482	0.0662270031667544	8.15407772376073	-5.42803	1.18228910755189e-07	5.61688416316021e-07	7.04505011613708							GRIA2
NUDT7	-0.359435	0.0508020549222106	7.63803399885375	-7.0752	1.06955224759127e-11	1.13079475919223e-10	16.0621338495846							GRIA4
GUCA1A	-0.359424	0.105010847232375	5.61045884078236	-3.42273	0.000706708441835632	0.00170839906863023	-1.198							GRIN2A
DRG1	-0.35931	0.0414521121620179	8.72256821198806	-8.66808	2.86200363939205e-16	9.7329683088779e-15	26.3396182234062							GRIN2C
GNB3	-0.358955	0.054926931919092	6.12459413868458	-6.53513	2.74773908049666e-10	2.16297612535347e-09	12.9072837130026							GRIN3A
SLC6A15	-0.358681	0.061685419550771	6.46260860911707	-5.81468	1.5629956541493e-08	8.73015017711973e-08	8.99515295098584							GRM1
RNFT2	-0.358593	0.0405727990744616	7.22214762643168	-8.83826	8.62025593500561e-17	3.44390667421087e-15	27.5138918200449							GRM7
NCKAP1	-0.358577	0.0743183800890069	9.29053927309856	-4.82487	2.2395900823712e-06	8.50705042226739e-06	4.22530762366957							GRM8
ANKRD32	-0.358469	0.0523058355881237	7.7024227350322	-6.85334	4.1467376391975e-11	3.85392631439158e-10	14.7440702141005							GRP
ASPHD2	-0.358426	0.0701825350823195	7.20169715128682	-5.10706	5.84780949710389e-07	2.44443851617366e-06	5.50997494343351							GRRP1
SCNN1B	-0.357859	0.0645332288931683	5.07894218651055	-5.54534	6.47018808329739e-08	3.23026420813338e-07	7.62528306204014							GRXCR1
COX5A	-0.357549	0.0462445159491339	11.9692142722858	-7.73171	1.64210750563049e-13	2.63116036705194e-12	20.1323363213821							GSDMC
DFNA5	-0.357217	0.0696025079687383	8.22274369781764	-5.13224	5.17250897255866e-07	2.18185393661444e-06	5.62760326465861							GSDMD
TUBG2	-0.357189	0.04491295266298	9.02375863119336	-7.95291	3.81160161106397e-14	7.27588814932274e-13	21.5580098500446							GSTM1
BAI2	-0.357164	0.0393260053653138	8.54969481271447	-9.08214	1.50964684098558e-17	7.58527692330648e-16	29.2195344899874							GSTM3
C6orf105	-0.356805	0.0616589701068356	5.36310346742306	-5.78675	1.81532868046599e-08	1.00401853941362e-07	8.85068048085751							GSTM4
BCL11A	-0.356772	0.0477291626458955	7.59327833266876	-7.47493	8.65650273623331e-13	1.15279591748452e-11	18.5110158928618							GSTM5
SNX4	-0.35666	0.0447231260113127	8.3089969662125	-7.97485	3.29281753900551e-14	6.38001063512463e-13	21.7008815527286							GSTT1
SORBS2	-0.356618	0.0394042023668393	8.01971071325079	-9.05025	1.89873672743874e-17	9.28530528346162e-16	28.9949910792762							GSTT2B
PTPN5	-0.356191	0.0963409420499369	6.4182337059802	-3.69719	0.000259426786932487	0.000686608371453445	-0.267356							GSTTP2
MMD	-0.356182	0.0595903818234872	10.0827878794902	-5.97717	6.47514858817611e-09	3.90020791211755e-08	9.84648821926393							GTSF1
SLCO1C1	-0.356026	0.0670985705514201	7.33190568745213	-5.30601	2.19015613266967e-07	9.88430501590912e-07	6.45237963730019							GUCY1B3
TRAP1	-0.356006	0.0393656428870845	7.87598733790356	-9.04356	1.99213718900332e-17	9.67043369866181e-16	28.9479723688603							GYG2
KIF17	-0.355975	0.0487717269901254	7.04806293965099	-7.2988	2.65061216261047e-12	3.16356605633972e-11	17.4204678324488							GYPE
RAB11A	-0.355867	0.049487301174016	9.52706565028698	-7.19107	5.20997544269215e-12	5.88378590019605e-11	16.7622940328942							GZMA
CHPF	-0.355728	0.0560415082311178	8.1675101332017	-6.34758	8.12990358756558e-10	5.83504765438232e-09	11.8552009292498							GZMK
DTD1	-0.355638	0.0361570533053856	9.01499761677738	-9.83593	5.91446714770184e-20	6.47293622746666e-18	34.6501638802168							H2AFZ
KCNIP2	-0.355607	0.0527072567293984	5.75828031368509	-6.74684	7.86316175652301e-11	6.86951983547617e-10	14.1222018255747							HAPLN1
SLC25A14	-0.355335	0.0518623955701845	8.48321247982877	-6.85149	4.19329800823009e-11	3.89319153895213e-10	14.7332156902851							HAPLN4
YARS2	-0.354999	0.0569578179535173	7.46648375990442	-6.23266	1.56264112468845e-09	1.05488498802333e-08	11.2220972636622							HAS1
LRRTM3	-0.354787	0.0485337432381567	6.48643920038393	-7.31012	2.46801948001631e-12	2.97513322898094e-11	17.4900001019554							HAVCR2
MEPE	-0.35457	0.0928890001600108	6.07651062523441	-3.81713	0.000164211681683697	0.000450521809152871	0.159892452851807							HBA2
INHA	-0.354511	0.0547372062514446	5.63991958426176	-6.47661	3.86387956525264e-10	2.94989454335683e-09	12.5765306312598							HBBP1
CD47	-0.354292	0.0581708440406103	9.13097409875981	-6.09054	3.46436538178066e-09	2.19661201068101e-08	10.4513793261082							HBD
FIBP	-0.354291	0.0561604895748773	8.91261378524884	-6.30854	1.016016412684e-09	7.15570373644606e-09	11.6391497397373							HBM
RASGRF1	-0.354274	0.0473866531043657	6.10603027678044	-7.47625	8.58404356799446e-13	1.14399010148224e-11	18.5192103063666							HCG4
CALM2	-0.353918	0.0410120717269825	13.5461292150591	-8.62961	3.74710779076066e-16	1.21919409883885e-14	26.0759931243377							HCG9
FAM133A	-0.353821	0.0817338535906423	7.0282775833291	-4.32894	2.04828875811797e-05	6.60617938812186e-05	2.12020103042033							HCN1
NGRN	-0.353286	0.0403784120064997	10.6184228466489	-8.74938	1.61595509561278e-16	5.84787918167848e-15	26.898908227298							HCRT
LYRM7	-0.353006	0.0470433291041488	8.50009207451617	-7.50384	7.19210577846207e-13	9.78711726808351e-12	18.6916935429696							HDAC1
LOC440040	-0.352658	0.0862663341353477	7.04346688477069	-4.08801	5.60097106569316e-05	0.000167565168164823	1.17000182623622							HDGF
C21orf56	-0.352615	0.0500240407372469	6.31841767033323	-7.04891	1.25777597930024e-11	1.31386689357477e-10	15.9043829753961							HDHD3
C21orf128	-0.352429	0.0919090011795848	6.57448563893422	-3.83455	0.000153513049360466	0.000423485891437718	0.222953293404619							HERC1
MSH2	-0.352103	0.0416261381101626	7.54484431161852	-8.45869	1.22990941233399e-15	3.47026627623861e-14	24.9134880456382							HERC2P2
ANAPC13	-0.351952	0.0352663496356292	9.66986308148025	-9.97983	2.00222078813897e-20	2.67822985127507e-18	35.7121999449175							HERC3
MPPED1	-0.351903	0.0535787723199581	7.00733308661074	-6.56796	2.26726905718034e-10	1.81643055166648e-09	13.0938199469891							HES1
PRPS2	-0.35187	0.061915289550522	6.36680341057114	-5.68309	3.14862075469731e-08	1.66299484025516e-07	8.31938371188625							HES4
RANBP6	-0.351855	0.0537255908495279	7.18910007876497	-6.54912	2.53195544287191e-10	2.01152887757945e-09	12.9866547115183							HES5
ARMC6	-0.351694	0.0653613231426333	8.5039100297712	-5.38076	1.50309473503877e-07	6.98119463100056e-07	6.81417173128351							HES6
GNPDA2	-0.351635	0.0478331427161141	8.03414253468348	-7.35129	1.90243722614497e-12	2.35141762010444e-11	17.7435895941977							HEY2
MYO5B	-0.351079	0.0585493089205105	5.69598999317917	-5.99629	5.83025045643724e-09	3.54367764195031e-08	9.94791585484561							HEYL
NEUROD1	-0.351058	0.0688013647198678	7.02312532793135	-5.10249	5.97924806258036e-07	2.49418483515999e-06	5.48867154135068							HHATL
BRP44	-0.35105	0.0442367462629887	9.5086212956902	-7.93572	4.27369474398352e-14	8.08108687820464e-13	21.4462734158172							HHEX
DCAF6	-0.351027	0.0503180961062741	7.93845751817523	-6.97615	1.9657199888441e-11	1.97095899825357e-10	15.4699647452509							HIC1
STX1B	-0.350799	0.0444415671302929	6.60492048462046	-7.89349	5.65694244274635e-14	1.03708697087425e-12	21.1724931670364							HIGD1A
C6orf27	-0.350589	0.0642310854282327	7.95033688472993	-5.45825	1.01318020160136e-07	4.88049596648519e-07	7.19355613927081							HIGD2B
RPGRIP1L	-0.350015	0.0536569469095658	5.76556237607771	-6.52319	2.94613857578949e-10	2.30508537268660e-09	12.8396310693201							HINT1
OR1L8	-0.349715	0.0745799883930817	5.6019537803556	-4.68912	4.18258773778182e-06	1.51029195822423e-05	3.62948069210024							HIPK4
UBE2W	-0.349404	0.0357267752446757	7.75870348643288	-9.77989	8.99943282527349e-20	9.02843099771048e-18	34.2386384370263							HIST1H1A
AGK	-0.349257	0.0546412873432788	8.11446029137737	-6.39182	6.30730338532829e-10	4.63082931141351e-09	12.1012810248791							HIST1H1T
AACS	-0.349207	0.0532122478197639	7.37672699700431	-6.56252	2.34075563911122e-10	1.87281193314446e-09	13.0628600335007							HIST1H2AH
PDHX	-0.349135	0.0490195123427716	8.55468786710944	-7.12236	7.98892963879826e-12	8.63339864855889e-11	16.3461138734741							HIST1H2AL
C7orf70	-0.349097	0.0570671275562309	8.76865321653207	-6.1173	2.98510280121073e-09	1.9210615247421e-08	10.595457848347							HIST2H2AA4
NPBWR2	-0.349066	0.055764869671327	5.01578848038418	-6.2596	1.3417634689679e-09	9.18134320675347e-09	11.3697091643578							HIST2H2AC
AMY1C	-0.348968	0.0502910955673649	9.8208542919164	-6.93896	2.46660774878395e-11	2.41944610144164e-10	15.2491870150016							HIST2H2BE
TMPRSS11D	-0.348468	0.0604899733527285	4.90976130294065	-5.76075	2.08567064872089e-08	1.1399225355509e-07	8.71670166191629							HIST2H3A
TSNAX	-0.348158	0.038580312183356	7.54106855557718	-9.02425	2.28828863918445e-17	1.08227229906636e-15	28.8122674035502							HIST2H4A
SNRPA1	-0.348012	0.0460235199141591	9.14921826261483	-7.5616	4.95927208405009e-13	7.02388512108052e-12	19.0541534942725							HIST3H2A
TM9SF2	-0.34771	0.0619831579671774	8.87796437122394	-5.60976	4.62777405429502e-08	2.37275252335206e-07	7.94813714977759							HJURP
NDUFV1	-0.347687	0.0451843672181927	10.2023369867878	-7.69486	2.08908655154312e-13	3.25493744156736e-12	19.8974358943118							HLA-DMA
C1orf51	-0.347629	0.0607999703088653	6.4538526463556	-5.71758	2.62371024560063e-08	1.40574954185293e-07	8.49527949246608							HLA-DMB
EFNB3	-0.347462	0.0806142654373055	8.61553327856626	-4.31018	2.21875813903033e-05	7.107740726381e-05	2.04451631821253							HLA-DRB3
HTR4	-0.347335	0.051182303325009	5.95627609990678	-6.78624	6.21083638894332e-11	5.53306776080604e-10	14.3514188913236							HLA-E
P2RY12	-0.347285	0.0768717112300624	7.20355739555343	-4.51772	9.02031466399582e-06	3.08676979727945e-05	2.89815192476688							HLF
PIGB	-0.347214	0.0494825806920161	6.75218975021113	-7.01689	1.53151969469076e-11	1.56959038857694e-10	15.712782979493							HMBOX1
KCNT2	-0.347168	0.0584615253045636	6.41771377236803	-5.9384	8.0034531035863e-09	4.7354638317353e-08	9.6416702120466							HMGCLL1
ACPT	-0.347029	0.0819887693093124	6.17612085973305	-4.23265	3.07884280607962e-05	9.60569167107564e-05	1.73465740178576							HMGCS1
ADO	-0.346967	0.047089853318474	8.65823107394813	-7.3682	1.70910200823085e-12	2.13436819257487e-11	17.8480150017152							HMHA1
DOLK	-0.346848	0.0368286273989275	7.01444647222736	-9.4179	1.31533363568648e-18	9.13549799739476e-17	31.6099489207638							HMMR
OPCML	-0.346679	0.0670358432812373	8.90771950523262	-5.17154	4.26704334765553e-07	1.82549795716568e-06	5.81214410258888							HMOX1
FXYD7	-0.346422	0.055119401232845	8.40766047936986	-6.28493	1.16212693792062e-09	8.06831535754343e-09	11.5089577874907							HMP19
SRRM4	-0.34611	0.0583389489565721	9.33582803597729	-5.93274	8.25415680905412e-09	4.87421725499998e-08	9.61186269243744							HN1
EGFL6	-0.345975	0.0797395574172127	5.91945834711237	-4.33881	1.96363655604584e-05	6.35814038534622e-05	2.16017056186222							HNRNPH1
MTX3	-0.345881	0.0581233779964946	7.45031762765735	-5.95081	7.47923658763267e-09	4.45301860532379e-08	9.70714121538082							HOMER1
HSD17B6	-0.345829	0.0722137591783224	8.00620613709008	-4.78897	2.64551088621089e-06	9.93607229267808e-06	4.06630098434838							HOXB5
FAM178B	-0.345756	0.0644045777875147	7.28223078944738	-5.3685	1.59926715520942e-07	7.37852996647209e-07	6.75454662018113							HOXB6
SLC16A6	-0.345697	0.0668346150921028	6.36605978708451	-5.17243	4.24855746874438e-07	1.81845107301697e-06	5.8163086198281							HOXB9
RFPL3	-0.34558	0.0723284407157586	6.01967962612427	-4.77793	2.78399960375135e-06	1.0410740286714e-05	4.01761063542308							HOXC13
ABCE1	-0.345244	0.0496444877001273	7.83053593453368	-6.95432	2.24614326622082e-11	2.22739456899592e-10	15.3402507698399							HOXD13
FAM163A	-0.345095	0.0606771909273815	5.40650261662005	-5.68739	3.07797118223299e-08	1.62949292315342e-07	8.34126830714171							HOXD3
OGFOD1	-0.344865	0.0442852978606378	7.29952593086381	-7.78735	1.14001438195914e-13	1.91858151998306e-12	20.4884711703507							HP
MGRN1	-0.344622	0.0568751181443146	7.37485417483251	-6.05927	4.12019044324015e-09	2.56737056673674e-08	10.2836539904773							HPCAL1
NLRP2	-0.34443	0.0816662844852865	5.82957212021633	-4.21753	3.28010247852054e-05	0.00010173885449604	1.67482351395488							HPCAL4
SULT2B1	-0.344011	0.0606151408964184	5.3189432701022	-5.67533	3.28024100666421e-08	1.72796359680112e-07	8.27989379223266							HPD
SGSM1	-0.343983	0.059651844295364	7.17770937912694	-5.7665	2.02267505775277e-08	1.10918512580928e-07	8.74629819531996							HPR
C1orf216	-0.343975	0.0712695228167274	8.34682906986786	-4.8264	2.22376070729727e-06	8.44869994790115e-06	4.23208041666689							HPRT1
BTBD3	-0.343184	0.0589690848452325	8.39911354591789	-5.81973	1.52117938637306e-08	8.51502088007583e-08	9.02133458164987							HPSE
KIAA1383	-0.342866	0.0815908092480492	5.66316120787757	-4.20227	3.49599952786201e-05	0.000107952735078885	1.61460825596921							HPVC1
FOSB	-0.342771	0.0990343857226425	7.48537242972146	-3.46113	0.000616556861889082	0.00151212601004931	-1.07177							HRH4
FGFBP3	-0.342411	0.054592402150362	6.65300070292587	-6.27213	1.24973807503585e-09	8.62682345527421e-09	11.4385402770369							HS3ST2
METAP1	-0.342325	0.0473760192814699	8.8875131067661	-7.22569	4.19589380197305e-12	4.82607963541588e-11	16.9730882803598							HS6ST2
MAD2L1	-0.342242	0.0545781588166995	6.09036150135544	-6.27068	1.26007449754178e-09	8.68158156299483e-09	11.4305604461046							HSD11B1
TMX4	-0.342165	0.0581125868217365	8.87613013963669	-5.88797	1.05271401144972e-08	6.08901653387544e-08	9.37684327785751							HSD11B2
CLIP3	-0.34207	0.0429752640552201	12.4495216755524	-7.95971	3.6428127520861e-14	7.00552850662095e-13	21.6022390019398							HSD17B13
LDHA	-0.34182	0.0595913595799201	9.60036343589703	-5.73607	2.37843324666482e-08	1.28553569494981e-07	8.58996249631019							HSD17B6
NUDT21	-0.341766	0.0419407878791543	7.63621800950511	-8.14877	1.02384451057101e-14	2.21694196137443e-13	22.8419816433376							HSD17B7
AP3M2	-0.341695	0.0492986627802098	9.73965448753934	-6.93113	2.5871271557437e-11	2.5253157934281e-10	15.2027925409141							HSD17B8
ZFPM2	-0.341654	0.0602764742630185	7.26333412040672	-5.66812	3.40722333467071e-08	1.7906763381107e-07	8.24327185822249							HSDL2
BHLHB9	-0.341568	0.0595751569719698	8.07181769217784	-5.73339	2.41253560149347e-08	1.30240860662987e-07	8.57622771527988							HSFY2
OLA1	-0.341512	0.0342066773350663	7.59880455152124	-9.98378	1.94336228550923e-20	2.63858918434028e-18	35.7414585816567							HSPA1A
TBPL1	-0.341266	0.0548971347227517	8.8266437961334	-6.21647	1.71216309750218e-09	1.14724457197382e-08	11.1335970196344							HSPA4L
TRO	-0.34126	0.0552068359743055	8.59408384191845	-6.18149	2.08462604395865e-09	1.37387507670823e-08	10.9430023692057							HSPA6
DHCR24	-0.340628	0.0775093948023348	8.38776898571776	-4.39467	1.5443286899543e-05	5.08431859310753e-05	2.38779143338129							HSPA8
MAPK8IP2	-0.34055	0.0471371219665954	8.03981938353733	-7.22466	4.22307267660226e-12	4.85424865652983e-11	16.9668004674917							HSPB1
GFRA2	-0.340542	0.0737539384876427	9.94845630605212	-4.61727	5.78836615022578e-06	2.03834469463294e-05	3.32004530194648							HSPB3
PKM2	-0.340475	0.057910196821495	9.61403444437789	-5.87936	1.10294471816833e-08	6.35512945778036e-08	9.33181631745177							HSPB6
ZYG11B	-0.340456	0.0493061276416962	10.1180894419292	-6.90495	3.03349907726371e-11	2.90516417288838e-10	15.048007049712							HSPB8
C12orf43	-0.340406	0.0504194084541243	7.30933615960923	-6.75149	7.64755849533429e-11	6.70712051038108e-10	14.1492147881301							HSPH1
RAD23B	-0.340153	0.0429028077487172	8.02657560064385	-7.92846	4.48510715845351e-14	8.43885467679801e-13	21.3991278302205							HTR1E
RAB15	-0.339947	0.0569370794628219	9.51150681253936	-5.97056	6.71351448368849e-09	4.03302210733356e-08	9.81154123070206							HTR2C
SFTPD	-0.339936	0.0791676639488216	6.54785827949252	-4.29388	2.37794740898721e-05	7.56402577267766e-05	1.97893971072616							HTR3B
MTMR6	-0.339783	0.0461850773759708	8.69351279883255	-7.35698	1.8351124826271e-12	2.28069244399726e-11	17.7786968505035							HYALP1
CNTNAP1	-0.339435	0.0643619514933951	9.71536293752123	-5.27385	2.57205903695407e-07	1.14710402789125e-06	6.29799373688397							IBSP
DCK	-0.339041	0.0500223008650281	6.97382468658438	-6.7778	6.53319916764202e-11	5.80022175856832e-10	14.3022457389015							ICAM2
SCHIP1	-0.339017	0.0573989596821027	10.4459611848512	-5.90633	9.52939131903256e-09	5.56178889589819e-08	9.47304362536867							ICAM5
C17orf97	-0.339008	0.0502807780074073	7.84066434735757	-6.7423	8.07930725545927e-11	7.03452894981117e-10	14.0958550603823							ID1
TLL2	-0.338742	0.0618224119828156	5.65432547304894	-5.47928	9.09620856627612e-08	4.419137322836e-07	7.29731688711841							ID3
PPP2R1A	-0.338603	0.052582448804428	10.8981387341106	-6.43947	4.79157350577101e-10	3.60826665417902e-09	12.3678057051616							ID4
TRAPPC2L	-0.338402	0.0578073881054376	9.31199292043517	-5.85396	1.26521359586198e-08	7.18918411393194e-08	9.19924504937034							IDH2
SLC4A10	-0.338322	0.0567597513882357	6.8520140554796	-5.9606	7.08979089091661e-09	4.23791605124701e-08	9.75882767288333							IER3
HACL1	-0.33825	0.0403557303515961	8.61267343497488	-8.38172	2.09106016950461e-15	5.5124619767758e-14	24.3945435704631							IFI27
TOR1A	-0.338079	0.0418736752166753	8.37813305157914	-8.07379	1.69736432059447e-14	3.49100283613837e-13	22.3481146930927							IFI27L2
CHCHD2	-0.337899	0.0375127464757541	11.4915321103537	-9.00758	2.57879728183431e-17	1.20642283200425e-15	28.6952458813813							IFI44
ANKRD55	-0.337712	0.0620243048198253	5.87192619764466	-5.44483	1.08512231579924e-07	5.19764954342248e-07	7.12755267560194							IFITM1
COQ6	-0.337647	0.0435296019184434	6.92736817028847	-7.75673	1.39383766777054e-13	2.28817460041822e-12	20.2922927152424							IFITM2
CXADR	-0.337371	0.0555859434734098	7.4816126196777	-6.06935	3.896398922648e-09	2.43548534943501e-08	10.3376780679593							IFITM3
C18orf32	-0.33737	0.0604096138096133	8.38075202689416	-5.58471	5.27380399512162e-08	2.68114731260997e-07	7.82222390822154							IFNA10
CD200	-0.337111	0.101860232426618	7.16173060201753	-3.30954	0.00104920504344521	0.00245104070821909	-1.56251							IFNA16
IRF2	-0.3371	0.070623933557339	5.4903638509269	-4.77316	2.84590722798206e-06	1.06334352830333e-05	3.99662585556626							IFT57
AP3S1	-0.337078	0.0485607466758501	9.07728628724795	-6.94136	2.43076539174013e-11	2.38769194976267e-10	15.2634231311652							IGFBP3
NUFIP1	-0.337018	0.0553913763735663	6.29687942018317	-6.0843	3.5864664465077e-09	2.26416663110102e-08	10.4178659713348							IGSF9B
CXorf48	-0.337	0.0515748530531223	5.52292738160615	-6.53419	2.76294996684736e-10	2.17305533542376e-09	12.9019264803749							IKBKE
PRPS1	-0.336918	0.0500962270292084	7.74903010251768	-6.72541	8.93625535822603e-11	7.73961147524439e-10	13.9979149552116							IL10RA
ALDOA	-0.336908	0.0390908835196255	9.47754156072507	-8.61858	4.04724965748133e-16	1.29813915301595e-14	26.0006133656622							IL12RB2
CDC42EP3	-0.336349	0.0510666818841977	5.32606544492457	-6.58647	2.03386132475441e-10	1.64181796166362e-09	13.1992731373079							IL13RA2
GABRA6	-0.336285	0.0633696977838339	5.24902591026246	-5.30672	2.18237744434428e-07	9.85234297249226e-07	6.4558							IL17D
SNORD114-3	-0.336228	0.0481001660019256	7.81072034055644	-6.99016	1.80418219396003e-11	1.81909112554608e-10	15.5533812650098							IL17F
ALOX12B	-0.336015	0.0600428133565918	5.75018465223861	-5.59626	4.96571126774233e-08	2.53450576802971e-07	7.88022164757575							IL17RB
LOC339529	-0.335629	0.0499940018701026	6.09032974290409	-6.71338	9.60024976575921e-11	8.27105487929771e-10	13.9282887275606							IL18
OR11A1	-0.335589	0.0732892826541867	7.2048125748283	-4.57896	6.87217071900865e-06	2.38787105722259e-05	3.15674082347174							IL18R1
NCAM2	-0.335584	0.0510963342598933	9.35112785601304	-6.56768	2.27103111835595e-10	1.81863769114287e-09	13.0922107507703							IL1B
MED10	-0.335571	0.0448010594533383	8.39226433547449	-7.49024	7.84767480363013e-13	1.05206264988523e-11	18.6066461002982							IL1R1
EGR3	-0.335552	0.0424463810423695	7.05152706623949	-7.90531	5.23061373596075e-14	9.67770725860443e-13	21.2489932227468							IL1R2
ACTA1	-0.335202	0.0648378417413398	6.61035946558821	-5.16985	4.30264563665162e-07	1.83942175441891e-06	5.80417429445473							IL1RAPL2
RAB5A	-0.335022	0.0578680031734508	9.83712781235406	-5.78942	1.78961872412492e-08	9.91317022093488e-08	8.86444830964898							IL1RL1
ANKRD56	-0.3347	0.0558302002773924	5.70767919462683	-5.99497	5.87278465945268e-09	3.56712900707691e-08	9.94088780888029							IL21R
MAK16	-0.334688	0.0403986025421392	7.8985673995183	-8.28464	4.06701371841392e-15	9.92461266582684e-14	23.7442269225607							IL2RA
KBTBD4	-0.334644	0.0393383703271475	6.95456462869482	-8.50681	8.81358890029897e-16	2.56702884454192e-14	25.2393702404214							IL2RB
MCHR2	-0.334644	0.0606188453353497	5.86984166161278	-5.52045	7.35892609499001e-08	3.63676758137191e-07	7.50134227117091							IL33
DNAJC6	-0.334354	0.0582462771387689	8.38154542865384	-5.74035	2.32500865630327e-08	1.2600542111502e-07	8.61188099634274							IL3RA
PAQR9	-0.334098	0.0568955044801628	5.84813758635438	-5.87213	1.14696416085298e-08	6.57311292182896e-08	9.29401460536979							IL4R
PRKAR1B	-0.334047	0.0417416224048627	7.01992740075601	-8.00273	2.73339706313193e-14	5.43608856454146e-13	21.8827235183243							IL5RA
GSPT2	-0.334044	0.0451738118285039	8.06138294051314	-7.39464	1.44494952037121e-12	1.83236646340333e-11	18.0116269223393							IL7R
ECEL1	-0.333706	0.0677901658308398	5.35828900582264	-4.92263	1.41599832009342e-06	5.55268136031422e-06	4.66336439249152							IMP5
SS18L1	-0.333672	0.050969402476847	8.34281740495587	-6.54651	2.57086296820539e-10	2.03795625460285e-09	12.9718548802272							IMPG2
VPS33B	-0.333229	0.0487323267380155	7.17151561537655	-6.83794	4.55068081243926e-11	4.19694556236099e-10	14.6537083846404							INA
TOX3	-0.333227	0.0627655413501404	5.99480281041982	-5.30908	2.15670899840647e-07	9.7462089822883e-07	6.46716413363653							INCA1
PHYHIP	-0.333217	0.081218152290803	8.88148195602937	-4.10274	5.27396310139826e-05	0.000158306558652011	1.2266874478675							INGX
TUFT1	-0.332998	0.0554962966152342	8.24862538576393	-6.00037	5.70127963218942e-09	3.47347191626439e-08	9.96954426646322							INHBB
VPS4B	-0.332994	0.0438826623783052	9.20152844319927	-7.58829	4.17408698490811e-13	6.04455996579556e-12	19.2222474158267							INPP4A
USP14	-0.332743	0.0538352573055903	6.76190148354587	-6.18076	2.09317930328023e-09	1.3780033488383e-08	10.9390379963499							INPP5D
SSSCA1	-0.332727	0.0441574482236271	6.99923372144014	-7.53502	5.88594054644627e-13	8.13846205112763e-12	18.8871058253086							INPPL1
RAB40C	-0.332655	0.0522540072358688	9.96009766518278	-6.36611	7.31094309273088e-10	5.30156805534169e-09	11.9581229703869							INSL3
LOC644686	-0.332593	0.0860752498090119	8.06966607520641	-3.86398	0.000136916322227452	0.000380902009980484	0.330116594159762							INSM2
POP7	-0.331794	0.041549869067526	9.21238681830102	-7.98543	3.06838039285419e-14	5.99014196044983e-13	21.7698217661587							INSRR
SMYD3	-0.331522	0.0426869319397406	7.79180215600738	-7.76635	1.30858372375054e-13	2.16483250783971e-12	20.3538858158457							IPO13
SMS	-0.331502	0.0495324480341283	9.62351893517744	-6.69263	1.08617284758135e-10	9.24757627610750e-10	13.8083678874261							IQCC
PSMA3	-0.331454	0.0440072261554084	8.85169307851391	-7.53181	6.00864585085886e-13	8.30176945484386e-12	18.8669871760576							IRAK3
OR5AS1	-0.331275	0.064290830227771	5.30103563760425	-5.15275	4.67897232770253e-07	1.9918171214911e-06	5.72375717573348							IRF1
NFRKB	-0.331173	0.0595161452332258	5.64191026646218	-5.56442	5.86077806909314e-08	2.95130871086681e-07	7.72056170850202							IRF5
TLCD1	-0.331101	0.0584669916715944	7.05642683494519	-5.66305	3.49949622883301e-08	1.83567134433211e-07	8.21750799360137							IRF7
CFHR4	-0.331074	0.070921058849634	5.08533119414595	-4.6682	4.59952263357085e-06	1.64853568713666e-05	3.53895008194587							IRS4
CACNA1F	-0.330877	0.0566357666547891	5.3520400302142	-5.84219	1.34807900890457e-08	7.62644446829532e-08	9.13798073179858							IRX3
OR2T6	-0.330759	0.0857896569395274	5.28128065891793	-3.85546	0.000141533947906509	0.000392297779170489	0.299040815010962							IRX5
ACTG1	-0.329899	0.0387288549540249	12.5428812373985	-8.51818	8.14517102181036e-16	2.39163411889189e-14	25.3165061122094							ISCA1
FAM54A	-0.329749	0.0622394089612657	5.45662331520269	-5.29807	2.27894666066605e-07	1.02652079816182e-06	6.41420348462718							ISG15
ACVR2A	-0.329672	0.0547496836695437	6.55510639277934	-6.02144	5.07712560790384e-09	3.12035050559123e-08	10.0816602624016							ISG20
COPS3	-0.329463	0.0395127131603325	9.91839977728434	-8.33815	2.8202078618627e-15	7.22373242120803e-14	24.1020930370495							ISYNA1
OR52D1	-0.329386	0.076601454579192	5.21772352030573	-4.3	2.31696597335707e-05	7.38696531548056e-05	2.00352406356249							ITFG1
ACY3	-0.329269	0.0709485509178957	5.63260111373322	-4.64095	5.20272014826516e-06	1.84687871903622e-05	3.42159100376855							ITGA10
CLASP2	-0.328696	0.0648495983063122	9.0387042118897	-5.06859	7.04712045327507e-07	2.89754247699592e-06	5.3312178539253							ITGAL
RASAL1	-0.328626	0.0547554724523573	7.63439460281768	-6.00171	5.65933299273517e-09	3.4502442668066e-08	9.97668443536172							ITGAM
DCAF16	-0.328611	0.0427573733092075	7.83077490139535	-7.68548	2.22081192723135e-13	3.43057500273257e-12	19.8377795892435							ITGB4
LOC286367	-0.328573	0.0479630519639917	7.51994345150179	-6.85055	4.21699183559471e-11	3.91116787710166e-10	14.7277382197947							ITIH3
GPR151	-0.32857	0.0640367850414908	5.21591995327359	-5.13096	5.20506694211879e-07	2.19456219567549e-06	5.62158750134821							ITPKB
KLK5	-0.328544	0.0635014352551596	5.5268107911719	-5.1738	4.2199427879223e-07	1.80706015803417e-06	5.82279091899034							ITPR1
PSMA5	-0.328208	0.0416125769362631	9.78119854919826	-7.88723	5.89656248069062e-14	1.07230740459528e-12	21.1319904220607							ITPR3
NDUFV2	-0.328112	0.0388045003019688	10.6495909156314	-8.45552	1.25716393683553e-15	3.53611625722368e-14	24.8920549500806							ITPRIP
PFKM	-0.328059	0.0457655653545218	10.5671344681561	-7.16825	6.00643369517813e-12	6.68294391050688e-11	16.6237846523161							ITPRIPL2
DNAJA2	-0.327982	0.040541847878459	9.93006836585373	-8.08996	1.52241676804991e-14	3.15997724108567e-13	22.4543772661165							ITSN1
ATP6V0E2	-0.32793	0.0508527074989862	10.7481819820096	-6.44863	4.54436137337619e-10	3.43355973558273e-09	12.419182119434							JAKMIP3
UNC5A	-0.327602	0.0727899923814234	9.45003	-4.50064	9.725931951929e-06	3.31191550420392e-05	2.82659697137674							JAZF1
DCAF15	-0.327528	0.0602405024482154	5.73000751671014	-5.437	1.12937324384891e-07	5.39386988559205e-07	7.08909886870508							JPH4
IQSEC2	-0.327478	0.0370340548020449	8.80879267671939	-8.84262	8.35795028977963e-17	3.35030181654679e-15	27.5441368315791							JSRP1
CADPS2	-0.327374	0.0666128641138752	8.05559033196089	-4.91458	1.47090456809911e-06	5.74801876016745e-06	4.62699182477458							KANK2
KIAA0319	-0.327162	0.0500543211829032	8.49294061572211	-6.53614	2.73161384883785e-10	2.15309833619877e-09	12.9129954902605							KBTBD8
SGCA	-0.326956	0.074393003176832	6.42129960437964	-4.39499	1.54223296216322e-05	5.07834479043462e-05	2.38907892164389							KCNA1
DDX10	-0.326852	0.0402603758069313	8.08687061379117	-8.11846	1.25642037558617e-14	2.65984046217292e-13	22.6419820655861							KCNA5
STAM	-0.326815	0.0507792203383677	7.23429246641082	-6.436	4.88879370361177e-10	3.67534707326484e-09	12.3483246529703							KCNA7
HIVEP1	-0.326718	0.0382407688585815	7.45051845022889	-8.5437	6.82145553878635e-16	2.0530307353234e-14	25.4899679702238							KCNB2
C17orf100	-0.32665	0.0476993913455414	6.86645820042614	-6.84809	4.28012849495499e-11	3.96565214786543e-10	14.7132915196438							KCNC2
AP2M1	-0.326262	0.0543290597684819	10.7360209221875	-6.00529	5.54898245638815e-09	3.38983508787067e-08	9.99572445981674							KCND1
PNKD	-0.326176	0.0378129193635219	7.98368614716404	-8.62605	3.84136483275188e-16	1.2453746166936e-14	26.0516890409265							KCND2
HS3ST3A1	-0.326176	0.0747368832893798	5.59701695521026	-4.36432	1.76013235701511e-05	5.74868332482887e-05	2.26381619253629							KCNE1
SYT3	-0.326041	0.0519473950027754	7.89672260819994	-6.27637	1.22001942226727e-09	8.44103859283613e-09	11.4618569411474							KCNE4
TMEM198	-0.325832	0.0546104910153411	7.22389650771627	-5.96648	6.86540063354686e-09	4.1174162949382e-08	9.78991543500113							KCNG3
MRPS23	-0.325806	0.0416027413369671	7.16903380837951	-7.83135	8.5321250009702e-14	1.47862872617581e-12	20.7713148931797							KCNH4
INSL3	-0.325799	0.0720305529743519	7.21858757349993	-4.52307	8.80942824593017e-06	3.01689086411923e-05	2.92063149364878							KCNIP4
CPNE8	-0.325795	0.0673110939196197	7.96194146962277	-4.84014	2.0858211529569e-06	7.95811501797923e-06	4.2932327642436							KCNJ10
MYEOV	-0.325766	0.0799057485897749	6.48096105742555	-4.07688	5.86080739156872e-05	0.000174701980648643	1.12728437987491							KCNJ11
OR51A7	-0.325535	0.097588259220096	6.27849558359491	-3.3358	0.000958194196561537	0.00225447176566882	-1.47895							KCNJ4
FARSA	-0.325527	0.0434059732134627	7.94361827391026	-7.49958	7.39151126439393e-13	9.99819553651128e-12	18.6650301277208							KCNK1
TMEM56	-0.32536	0.0448651010935046	6.73780090054283	-7.25195	3.55897987866509e-12	4.13565370971262e-11	17.1334262917339							KCNK12
SLC22A10	-0.324941	0.071222590307985	7.07043742824383	-4.56233	7.4010804622346e-06	2.55982974501115e-05	3.08622381543238							KCNK13
RERG	-0.32477	0.0638349577678913	8.10900459413831	-5.08764	6.4260695105861e-07	2.66029260023301e-06	5.41960833162224							KCNS1
C14orf132	-0.324654	0.0390544437140856	11.390529545429	-8.31285	3.35372465112006e-15	8.43155747744292e-14	23.9327216948797							KCNS2
LRRC4C	-0.324526	0.0620745770951626	8.60528539564534	-5.22801	3.2299651874e-07	1.4126110766304e-06	6.0793208174529							KCNT1
KPNA1	-0.324433	0.0328615761744781	7.96336110630964	-9.87272	4.48706850841805e-20	5.06421769531332e-18	34.9209641579193							KCNT2
SCAMP1	-0.32434	0.0454498889637695	8.89179486680203	-7.13621	7.33079303874646e-12	8.00359496334242e-11	16.4298037099876							KCNV1
RNF219	-0.324296	0.0421722765433831	8.63909615410503	-7.68979	2.15938089908882e-13	3.34426245932641e-12	19.8651472575332							KCTD8
GALE	-0.324263	0.0533421838487116	5.86457953154157	-6.07891	3.69529348448876e-09	2.32588392272213e-08	10.3889452296184							KDM4D
ABCA10	-0.324106	0.0513206806878733	6.04606443404525	-6.31531	9.77581127048698e-10	6.90115715099507e-09	11.6765200672171							KEL
C5orf44	-0.323978	0.0417158769814745	6.94739744797002	-7.76629	1.30911346691824e-13	2.16483250783971e-12	20.353490831768							KHDRBS1
XPNPEP2	-0.323905	0.0584805323346856	5.52006499628168	-5.53868	6.69742699319725e-08	3.33449508252429e-07	7.59204058345087							KHSRP
SLC17A7	-0.323758	0.0588880870447816	10.4250232075009	-5.49786	8.26800194273637e-08	4.03959900113456e-07	7.38920470258358							KIAA0513
PSMD1	-0.323411	0.0359429465404997	9.55038513111077	-8.99791	2.7636227655116e-17	1.28622422421671e-15	28.6274747003367							KIAA0748
IMP3	-0.322624	0.0392194862185452	10.1020188781578	-8.22612	6.06012029420357e-15	1.41204712609972e-13	23.3544338028437							KIAA1045
MRPS27	-0.32262	0.0515754805957331	7.54790957197266	-6.25529	1.37494107270762e-09	9.38702680187303e-09	11.3460475042457							KIAA1107
YTHDF2	-0.322134	0.0393243791764402	8.62021289875415	-8.19172	7.65493551602712e-15	1.72791031935522e-13	23.1261304981829							KIAA1239
FASTKD3	-0.321796	0.0504331436820621	6.61399732484611	-6.38065	6.72533503061016e-10	4.9069131306165e-09	12.0390628665696							KIAA1274
SLC35B1	-0.321734	0.0394030667025876	8.12632590544928	-8.16519	9.16210483553251e-15	2.01521667624904e-13	22.950511191945							KIAA1279
LOC100128361	-0.321683	0.0631395851119143	5.59138200342632	-5.0948	6.20681680023027e-07	2.57957877511066e-06	5.45287412993266							KIAA1383
ZNF233	-0.321214	0.0453780555361432	5.96142895892107	-7.07863	1.04719089903493e-11	1.10845095280028e-10	16.0826966179038							KIAA1467
CAMTA1	-0.321153	0.0507604834633856	9.44774280740216	-6.32683	9.15347977034757e-10	6.50761959421009e-09	11.7402657536867							KIAA1486
ELMO1	-0.32109	0.0420355475400815	7.84866302171304	-7.63853	3.01427799188257e-13	4.49478381316396e-12	19.539764321581							KIAA1731
DUS4L	-0.321043	0.0490850170755711	6.63570014427314	-6.54055	2.66199825333328e-10	2.10373586252483e-09	12.9380480039761							KIAA1958
CHCHD10	-0.320995	0.0493078650918787	10.4277268379233	-6.51001	3.18163213012923e-10	2.47326358182839e-09	12.7650146974839							KIF13B
PI4KA	-0.320927	0.0434082648806608	7.57005511602572	-7.39323	1.45792617564733e-12	1.8462293744628e-11	18.0029138815059							KIF14
PMPCB	-0.320914	0.0484543047629104	8.7192389851282	-6.62303	1.64003565130446e-10	1.34985249732251e-09	13.4082117598326							KIF1C
FAM49A	-0.320819	0.0494022128375651	7.85781401522011	-6.49401	3.49213453169485e-10	2.68916696688041e-09	12.6746678684097							KIF25
TRIM48	-0.320694	0.0640260884507226	5.4204999833788	-5.00881	9.39664936880721e-07	3.78845041977943e-06	5.05567772651462							KIF3C
CLTA	-0.320633	0.0434694434409782	9.74996425999458	-7.37605	1.62605696582049e-12	2.03770553010315e-11	17.8965529129509							KIF5A
REPS1	-0.320504	0.0365636194123738	8.14571156130395	-8.76564	1.44082713247144e-16	5.29907461469841e-15	27.0111597400533							KIF5B
HERC3	-0.320421	0.0572449592779675	6.06482584857077	-5.59737	4.93686727268787e-08	2.52192218416401e-07	7.88583487232034							KIFAP3
IPO5	-0.32039	0.0481631802953673	8.68238277391021	-6.65218	1.38056850925443e-10	1.15258003421713e-09	13.5754409027045							KISS1R
PCDHB10	-0.320334	0.0479313820048424	6.87264734245683	-6.68318	1.14884565185295e-10	9.73526737736298e-10	13.7538816590333							KIT
LRRN3	-0.32008	0.0599173930148826	9.33891431337563	-5.34202	1.82788315112088e-07	8.37339267958924e-07	6.62611838926191							KITLG
KIAA2022	-0.319974	0.0507915092904959	7.56661773838136	-6.29976	1.06810608144542e-09	7.48461762465713e-09	11.5907016362537							KL
WDR16	-0.319536	0.0672345051753322	6.63366072944717	-4.75256	3.1291577338208e-06	1.1605325602246e-05	3.90611194005651							KLC1
RHOF	-0.319495	0.0690410943354704	5.6511195700797	-4.6276	5.5255167007475e-06	1.95263758477687e-05	3.36428191928339							KLF15
COX7A2L	-0.319485	0.0358419130765221	9.95969887541569	-8.91371	5.04254370564992e-17	2.16805367230062e-15	28.0387427852435							KLF2
FRAS1	-0.319467	0.0488346664302361	5.99307469855978	-6.54181	2.64249125189893e-10	2.09014923463823e-09	12.9451856760144							KLF4
BMPER	-0.319198	0.0487569009902049	6.05752972756502	-6.54673	2.56757112430513e-10	2.03624063955653e-09	12.9730983357997							KLF5
PKP2	-0.319164	0.0609996667219967	6.03050712505841	-5.23223	3.16314613495041e-07	1.38540123465764e-06	6.09938581132814							KLHDC2
TNFRSF21	-0.319073	0.0495462293622875	9.80489812773049	-6.4399	4.77977616719393e-10	3.60088435657856e-09	12.3701965397072							KLHL10
HAS1	-0.318922	0.0579332413961994	6.02733280693505	-5.505	7.96955059301194e-08	3.90540419562034e-07	7.42459648718551							KLHL13
KRT84	-0.318543	0.0742984387407654	5.04483799330522	-4.28734	2.44475023304001e-05	7.76421028987627e-05	1.95272517362202							KLHL38
CYP3A43	-0.31833	0.0577799557600503	5.51378573756142	-5.50935	7.79286076352774e-08	3.83025257669526e-07	7.44618051714715							KLK5
GNB5	-0.318294	0.0642490042057885	7.15617143690191	-4.95407	1.22006488753892e-06	4.83580591290119e-06	4.80579499941158							KLK7
TMEM66	-0.318258	0.0434429738286827	12.8931586716417	-7.32588	2.23426747982404e-12	2.72610825342314e-11	17.5869397698118							KLKB1
COX6B1	-0.318161	0.0362167201506932	9.85793158301358	-8.78492	1.25746461565869e-16	4.71563201966096e-15	27.1443688183482							KRCC1
KCNE1L	-0.318043	0.0546456659906938	6.47744467919499	-5.82009	1.51823052001609e-08	8.50114937378311e-08	9.02320802147488							KRT12
SLC7A14	-0.318037	0.0633192729072541	7.2329130768931	-5.02276	8.78863604269224e-07	3.56160659019157e-06	5.11971755619747							KRT20
ACP1	-0.317844	0.0558240373156782	8.1016647481006	-5.69368	2.97746109787172e-08	1.58184738174074e-07	8.37328569936686							KRT222
PTMS	-0.317832	0.060421179876014	10.5047070460006	-5.26028	2.75189719658072e-07	1.21858164727451e-06	6.23309576709041							KRT5
TUBB	-0.317808	0.0429669292531747	8.47710492971317	-7.39658	1.42717715547743e-12	1.81364989962079e-11	18.0236879034496							KRT6B
SEC61A2	-0.317786	0.049291896124522	6.94127077586802	-6.44703	4.58650439299867e-10	3.46395216766081e-09	12.410228939599							KRT79
DNAJB9	-0.317583	0.0475826216716842	9.13808665105582	-6.67435	1.21064920430859e-10	1.02206186682583e-09	13.7029900138575							KRTAP19-6
MANSC1	-0.317491	0.0435716515929547	6.59773512607226	-7.28664	2.86172788071362e-12	3.3931111011114e-11	17.3458146761609							KRTAP24-1
GSTT2B	-0.31748	0.0642122137150239	6.66998410582456	-4.94423	1.27836170466166e-06	5.04884802179525e-06	4.76115034555107							KRTAP3-2
PTS	-0.31743	0.0477397089208358	8.39842836469856	-6.64917	1.40532801786493e-10	1.17000522575403e-09	13.5581796398864							LAIR2
BEND6	-0.317412	0.053251171014081	8.2161608375647	-5.96066	7.08736083808749e-09	4.23786629186039e-08	9.75915903327522							LAMP3
LMBR1	-0.317345	0.0466543311505126	8.14335116174144	-6.80205	5.64801281390634e-11	5.09195284041541e-10	14.4437358728316							LANCL1
NDEL1	-0.317277	0.0494016437272949	10.2185448876866	-6.4224	5.28829777217415e-10	3.93798272865653e-09	12.2721464673508							LANCL2
LOC286002	-0.317236	0.101870245020554	6.97476725965369	-3.11411	0.00202434251176483	0.00444390676847184	-2.16501							LAPTM5
PRKAG1	-0.317088	0.0414314918139813	7.07527789270573	-7.6533	2.73841050100621e-13	4.12085140226417e-12	19.6333938742375							LBP
ART4	-0.316979	0.082670432809611	5.59592276329299	-3.83425	0.000153692144785211	0.000423915190244591	0.221861666139738							LCAT
CPNE5	-0.31678	0.0410679969394073	8.70603915259999	-7.71354	1.84918409828472e-13	2.91129611567789e-12	20.0164524310848							LCE2B
CAMKK1	-0.316743	0.0525041142887352	6.7335002748435	-6.03273	4.77092667959014e-09	2.94944861280516e-08	10.1418							LCN6
ICA1	-0.316601	0.053409559819877	7.9178235058177	-5.92779	8.47955490547098e-09	5.00077735084895e-08	9.58582795855558							LCNL1
GDF10	-0.316586	0.0538482899481147	7.47383590518415	-5.87922	1.10379654390804e-08	6.35800892819504e-08	9.33107057566037							LDB2
CDNF	-0.316292	0.0589747356424352	5.47728465690908	-5.36318	1.64284621255369e-07	7.56798900670777e-07	6.72870219509754							LDHA
GPLD1	-0.316219	0.0519922572466722	6.18051772457396	-6.08204	3.6316930843677e-09	2.28904410881368e-08	10.4057417124258							LDLR
CDC7	-0.316189	0.0500264353495338	7.71133910996309	-6.32043	9.4940644004759e-10	6.72328686054094e-09	11.7048606483763							LDLRAD3
ASNS	-0.316184	0.0518736530387567	10.1693317409505	-6.09527	3.37457394423618e-09	2.144196209888e-08	10.4767881263976							LDOC1
PTTG1	-0.315995	0.0601143661530927	7.52598547177838	-5.25657	2.80310161485005e-07	1.23882547628395e-06	6.21539419987688							LEPROT
SNORD114-2	-0.315978	0.0537403478167866	6.81590697528572	-5.87972	1.1007903463873e-08	6.34474052826745e-08	9.33370496719918							LGALS2
C16orf58	-0.315969	0.0489064816777815	9.53281503477131	-6.46068	4.23796145621033e-10	3.21686036049795e-09	12.4868892661309							LGALS3
LOC392196	-0.315871	0.0682612052898977	6.71140783328477	-4.62739	5.53075710688249e-06	1.95372480117535e-05	3.3633795167635							LGI2
FLJ33996	-0.315845	0.0631923081628032	9.93912488738809	-4.99816	9.88785145784605e-07	3.97318250168634e-06	5.00690562681142							LGI4
PCDHB4	-0.315653	0.0624417126976479	7.72793806340121	-5.05517	7.51921273627849e-07	3.07755991821661e-06	5.2691051048054							LHPP
YARS	-0.31552	0.0601682377350932	9.06895468387226	-5.24397	2.98426011857499e-07	1.31246393622083e-06	6.15526912812411							LHX8
KIAA1377	-0.315332	0.0559032088283709	6.83968922146259	-5.64067	3.93610852752444e-08	2.04424066120323e-07	8.10416164427861							LILRA2
IFT52	-0.314862	0.0318468267671153	7.43755480411516	-9.88676	4.03767440727152e-20	4.67741263739983e-18	35.024434532187							LILRB1
TPBG	-0.314846	0.0890867416234645	6.80917553576056	-3.53415	0.000474025549897217	0.00119186206906766	-0.82814							LILRB3
NUDT10	-0.314824	0.0505931036768325	6.5592517857723	-6.22267	1.65333126623942e-09	1.1107089287854e-08	11.1674592380359							LILRB5
PI4KAP2	-0.314793	0.0674370082013609	7.83581728176614	-4.66796	4.6044979869619e-06	1.6497623938206e-05	3.53792023357109							LIME1
HNRNPA0	-0.314426	0.0547595300139216	9.25193356453674	-5.74193	2.30547696135308e-08	1.25021930835177e-07	8.62002042535403							LIN28B
KIAA1468	-0.314193	0.0545261581122454	7.90340390419279	-5.76224	2.06921929310257e-08	1.13161605072218e-07	8.72434353791479							LIN7B
PTGFRN	-0.314154	0.035970352616991	7.83140863498456	-8.73368	1.80490787401998e-16	6.46705936200208e-15	26.7906976135524							LIPC
SRPR	-0.313656	0.040948546442576	7.41371	-7.65975	2.62597706164663e-13	3.98151920900209e-12	19.674292204111							LIPJ
PDIK1L	-0.313443	0.0534512749288389	7.12059020053232	-5.86408	1.19793211181745e-08	6.84565128962008e-08	9.25202024340553							LLGL1
ACCN3	-0.313426	0.0491475918964238	6.53862822768949	-6.37724	6.85865142825986e-10	4.99610841030725e-09	12.0200327586957							LLPH
NDUFB6	-0.313402	0.0476742645176575	9.20749467323064	-6.57383	2.19060745915761e-10	1.76283375657167e-09	13.1272068989537							LMO4
DBP	-0.313175	0.0421262681316174	7.35213926052475	-7.4342	1.12307861660966e-12	1.45484603003854e-11	18.2572334960765							LMOD3
LOC100130992	-0.312802	0.0433526346291781	6.14895245784582	-7.2153	4.47788988081458e-12	5.11459427373496e-11	16.9097444795994							LNX1
FNDC5	-0.312748	0.0594394349460721	8.46385353742083	-5.26163	2.73343030590299e-07	1.21190846585163e-06	6.23956095698757							LOC100125556
SDHA	-0.312608	0.0406054013431905	9.02948111732708	-7.69869	2.03754009310673e-13	3.17736606229027e-12	19.9218114782712							LOC100128098
AIMP2	-0.312607	0.0354375549167675	8.63993540506688	-8.82135	9.7177364603037e-17	3.82315653595129e-15	27.3966026629055							LOC100128264
ENOPH1	-0.312552	0.0501795662317332	9.63098916702548	-6.22866	1.59836032051683e-09	1.07578049451707e-08	11.2002077284526							LOC100128288
IMPAD1	-0.312481	0.0476569601722846	7.70510927685781	-6.55687	2.41955019212928e-10	1.92731527875918e-09	13.0307266499969							LOC100128304
POLE2	-0.312363	0.0524803394653453	5.53562236219742	-5.95199	7.43106100673135e-09	4.42871616038134e-08	9.71338696114842							LOC100128657
SHD	-0.312203	0.0623718960501477	8.3619499917516	-5.00551	9.54601838513924e-07	3.84523756410538e-06	5.04058127274766							LOC100128816
PTGES2	-0.312016	0.0426652307609227	7.62055006264612	-7.31313	2.42155143217816e-12	2.926932781946e-11	17.508517603847							LOC100128908
ALDH1A1	-0.311928	0.0791309024280434	8.52965008803968	-3.94192	0.000100782363048335	0.000287417547682698	0.617503424459493							LOC100128922
COG1	-0.311773	0.0438835107081062	8.74507567327976	-7.10457	8.91981182670009e-12	9.54229632503259e-11	16.2388306958216							LOC100129034
ST8SIA5	-0.311731	0.0520671618902172	8.17985400708417	-5.9871	6.13184947960974e-09	3.71573617123465e-08	9.89915243329012							LOC100129098
NEFL	-0.31137	0.100907946368455	11.1732	-3.08568	0.00222155010241018	0.00483159722381345	-2.24981							LOC100129203
TMEM151A	-0.311356	0.0620151710363084	8.73063927319378	-5.02064	8.87842495196802e-07	3.59557294870236e-06	5.10998581096058							LOC100129213
TMEM55A	-0.311291	0.0499198212111288	9.02443979221315	-6.23582	1.53504003146612e-09	1.03780430131843e-08	11.2393577440949							LOC100129268
KTI12	-0.311259	0.0389308260372263	6.66056306575395	-7.99519	2.87466191259363e-14	5.66092091795155e-13	21.8335110414773							LOC100129480
DLG3	-0.311202	0.0422590232242032	8.09030442657907	-7.36416	1.75343125544426e-12	2.18670314991799e-11	17.8230630950938							LOC100129502
MGST3	-0.311195	0.0535282447639972	10.5658364135211	-5.81367	1.57152754689725e-08	8.77509104572375e-08	8.98989728671632							LOC100129716
SLC1A2	-0.311186	0.0721530104718585	12.3460628965225	-4.31286	2.1936409023285e-05	7.0335169414503e-05	2.05529315387906							LOC100130071
HNRNPH2	-0.311167	0.0456544689023608	7.89631794108175	-6.81569	5.20327139033448e-11	4.73592110719053e-10	14.5234488513593							LOC100130269
ATP5G3	-0.311157	0.0464792825891181	9.17244075709364	-6.69454	1.07389644679628e-10	9.15059246706503e-10	13.8194085880965							LOC100130276
FAM41C	-0.311154	0.0633110946991252	5.14901674174672	-4.91468	1.47020292671509e-06	5.74652044385739e-06	4.62744797993304							LOC100130354
NNT	-0.311141	0.0443336693225056	7.85176971111445	-7.01816	1.51956234496514e-11	1.55999186045369e-10	15.7204089864184							LOC100130370
MRPL1	-0.311029	0.04434016389388	7.56920347192056	-7.01461	1.5531300187115e-11	1.58903240101373e-10	15.6991505657329							LOC100130458
NRCAM	-0.310997	0.0458786560124715	10.809425753417	-6.77869	6.49840596339078e-11	5.77216994033009e-10	14.3074347702112							LOC100130701
CNIH2	-0.310739	0.0596318987970959	6.83836	-5.21095	3.51430933496807e-07	1.52514775224353e-06	5.99834632063328							LOC100130887
AZIN1	-0.310666	0.0465798647342074	8.55694908623622	-6.66953	1.24576887453448e-10	1.04925813135931e-09	13.6752175844509							LOC100130921
NEDD4L	-0.310658	0.04662427999269	9.25317158075872	-6.66301	1.29483722549565e-10	1.08804888869244e-09	13.6376995189442							LOC100131094
GPR83	-0.310502	0.0877425768942876	6.38774424581767	-3.53878	0.000466122776973204	0.00117395329241034	-0.812539							LOC100131096
BNIP3	-0.310408	0.0330572019410833	11.4736303387135	-9.39002	1.61365174186711e-18	1.09136041777664e-16	31.4096707679355							LOC100131131
OCM2	-0.310343	0.0679708768404538	6.71039771252566	-4.56583	7.28654882065914e-06	2.52263225850197e-05	3.10105483288016							LOC100131176
PTK2B	-0.310276	0.0412375904624047	9.44452343287847	-7.52411	6.31405292829485e-13	8.69048534902046e-12	18.8186453961361							LOC100131289
MAP1LC3A	-0.3102	0.0437006671956044	8.06407872198522	-7.09829	9.27320806535485e-12	9.90275524802945e-11	16.2010128634114							LOC100131381
PISD	-0.309942	0.0557804975976065	7.54653890847667	-5.55646	6.10785056960837e-08	3.06546874891573e-07	7.68078816517311							LOC100131496
NIP7	-0.309912	0.0486862330116009	9.47819409864251	-6.3655	7.33659152569038e-10	5.31211586892209e-09	11.9547280401988							LOC100131541
LOC650293	-0.309875	0.0596419504103947	5.76625492785272	-5.19559	3.79097613962461e-07	1.63499993143877e-06	5.92563077882643							LOC100131742
EPB41L4B	-0.309743	0.0451738107291752	6.72351430045697	-6.8567	4.06319819507658e-11	3.78407596733846e-10	14.7638549566731							LOC100131774
SNORA8	-0.30968	0.0405088483238177	7.75070702573607	-7.64476	2.89478569232916e-13	4.33449751509784e-12	19.5792212983806							LOC100131820
FAM160A2	-0.30952	0.0316305803513668	7.96498424839036	-9.78547	8.63161810190985e-20	8.70780780359151e-18	34.2795479643205							LOC100131825
SCRT2	-0.309365	0.0728981818165139	6.75387334501537	-4.24379	2.93806907755307e-05	9.19668077698967e-05	1.77889338649727							LOC100132146
DCTPP1	-0.30909	0.0449041944246844	8.24839041155282	-6.88331	3.45889751379084e-11	3.27706040419911e-10	14.9204031872155							LOC100132439
TMEM233	-0.309081	0.0717064691575974	6.2366438955282	-4.31037	2.21700694530623e-05	7.10465153830344e-05	2.04526370347663							LOC100132774
SATL1	-0.309038	0.0606289228256147	5.6310016387769	-5.09721	6.13451733769252e-07	2.55305632827959e-06	5.46410247428772							LOC100133957
CLTC	-0.308933	0.0620822137768737	6.63430084425884	-4.9762	1.09812533755746e-06	4.38327748576758e-06	4.90653502463523							LOC100134409
ARL6	-0.3087	0.0435977039278646	6.33517247238376	-7.08064	1.0342499536052e-11	1.09668148339417e-10	16.0947983800842							LOC100189589
TSPYL5	-0.308627	0.0551201945068254	8.46403436442291	-5.59917	4.89083058547922e-08	2.49981938048638e-07	7.89486233157932							LOC144817
KLHDC2	-0.308562	0.0584510688310144	10.1512324054101	-5.27898	2.50701709739651e-07	1.12058699863332e-06	6.32259156795926							LOC147646
TOLLIP	-0.308306	0.0506210061898433	9.36247841890908	-6.09047	3.46564283241677e-09	2.19665069384984e-08	10.4510226157601							LOC147670
EPHA10	-0.308265	0.0375435350518573	6.21422474424118	-8.21087	6.72189924865631e-15	1.54432642025745e-13	23.2531490532313							LOC149086
KCNA1	-0.307926	0.0724330082746757	6.82293303001912	-4.25119	2.84808241815295e-05	8.94290946044271e-05	1.80830064506565							LOC151760
NDUFA4	-0.307908	0.0516584670257521	13.6305558287168	-5.96046	7.09507122508894e-09	4.23966896699722e-08	9.75810804193599							LOC157627
SARS	-0.307711	0.0504559024776386	8.56383583925025	-6.09862	3.31224191358769e-09	2.10904317614833e-08	10.4948278753187							LOC253039
EPCAM	-0.307673	0.067739235548676	6.41237844949037	-4.54202	8.1001023037235e-06	2.78781064933017e-05	3.0004170772771							LOC255130
CABYR	-0.307524	0.0436785294975745	6.49761875546134	-7.04062	1.32361535848975e-11	1.37445923770028e-10	15.8547356079031							LOC283481
C8orf46	-0.307475	0.0540913692651323	9.70381304823864	-5.68436	3.12760546671432e-08	1.65378869346397e-07	8.32584163919786							LOC283683
FLJ32955	-0.307457	0.0729314991796029	5.52394249312264	-4.2157	3.30526838179392e-05	0.000102466156975854	1.66760266531185							LOC284023
ZBTB11	-0.307246	0.0628070264694496	7.98279899343639	-4.89191	1.63670053830162e-06	6.35193172590815e-06	4.52489769430026							LOC284215
PLEKHA5	-0.307099	0.0527830313601673	7.11297903057271	-5.81815	1.53418478202421e-08	8.57984168280993e-08	9.01311530831589							LOC285548
AK5	-0.307083	0.058990692334342	7.94888483720976	-5.20562	3.6080144838496e-07	1.56393484275939e-06	5.97309454660958							LOC286177
CAMK1	-0.306701	0.0493027879826191	7.23712845306262	-6.22076	1.67121416127618e-09	1.12230514408052e-08	11.1570402896054							LOC338651
AP1M2	-0.306597	0.0581553664660799	5.27624413663219	-5.27204	2.59529899110822e-07	1.15661177644206e-06	6.28935566171896							LOC338797
GLIPR1	-0.306531	0.0795011416938326	6.40410425153955	-3.85569	0.000141412081913053	0.000392080358542287	0.299847757358457							LOC343052
CNTN6	-0.306522	0.0558213339342692	6.86714803580955	-5.49112	8.55946782027029e-08	4.17297164952594e-07	7.35585570633148							LOC344967
SNRK	-0.306462	0.0530147687306554	8.08119346669681	-5.78069	1.8751029003392e-08	1.03265044752441e-07	8.81941147392048							LOC348840
HYOU1	-0.306443	0.0488561827255902	6.68127294932969	-6.27235	1.24815137770606e-09	8.61916542203292e-09	11.4397710718988							LOC375295
TMEM59L	-0.306281	0.0614556700902866	10.4867515949664	-4.98377	1.05915701054625e-06	4.23803618356841e-06	4.94110852679591							LOC388282
PGAP1	-0.306135	0.0460660059723347	7.05829720272287	-6.64557	1.43560562703613e-10	1.19356198954966e-09	13.5374804719323							LOC389199
ARL3	-0.306131	0.0410782016609864	9.01603518659335	-7.45239	9.99938220969023e-13	1.3155827310912e-11	18.3704351828311							LOC389332
PDCD6	-0.306098	0.048588125772413	9.29915057751434	-6.29986	1.06753348318912e-09	7.483509176797e-09	11.5912212342209							LOC389765
BOLA3	-0.306066	0.0347541506765482	8.97119544288256	-8.80661	1.07868458897268e-16	4.18001852095896e-15	27.294451329983							LOC390940
SEC61G	-0.30605	0.0391903090485525	9.57455341497359	-7.80932	9.86584864805617e-14	1.68231817645513e-12	20.6295491770328							LOC391322
BCAS2	-0.306007	0.0446014939048558	7.75392395550019	-6.86092	3.96096812228029e-11	3.70223407619759e-10	14.7886277123878							LOC391764
ZNF681	-0.305904	0.0519236986470219	5.7985733189009	-5.89142	1.03320049571414e-08	5.98957770517043e-08	9.39491826013648							LOC399829
ARMCX1	-0.305888	0.0478280956534251	8.82887182631747	-6.39557	6.17250337393178e-10	4.54024708458086e-09	12.1222275047031							LOC400958
RPS6KL1	-0.305822	0.0611417123650573	6.73197987363801	-5.00186	9.71448144353984e-07	3.90960788739564e-06	5.02383666191099							LOC401093
C4orf27	-0.305739	0.0491008431117817	7.58039804946442	-6.22676	1.61559949795293e-09	1.08697823152139e-08	11.1898178021738							LOC401098
SSBP3	-0.305614	0.0464297892797755	7.03203689711984	-6.58228	2.08455829042135e-10	1.68123955374849e-09	13.1753734758991							LOC401180
MPPED2	-0.305593	0.033814323523953	7.06412677318592	-9.03739	2.08231700611085e-17	1.0054139170147e-15	28.9046221958612							LOC401296
ATXN10	-0.305589	0.0275985815888952	7.54466629276428	-11.0726	4.25805761979456e-24	2.40287514057032e-21	44.0087110772144							LOC401442
ISLR	-0.30548	0.0583477115844967	7.87464856315022	-5.2355	3.1121906331388e-07	1.36540180887319e-06	6.11497478517576							LOC401847
DPM1	-0.305478	0.0508445607972925	8.65653238805799	-6.00808	5.46470906449922e-09	3.34400936247804e-08	10.010522223493							LOC439950
NME1	-0.305383	0.0386585177240646	9.08643168273556	-7.8995	5.43607073726512e-14	9.98622231673789e-13	21.2113770259852							LOC440040
FTO	-0.305126	0.0382041213134659	8.77131972847127	-7.98673	3.04186600245509e-14	5.95715390481869e-13	21.778297360249							LOC440337
OR2V2	-0.305022	0.061727286027837	4.96235125010411	-4.94145	1.2953628673993e-06	5.10734992565427e-06	4.74851467660482							LOC440704
ZDHHC17	-0.304973	0.0478875499931533	8.75682758847438	-6.36853	7.21015295552227e-10	5.2352610402421e-09	11.9715804576564							LOC441052
SRPK2	-0.304809	0.0524006154950307	7.63418575997026	-5.8169	1.54449297296143e-08	8.63214302251237e-08	9.00665006551627							LOC441177
C20orf107	-0.304625	0.0497690833714384	5.53191036998759	-6.12077	2.92795735927428e-09	1.88697551726534e-08	10.6141637772439							LOC541473
DYNC1H1	-0.304529	0.0481638996502301	11.4210929770255	-6.32276	9.36867561028608e-10	6.64491532484470e-09	11.7177451811327							LOC57399
N4BP2L1	-0.304511	0.045935594478251	6.71599656894091	-6.62909	1.58239815965993e-10	1.30598473341586e-09	13.4429486207448							LOC613266
ZNF441	-0.304384	0.041388748373415	6.51075419633115	-7.35427	1.86687616930329e-12	2.31379889260664e-11	17.7619755013596							LOC642947
CADM3	-0.304344	0.0554548993903482	8.95254749268403	-5.48814	8.69147077409644e-08	4.23389747069419e-07	7.34112482717237							LOC644246
MESDC1	-0.304338	0.0442664730841923	7.75509284864636	-6.87514	3.63436202413137e-11	3.42532930228415e-10	14.8722916202306							LOC644450
CCDC87	-0.304338	0.0609451832940135	5.33263064816774	-4.99363	1.01046095571643e-06	4.05544621035729e-06	4.98615130219156							LOC644852
YTHDC2	-0.304062	0.0333169845580248	7.76293799661869	-9.12634	1.09779250729425e-17	5.74606872368685e-16	29.531505238922							LOC645177
SFXN1	-0.303913	0.0555266436753705	6.50088298954785	-5.47329	9.38046773026838e-08	4.54744929592447e-07	7.26770161610401							LOC645321
NTN4	-0.303787	0.0517184375321088	6.83630523076985	-5.87387	1.13622569000616e-08	6.53022390519771e-08	9.3031005527693							LOC645485
CELSR2	-0.303723	0.0515542630291801	9.45576050125039	-5.89132	1.03375392651634e-08	5.99086277440056e-08	9.39440093380188							LOC645638
LGALS8	-0.303714	0.0478567240895768	6.51678270211424	-6.34632	8.18879570359117e-10	5.87264784811157e-09	11.8482048569899							LOC645722
CYP17A1	-0.30365	0.0704657167316858	7.50842487721292	-4.30919	2.22814552897893e-05	7.12896030515619e-05	2.04051998585493							LOC646034
GUCY1B3	-0.303543	0.0704058629335198	7.65796616627048	-4.31133	2.20792291365789e-05	7.07805289807105e-05	2.04915018519612							LOC646241
CHRNA2	-0.303398	0.0724703907257838	5.30223164592285	-4.1865	3.73316310490043e-05	0.000114804937582241	1.55262610932393							LOC646576
C20orf7	-0.30337	0.0395533181800147	8.47622122301689	-7.66991	2.45797037218606e-13	3.75198892484664e-12	19.7387927254297							LOC646890
MNS1	-0.303266	0.0666776922182348	6.49822643693545	-4.54824	7.87959919423609e-06	2.71700978135412e-05	3.02665457541646							LOC647020
PAX9	-0.303255	0.0578041151957564	6.07795286446359	-5.24625	2.95058163634528e-07	1.29828467809754e-06	6.16616490067173							LOC647589
NUDT14	-0.303122	0.065240718670145	8.01054003620599	-4.64621	5.08080125714389e-06	1.80644042334129e-05	3.44417009697828							LOC648149
ALDH5A1	-0.303044	0.0384377705601599	9.01319865265874	-7.88402	6.02335756331247e-14	1.08987766411119e-12	21.1112197003944							LOC654342
CENPF	-0.302903	0.0603190869144385	5.94037251884924	-5.02168	8.83401751896948e-07	3.57919426424839e-06	5.11478650154126							LOC654433
GRPEL2	-0.302761	0.0389100421548516	8.43095216093864	-7.78105	1.18821293790859e-13	1.99227012374683e-12	20.4480572710275							LOC727924
RAB3B	-0.302668	0.0575848747278783	6.17538884842236	-5.25604	2.81051827295808e-07	1.24179933870998e-06	6.21285713835305							LOC728052
TTC7B	-0.302461	0.0392813693000662	8.43940183449369	-7.69985	2.02214091889713e-13	3.15607784904447e-12	19.9292133270648							LOC728095
SVOPL	-0.302175	0.0557982390712046	5.56875920824579	-5.41549	1.26021684970723e-07	5.9495414044479e-07	6.9836524836002							LOC728316
PAFAH1B1	-0.302088	0.0473477365940428	10.1750263065625	-6.38019	6.7430705441623e-10	4.91588081899406e-09	12.0365095600931							LOC728485
NAPEPLD	-0.301735	0.0530174140065729	8.53033684820011	-5.69124	3.01612188269581e-08	1.60097380828104e-07	8.36084401147745							LOC728606
STX6	-0.301728	0.0422078658626947	9.36534914848213	-7.14862	6.78693039052863e-12	7.46851852481207e-11	16.5048459124058							LOC728671
CBLN1	-0.301724	0.0744918985877359	5.5521370153105	-4.05043	6.52528213141537e-05	0.000192790485486091	1.02615963202579							LOC728755
LOC283683	-0.301611	0.061466614698994	8.35462420869314	-4.9069	1.52516459129941e-06	5.943336683143e-06	4.59236117361952							LOC729176
PRICKLE2	-0.301554	0.0551206032416933	9.09282531283235	-5.47081	9.50034196362155e-08	4.5981553250892e-07	7.25548127730743							LOC729264
GOPC	-0.301487	0.0435730917679071	8.70989005383592	-6.91912	2.78329972977553e-11	2.69206355223816e-10	15.1317136429851							LOC729506
LOC646241	-0.301027	0.0642970134818004	5.76133184258115	-4.68182	4.32375017667154e-06	1.55689492901963e-05	3.5978533704661							LOC729681
SPATS2L	-0.301007	0.0493860932184864	9.72818815583397	-6.09498	3.37993241883861e-09	2.14684557226126e-08	10.4752529163195							LOC729770
ZSCAN18	-0.300971	0.0568846551287782	9.66584088594882	-5.2909	2.36214012454765e-07	1.06055510614325e-06	6.37976307876058							LOC730202
SNTG1	-0.300744	0.0472675101899541	6.87551699892065	-6.36259	7.45983918828859e-10	5.38839104248461e-09	11.938578471753							LOC730668
ADRA1B	-0.300637	0.067411481701492	8.85641417862698	-4.45973	1.16388653623229e-05	3.9116811969631e-05	2.65609721279372							LOC731779
PIN1	-0.30049	0.0458128980784595	11.297386481404	-6.55908	2.38846596824978e-10	1.90423481036002e-09	13.0432762876899							LOC81691
NCKAP5	0.307847	0.0463625821211002	6.39056640701576	6.63999182200197	1.48373200108378e-10	1.22961140319279e-09	13.5054618382312							LONRF2
AZGP1	0.436383	0.0599430637421213	6.43847606216157	7.27995318831791	2.984734643324e-12	3.52276720190489e-11	17.3048194081481							LOR
LAMC1	0.300169797037105	0.0462290868206712	8.70229808682486	6.49309380047898	3.51087734722317e-10	2.70129625633387e-09	12.6694746813402							LPAR1
SLC39A11	0.300289644184632	0.0483358849736603	8.22672184313307	6.21256121302566	1.75031596035552e-09	1.17020383606442e-08	11.1122542914753							LPAR3
UBQLNL	0.3003512812552	0.0635499702901656	5.87931153205254	4.72622221354019	3.53109748545867e-06	1.29497478457377e-05	3.79087124800519							LPAR4
DCAF4L1	0.300608431202401	0.0640710090633108	5.25650509657236	4.69180110625946	4.13188680606283e-06	1.49364341019381e-05	3.64110230744521							LPIN3
RDH5	0.300723426584949	0.0471320014804028	6.6505196460783	6.38045101288533	6.73313961946435e-10	4.91062339451887e-09	12.0379384435995							LPP
SEMA3B	0.300737598027277	0.0702336012606124	8.45422873511357	4.28196180502471	2.50111290605261e-05	7.92648242497332e-05	1.9311613266943							LPPR4
ETV6	0.300757418615082	0.047175065530292	7.61862927254859	6.37534712955429	6.93342337084772e-10	5.04853867866001e-09	12.0095209641093							LPPR5
KLKB1	0.300797080725365	0.0572182526842345	6.54806580349318	5.25701269462646	2.79693894888655e-07	1.23670723650816e-06	6.21750742383424							LRCH4
HIST2H4A	0.300829611356894	0.059749685435597	5.1026799289284	5.03483171775277	8.29311720360243e-07	3.37214840042001e-06	5.17528469085379							LRFN2
ZIC3	0.300928061780394	0.0460708340784793	6.27888059049062	6.53185616886767	2.80082362449988e-10	2.19901187005299e-09	12.8887147093186							LRFN5
GGA2	0.301023199225913	0.0393232466252596	8.26714523346482	7.65509526958918	2.7066869335743e-13	4.08332102309813e-12	19.6447608325795							LRGUK
DPRXP4	0.301053429569935	0.0482779338091506	6.01625751410243	6.23583914672159	1.53485632440201e-09	1.03780430131843e-08	11.2394736641877							LRMP
RNU4ATAC	0.301252945643578	0.0709806907271049	8.12430934706509	4.24415348114584	2.93360949773104e-05	9.18590607075206e-05	1.78032931107392							LRP10
KCNJ16	0.301266631077025	0.0478800168714298	8.45393777310759	6.29211622639992	1.11560187086402e-09	7.78722017165148e-09	11.5485452704189							LRP11
ENO3	0.301284374859374	0.0328607123822795	6.94012658905914	9.16853	8.09373712329734e-18	4.45599710282023e-16	29.8300071875306							LRP5
RINL	0.301546923556511	0.036793380526183	7.64695456147966	8.1956840943692	7.45160095967902e-15	1.68834391630971e-13	23.1524382836428							LRRC10
EFNB1	0.301616885861271	0.0452407781413085	7.71884989535998	6.66692524428244	1.26512782953538e-10	1.06407444554029e-09	13.6602418285002							LRRC25
CDKN2AIP	0.301634302004708	0.045055939868012	7.95276969259247	6.69466229953972	1.07310707760222e-10	9.14927649071805e-10	13.8201228187331							LRRC32
POLN	0.301914973154337	0.0521662114500682	6.11040959195545	5.78755797597684	1.80750269655686e-08	9.99996436716416e-08	8.85485055441524							LRRC33
WNT6	0.301998868739264	0.0500759321015261	6.26487048888445	6.03081871999863	4.82138918125738e-09	2.97758706686545e-08	10.1316423209202							LRRC38
CASKIN2	0.302023656413157	0.0572160000308916	6.9895700446661	5.27865730302871	2.51107296277955e-07	1.12212213714113e-06	6.32103910502428							LRRC4B
RBM4B	0.302053717289091	0.0427451895514456	8.5524874901484	7.06637917526503	1.12941342080724e-11	1.18920976985056e-10	16.0091361167451							LRRC4C
GBGT1	0.302093384522542	0.0382874467222001	6.56378799270707	7.89014181892103	5.78399824472744e-14	1.05609140852667e-12	21.1508078656615							LRRIQ4
GSDMB	0.302247843788876	0.0455467283397415	8.52776879824562	6.63599461050976	1.51918922277326e-10	1.25611350663185e-09	13.4825302705702							LRRN3
ATF4	0.302302324647503	0.0456951459533595	10.0794339973887	6.61563319999151	1.71312753846076e-10	1.40488905946978e-09	13.3658777217442							LRRTM1
FLT1	0.302381083765716	0.0618669008557184	6.76178934299968	4.88760677492004	1.67016614043095e-06	6.4706844376533e-06	4.50555328281995							LRTM1
DIO3	0.302474446837041	0.0481547077007489	5.83665614780206	6.2813058427585	1.18630110409812e-09	8.22666103602301e-09	11.4890103890783							LSM11
CHST3	0.302598319337765	0.0704545692088797	7.35896719652721	4.29494243929926	2.36721916570879e-05	7.53255395495494e-05	1.98321849489198							LTBR
WAS	0.302710190742126	0.057934632445855	7.21266629380915	5.22502996847414	3.27793325816265e-07	1.43185580009437e-06	6.06517146817277							LYL1
COL3A1	0.302940014303401	0.0734441869562214	5.31003698196354	4.12476503394308	4.81847061402247e-05	0.00014555360044834	1.3118345374113							LYPD1
TYW3	0.302991982909687	0.0651779366144558	7.85884295448877	4.64868939779365	5.02413388046418e-06	1.78875807597441e-05	3.45485051166988							LYPD6B
FAM123A	0.303120678945714	0.045126010198079	9.39335927789002	6.71720539030985	9.38396385078176e-11	8.09630287708633e-10	13.9504245205311							LYZL1
NUDT16	0.303317873508123	0.0530503882179294	7.50480081166485	5.71754295674712	2.62420074514688e-08	1.40574954185293e-07	8.4950991743982							LZTFL1
IFIH1	0.303397625650779	0.0522166350970147	7.61084117118083	5.81036340405865	1.59963635422205e-08	8.91550410016724e-08	8.97278217365038							MAEL
MTTP	0.303414746235203	0.07182256801406	5.97068616983371	4.2245042836091	3.18572419591414e-05	9.91004436344832e-05	1.70240848728782							MAFF
C16orf88	0.303503324094838	0.0409045266617271	7.55049341518907	7.41979797504453	1.23111175239249e-12	1.58207164968015e-11	18.1677154565568							MAGEB1
SNORD110	0.303832294045261	0.0653260096472045	7.09221747900406	4.6510156626146	4.97158847269984e-06	1.77179681547294e-05	3.46486261475968							MAGEB6
ALOX5AP	0.30389593314801	0.110704011648613	8.12520673518972	2.74512123474449	0.00641610652317439	0.0126128947959376	-3.20848							MAGEE1
GPR62	0.304189775655873	0.0680195169438597	7.39965537710534	4.47209550028028	1.10254890479002e-05	3.72215893114566e-05	2.70749417972464							MAGEE2
SNX22	0.30424845823995	0.0639471525800528	8.15519396403288	4.75781087921115	3.05450736089123e-06	1.13471083980608e-05	3.92914325223083							MAGT1
NCKAP1L	0.304354531465373	0.0760508307340352	5.90251618486858	4.00198825611466	7.93213462573211e-05	0.000230361027776569	0.842484323720957							MAL2
GSTTP2	0.30437489146942	0.0666561622466732	5.6455084166612	4.56634287379201	7.26990879407473e-06	2.51783684317993e-05	3.10322904322958							MAP1B
MFGE8	0.304608935577717	0.0641151646157183	9.31202088177403	4.75096550719983	3.15220646435411e-06	1.16857740925714e-05	3.89911216423285							MAP2
C7	0.304812940653208	0.0665622708436892	6.38514668293954	4.57936510863658	6.85967573161955e-06	2.38398815168564e-05	3.15847185637385							MAP2K1
FLI1	0.305099586157867	0.0542003341387848	7.29910457359783	5.6291089530303	4.18212203579512e-08	2.16020479755115e-07	8.04572433461002							MAP2K4
PRAMEF12	0.305127457256047	0.0755246594206194	6.3944294024079	4.04010371707472	6.80370058873836e-05	0.000200262795813264	0.986834053522069							MAP3K6
BAZ2B	0.30517007147543	0.0441309332386182	9.06188951250636	6.91510577909966	2.85200688126008e-11	2.75409306212805e-10	15.1079995532978							MAP4K3
NFAM1	0.305543651511754	0.0487162856130158	6.22312455317376	6.27189958485095	1.25137532008471e-09	8.63482442876948e-09	11.4372719114923							MAP4K4
ERBB3	0.305971982369901	0.0435328482324611	6.39952823732049	7.02853120788332	1.42580926066287e-11	1.46959267289099e-10	15.7823699557982							MAPK13
MFSD10	0.305983785349854	0.0424820728451974	9.25805020762403	7.20265667037586	4.84624956079011e-12	5.50053894209602e-11	16.8327633824087							MAPK6
KCNK6	0.306186407345931	0.0548056154529288	5.72293628049544	5.58677071346653	5.21741293291908e-08	2.65696680041322e-07	7.83258121510301							MAPKAPK3
C17orf85	0.306257283826817	0.038876143130487	7.2832788836887	7.87776922208745	6.27805650867336e-14	1.13142858716191e-12	21.0707869164169							MARCKSL1
FBL	0.306348900736992	0.0347851480692887	9.79574978079137	8.8068879317913	1.07654383601436e-16	4.18001852095896e-15	27.2963955500061							MARCO
CYTH1	0.306495055155239	0.0398020704180882	8.31174796474085	7.70048019954135	2.01386336899253e-13	3.14860127422226e-12	19.9332153978982							MATN2
GZMB	0.306515817625528	0.0503293251723318	6.12633868101598	6.09020320808977	3.47082898359477e-09	2.19916595739489e-08	10.4495758060542							MBLAC2
RUNX1	0.306561915260472	0.0408891060709532	5.82001701050218	7.49739832239198	7.49566093354373e-13	1.01239076393368e-11	18.6513885611784							MBP
RTKN	0.306626504392209	0.0593421145452363	7.53568885920292	5.1670977136898	4.36122190167855e-07	1.86225928353065e-06	5.79120436900876							MC4R
HOXB5	0.306637207418182	0.0648493824571305	5.16571577998148	4.72845223500607	3.4952257244262e-06	1.28312230395789e-05	3.80060670207989							MCCD1
TJP1	0.306682880360198	0.0525456726584923	10.2519146021599	5.83650117781169	1.39001580199513e-08	7.85139360413766e-08	9.10839885835051							MCF2
NBEAL2	0.306749415729271	0.0439272541390341	6.35874046848349	6.98312293225475	1.8836457577902e-11	1.89392400301645e-10	15.511452318142							MCHR2
ESAM	0.306799139842891	0.0601454084344812	7.96391640360497	5.10095696127992	6.0239316201437e-07	2.51092843107334e-06	5.48153608046018							MCM4
LOC645321	0.306944606211432	0.0603474741754513	7.75951171756796	5.08628754401611	6.46846799677323e-07	2.67661766924223e-06	5.41330696045853							ME1
FCGR2B	0.306976094493908	0.0540875526050505	5.54807401352616	5.67554048406406	3.27660375640457e-08	1.72755943454463e-07	8.28096358660057							MED19
HLA-DRA	0.307020730922105	0.105245104373723	9.29433526568246	2.91719726774065	0.00380043716131274	0.00785220758111961	-2.7373							MEF2C
ZNF609	0.307100107183723	0.0363461760444694	7.28757817622258	8.44930995788903	1.31231151012334e-15	3.66837790244694e-14	24.8500731563107							MEOX2
VAV1	0.307102277170202	0.0444573673355173	6.33529820413417	6.9077926916481	2.98159206832125e-11	2.86507182425465e-10	15.0647901313838							MEPE
IL1R1	0.307226584282036	0.056483512394262	5.93602429498093	5.43922591317544	1.11663702426258e-07	5.33727670305287e-07	7.10000962505671							MET
CHRNA5	0.307307381245038	0.0672634988641303	7.20100383426667	4.56870942538668	7.19364395006458e-06	2.49285784782702e-05	3.11325825977759							METRN
MYL3	0.307426293411438	0.0490909640770798	6.19845227393122	6.2623804439598	1.32078772721234e-09	9.05496764540638e-09	11.3849728658725							METTL7A
TMCC3	0.307550210296889	0.0412821598055546	7.25253777846737	7.44995445358233	1.01561744120262e-12	1.33285027276431e-11	18.3552692212066							MEX3B
CD1E	0.307771334113861	0.0742803528449799	5.11449488235921	4.14337469231153	4.46313960020809e-05	0.000135431649975731	1.38407941461987							MFAP2
ITGAL	0.308242470353404	0.0678647161320698	5.94928551669031	4.54201369904121	8.10036686069076e-06	2.78781064933017e-05	3.00038603044186							MFAP4
RNF114	0.308350447123487	0.0318294602465944	8.95713914483431	9.68758014539311	1.79207367633022e-19	1.67674955684824e-17	33.5634							MFF
C4orf32	0.30838498948292	0.0388592234725646	6.39324379742663	7.93595347319913	4.26698040721776e-14	8.07684823831639e-13	21.447808693952							MFGE8
SUSD2	0.30853581688527	0.0646485579330327	6.36254179483738	4.77250888109324	2.8544996586418e-06	1.06589236633072e-05	3.99374953716206							MFSD4
HIST1H2AK	0.308818937970688	0.0532282159592185	7.35350954964953	5.80179012964278	1.67488715946312e-08	9.3090527317898e-08	8.92840473887747							MFSD6
SLC24A6	0.308904842476853	0.0487399804855726	8.17402563028598	6.33781219030835	8.59691996129829e-10	6.13852038992189e-09	11.8010631782587							MFSD6L
C3orf62	0.308911751258287	0.0441319110331603	5.98513191226821	6.99973656309996	1.7014269863359e-11	1.72125313833354e-10	15.6104281019058							MGC12982
C8orf12	0.30892310621828	0.0512304408971364	6.04159330385724	6.03006924805809	4.84135685323928e-09	2.98889648054e-08	10.1276452972167							MGC15885
FOXN2	0.308970138520303	0.0521508101964196	9.81899427138672	5.92455107325476	8.63040189006152e-09	5.06986978954883e-08	9.56878858512083							MGC24103
SNAP23	0.308974068720228	0.0460291791168324	6.26307858481554	6.71256960581422	9.64667083720224e-11	8.30708545437282e-10	13.9236028614075							MIA
CD93	0.309414577913721	0.0925672137488905	6.63756407292431	3.34259361800689	0.000935892634347381	0.00220746462787944	-1.45725							MICAL2
SIK1	0.309446249932695	0.075368392377214	7.55432676470497	4.10578281123387	5.20859495242643e-05	0.000156500511898363	1.23844188149018							MICB
PCSK5	0.309465328538831	0.0407982459103193	6.55812305664215	7.58526063152525	4.25667800439125e-13	6.14445175086309e-12	19.2031385040162							MID1IP1
DENND2D	0.309501889054469	0.0513782894498371	6.29142730229949	6.02398196531337	5.00656003592086e-09	3.07993003653085e-08	10.0951954483108							MIDN
DDX27	0.309517769743696	0.0945276074736821	9.53354360145335	3.27436373368352	0.00118375501242006	0.0027349344951742	-1.67349							MIR221
ZCWPW1	0.309578198575043	0.049159829332153	8.38278406874262	6.29738147550002	1.08267936795874e-09	7.57498025052261e-09	11.5775703027125							MKL2
IFI16	0.309599714670362	0.0740421003632959	7.50461061915195	4.18140102929652	3.81318968751251e-05	0.000117066608937608	1.53260132251446							MKNK2
KIAA0355	0.309718135379914	0.0347596262959825	8.88781125578189	8.91028380865275	5.1672218702567e-17	2.20590289676349e-15	28.0148336098769							MLKL
CHADL	0.309722530289632	0.060813008641739	8.40527146983912	5.09303086966583	6.26031041104791e-07	2.59762604326064e-06	5.44465047834737							MLLT6
C17orf47	0.30975769247588	0.0555398708896311	5.15922185072936	5.5772130455872	5.48358082748238e-08	2.77607240209355e-07	7.78464499001742							MMD
CTGF	0.309822254509708	0.0936807249892176	7.62443182544139	3.30721452620449	0.00105765560814238	0.00246758978964277	-1.56989							MMP13
SNORA11	0.309883981875937	0.0349885151530564	6.4291419634185	8.85673428896189	7.56158359294439e-17	3.0479258152096e-15	27.6421438716742							MMP3
TBC1D2B	0.310175074842871	0.0376857862389457	8.51552257347524	8.23055867472723	5.87974829772646e-15	1.37712703969318e-13	23.3839633397889							MMP9
CCBE1	0.310221756708177	0.0939638719452433	8.62824391294394	3.30150035631734	0.00107865152535745	0.00251203111231685	-1.58798							MN1
ZSWIM6	0.3105130564551	0.0473701393269201	9.02145914134186	6.55503785437755	2.44569390278701e-10	1.9472813270074e-09	13.0202959703722							MNS1
LRP10	0.310681770851587	0.0682149280968783	7.88429186382397	4.55445427444208	7.66493974073879e-06	2.64754173370813e-05	3.05291456452001							MNX1
KIAA0556	0.311214208713816	0.0449701419441908	7.34238763975855	6.92046311750675	2.76060854323906e-11	2.67584911829367e-10	15.1396743191997							MOAP1
ZNF562	0.311638125054854	0.0366065575493418	8.23625010499101	8.51317758122429	8.43286662692899e-16	2.46808274795922e-14	25.2825573071855							MORF4L2
DUSP18	0.311814495832254	0.0432381028801003	7.04954051929494	7.21156746161874	4.58369402822049e-12	5.22552694202056e-11	16.8870028559802							MOXD1
SH2D4A	0.311903070935524	0.0512522661809492	5.57215022731857	6.08564448319869	3.55981171270051e-09	2.24923302687004e-08	10.425083424099							MPO
RBM47	0.31193670015608	0.0624520266843078	5.85568220421505	4.99482109256287	1.00471060425965e-06	4.03358472470447e-06	4.99161336288714							MPP7
NFATC1	0.311967103014338	0.040673396628322	6.12497818055728	7.67005288162011	2.45568059945718e-13	3.75166499703873e-12	19.7397019593528							MPZL2
SMTN	0.31198223548937	0.0577217055532019	6.5727414301469	5.40493792585212	1.32966824466379e-07	6.23828245314075e-07	6.93205838976639							MRAP2
SPC24	0.31217001275427	0.075389989760072	5.96962126465169	4.1407355770673	4.51196516284512e-05	0.000136775334750138	1.37381644189212							MRGPRD
GPR125	0.312258785320666	0.0420501934797161	7.40787933556573	7.42585846772123	1.18446139387217e-12	1.52669549254416e-11	18.2053660316848							MRO
IL1R2	0.312262987910835	0.0619958483140721	5.8231532510005	5.03683708510456	8.21349464199024e-07	3.34202988384542e-06	5.18452293296306							MRPL3
POU3F2	0.312488312850688	0.0445031761753678	8.66836677387376	7.0217081050419	1.48685190199005e-11	1.52989012228697e-10	15.7415815609493							MRPS12
GCGR	0.312623558851977	0.0528599025824473	5.11399664383149	5.9141909761254	9.13071518618361e-09	5.33945773420025e-08	9.5143361189261							MRPS30
CDH26	0.31273020475112	0.0344686191600256	5.78010138442724	9.07289622770279	1.61345548316825e-17	8.02638543114385e-16	29.1544139036586							MRVI1
C9orf102	0.312836099421675	0.0522211249434994	7.7549609652716	5.99060437246704	6.01519384735563e-09	3.6499452451461e-08	9.91772271482296							MS4A14
HP1BP3	0.312955576979824	0.0395809914622382	8.48645629358459	7.90671394066508	5.18195954536596e-14	9.60123690008731e-13	21.2581175331366							MS4A8B
GALNT3	0.313176721326593	0.0590234129894375	6.62994812721975	5.30597445089522	2.19055203641978e-07	9.88430501590912e-07	6.45220599599672							MSC
HEPACAM	0.313184735602889	0.0509156860954912	9.13126234949226	6.15104616317097	2.47246150538518e-09	1.61357823867892e-08	10.7778227267918							MSLN
TNFSF15	0.313224373945563	0.0682767786097828	5.82528828876681	4.58756813551077	6.61278417157229e-06	2.30439321826037e-05	3.19334069543547							MSLNL
C20orf20	0.313224481061127	0.0408769047200418	8.28095331983789	7.66262717802001	2.57727935737345e-13	3.91425657152648e-12	19.6925530048359							MSN
P2RY8	0.313437112448089	0.0618344137552075	5.56182412433888	5.06897524231307	7.03404098242024e-07	2.89341029750671e-06	5.33299753290971							MSTN
PPP4C	0.313856966009492	0.0363881805061023	7.93250420922613	8.6252448362143	3.86312503748959e-16	1.24794833500871e-14	26.0461629820708							MSX2
F2RL1	0.314010551671458	0.0498238421910388	5.76712241137612	6.30241542728584	1.05209425207421e-09	7.39227187286104e-09	11.6053376024269							MT1A
PICK1	0.314068323787174	0.0490488881187401	10.4112793380765	6.40316907952859	5.90834488985947e-10	4.35843353564536e-09	12.164637106557							MT1E
TMEM120A	0.314306315812187	0.0431896679145897	8.52557	7.27734967617135	3.03403183243605e-12	3.57161322230315e-11	17.2888624673459							MT1F
HES6	0.314385612359539	0.0616245697733194	9.56167753639276	5.10162770330046	6.00432980702492e-07	2.50406899896665e-06	5.48465971374977							MT1G
NXN	0.314486232933601	0.054050337513264	6.09693329109121	5.81839535888977	1.53213704445665e-08	8.57104422205642e-08	9.01440481732168							MT1H
AIFM3	0.314502664756587	0.0470019395764152	8.12776477269848	6.69126992611171	1.09495917085312e-10	9.30921502225309e-10	13.8005423852447							MT1M
CASP4	0.314741072160035	0.0585872760073818	6.89379531074836	5.37217453360315	1.56985955205067e-07	7.25582897131585e-07	6.77238865975818							MT1X
JDP2	0.314766109087355	0.0422425517345162	8.48521341782813	7.45139903161107	1.00628612994624e-12	1.32252656001231e-11	18.3642665999547							MT2A
GABPB2	0.314779896499394	0.036316914568188	8.04890452461209	8.66758369322286	2.87201323433387e-16	9.74864943338365e-15	26.336202397767							MTCP1
CD63	0.31493936550665	0.037717463117661	10.3479781633873	8.34996151581523	2.60076617981377e-15	6.69966272112368e-14	24.1812829383454							MTMR7
PRSS42	0.315102859716919	0.0662069607937761	5.60944421460319	4.75936149219133	3.03278561843666e-06	1.12733723132419e-05	3.93595104119972							MTSS1L
HIP1	0.315220565247742	0.051879455088994	6.77510398756434	6.07601920079948	3.75508315639782e-09	2.35858405698197e-08	10.3734170512291							MTTP
LCN6	0.315221545422389	0.063305824738196	5.45305704940875	4.97934505594077	1.08176133857843e-06	4.32438485010078e-06	4.92090123771743							MTX3
HPR	0.315227787202322	0.0679951803628872	7.26520862228672	4.63603134104456	5.31955200973548e-06	1.88575716905778e-05	3.40044681526914							MUC1
PHKA2	0.315369780072295	0.0484198200884485	8.72577552745244	6.51323733744175	3.1222840785407e-10	2.43188801183031e-09	12.7832847367432							MUC20
CLDND1	0.315502207372194	0.0616248425827623	11.8928332096362	5.11972435383465	5.498194047687e-07	2.30469795991485e-06	5.5690652627063							MUCL1
COL16A1	0.315506026020474	0.0464227883862982	8.9441595697203	6.79636094659054	5.84455169882564e-11	5.24036318656373e-10	14.4104920478847							MUM1L1
FAM129B	0.315614851102142	0.0454659641984582	9.23381147657873	6.9417828625494	2.42458239089689e-11	2.38470091583966e-10	15.2659001689539							MXD4
RNPEPL1	0.315621447757502	0.0412519786532041	8.15507815279866	7.6510620353719	2.77859860184047e-13	4.17784625745506e-12	19.6191816743287							MYBPH
STARD3	0.315634971945514	0.042443062463996	8.72544494280237	7.43666817664873	1.10554234429703e-12	1.43418704406004e-11	18.2725731158526							MYF5
DTNA	0.315846675079827	0.0641132874918143	9.10295086145954	4.92638402172332	1.39111045291418e-06	5.46101577363573e-06	4.68031974877158							MYH11
LOC100130894	0.315848284938192	0.0440186792584716	6.63971678976287	7.17532398197534	5.74752777348668e-12	6.42257775579347e-11	16.6666840558939							MYH15
SNORA77	0.316080553438441	0.0470021219229964	5.78528495404728	6.72481455105955	8.9679176560827e-11	7.76331050016977e-10	13.9944789590787							MYH7
SNORA5C	0.316088056418921	0.0451746860030687	5.64121290698847	6.99701723211643	1.7300178856387e-11	1.74919725525552e-10	15.5942161679333							MYL4
LOC399900	0.316214866110696	0.0506176713888596	10.6999846976355	6.24712392795477	1.43997791446066e-09	9.794019276584e-09	11.3012789239785							MYLK3
ZBTB46	0.316227928632647	0.0449995517201723	7.60699106606783	7.02735730789266	1.43613292003182e-11	1.47938894865571e-10	15.7753503907453							MYO10
PDPN	0.31634119775756	0.0446473790412577	6.67990081737193	7.08532515347061	1.0047355059946e-11	1.06726551572061e-10	16.1229756367881							MYO15A
FGFRL1	0.31701265787277	0.0645665739269382	8.16912722891884	4.90985719997305	1.50404527874703e-06	5.86736868516177e-06	4.60569111826422							MYO1G
DUSP16	0.317034741077909	0.0426180971128482	6.19599037920861	7.43896988733294	1.08942014834623e-12	1.41939026254229e-11	18.2868921446017							MYO1H
KCNN3	0.317338566444606	0.0542140074261011	7.55452338520915	5.85344233918087	1.26874098486491e-08	7.20695964287216e-08	9.19655629008221							MYO5B
SNHG6	0.317726987321025	0.0391397811883531	11.0119945050905	8.11775073018476	1.26246579988948e-14	2.66950906491853e-13	22.6372924595781							MYO9B
BOK	0.317775524736808	0.0652154942027708	7.60094693023002	4.87269978739664	1.79123188329603e-06	6.90417616831584e-06	4.43868082074886							MYOM1
DRAM1	0.317916391386341	0.0481154125543949	7.20079503641019	6.60737120412163	1.79857937988211e-10	1.46763427211528e-09	13.3186196784116							MYOT
CXorf21	0.317952467021247	0.0503089257430197	5.84468186663607	6.32000111958986	9.51748415532571e-10	6.73722966981073e-09	11.7024730050896							MYT1L
ADRA2B	0.31822083681112	0.0728299902613809	5.47593418557085	4.36936536266244	1.72238332875491e-05	5.63660713132588e-05	2.28436014148532							N4BP3
CSAG1	0.318272522886188	0.0455982968814539	6.39459020540554	6.97992128332403	1.92090625997688e-11	1.92709584681459e-10	15.492397816028							NAALADL1
ZAK	0.318287136931988	0.0471796530116972	7.04289411460245	6.74627973319506	7.8895064121478e-11	6.88920245602345e-10	14.1189520485538							NACC2
ARRB1	0.318339993204273	0.0515346673855525	7.84593059199936	6.17720088930889	2.13540423743037e-09	1.40477703896239e-08	10.9197017420022							NAP1L2
TPD52L1	0.3184221350435	0.0557420121463288	9.00008413882044	5.71242627925966	2.69632438512163e-08	1.44094946812998e-07	8.4689458536362							NAP1L3
PARD3	0.318457781898687	0.0393632646944383	6.54365109242401	8.09022789066786	1.51972099347059e-14	3.15801170311759e-13	22.4561086216865							NAP1L5
ADAP2	0.318583990616041	0.0587739487731863	8.14731721375808	5.42049661909707	1.22851085903741e-07	5.81201181359645e-07	7.00816106345198							NAPB
ZNF763	0.318643014590247	0.0469155414665464	8.86284092723216	6.79184348362383	6.00526145951637e-11	5.3658095712987e-10	14.3841297809547							NAPRT1
DUSP23	0.319047762702155	0.0443153057540069	9.16367966598361	7.19949365740994	4.94296584217951e-12	5.59975390075769e-11	16.8135215935786							NAT2
PTDSS2	0.319119298031035	0.0497940162584116	9.61577128230578	6.40878808359081	5.72014210462513e-10	4.23684684681381e-09	12.1960267851287							NAT6
TNFAIP8	0.319259838215393	0.0380012015108246	5.90569534386755	8.40130905135861	1.82736320128362e-15	4.9104947453541e-14	24.5263374787984							NAV3
PGCP	0.319664504553753	0.0495290613161734	8.16721413067498	6.45407960617595	4.40315629900077e-10	3.33244746216915e-09	12.4497985006691							NBEA
TMEM79	0.319853624531707	0.0536530127773014	6.8917872000131	5.96152215830505	7.05400817938256e-09	4.22351723154145e-08	9.76371851269059							NCALD
POLA1	0.320002149866538	0.0348946440778745	7.93034540323605	9.17052339471891	7.97775889443464e-18	4.41024767477505e-16	29.8441427623393							NCAN
EEF1D	0.320018662231389	0.0420765530660589	8.83718886155488	7.6056292379504	3.73111588175018e-13	5.4511723780457e-12	19.3316657504257							NCKAP1
NEK7	0.320094570676479	0.0429818204443625	6.05718916949735	7.44720831661429	1.0335921545436e-12	1.35250776280785e-11	18.3381685233912							NCKAP1L
ITGA1	0.320330439363812	0.0585099944653776	6.32309974944353	5.47479866116485	9.30794517422289e-08	4.51471592683634e-07	7.27517098354742							NCOA7
SLC14A1	0.320353957983513	0.102422239443092	7.76414692123523	3.12777732380581	0.0019354377355222	0.00426585312194066	-2.124							NDE1
FGD3	0.320411788575459	0.050284578636458	6.61931706313978	6.3719692451226	7.06917646851379e-10	5.13909777248076e-09	11.9907229985913							NDFIP1
SSH3	0.320427061287996	0.0450497144860248	6.00453268641023	7.11274344230078	8.47950632888066e-12	9.10903779220267e-11	16.2881042512724							NDFIP2
NUDT15	0.320808805487777	0.059324513382017	6.45968706533942	5.40769383849719	1.31117854927828e-07	6.1627439466078e-07	6.94553							NDN
LOC728431	0.320876418029764	0.0386845591526137	6.98310650997124	8.29468979506476	3.79722954123788e-15	9.3420441820191e-14	23.8113168429203							NDP
GPR56	0.321240924972424	0.0493296716447826	11.0231862823101	6.51212372313449	3.14261862141018e-10	2.44609513213039e-09	12.776985977578							NDRG1
RNF186	0.321441323868894	0.0634937109212865	5.10532713988266	5.06256949239252	7.25521335874893e-07	2.97760551891564e-06	5.30334038719574							NDRG2
APLN	0.321547460796432	0.0607005157251053	7.42746045930256	5.29727724641789	2.28802497498944e-07	1.03035299247779e-06	6.41038452459532							NDRG3
TREM2	0.321661148298186	0.0601814845628818	6.72144873369513	5.34485233514125	1.80195946034242e-07	8.26302283770019e-07	6.6398462379043							NECAB1
LTBR	0.321672764717954	0.0571987280731737	7.38502274095564	5.62377478580366	4.30060091592992e-08	2.21886432399607e-07	8.01879911233288							NECAB2
CEBPD	0.321931797267197	0.0672639136071673	11.2179846524199	4.78609970789589	2.68084022672785e-06	1.00499507606916e-05	4.05364099485192							NECAP1
SCRIB	0.322101488479831	0.0311432929418167	9.11110575756687	10.3425636165577	1.26317090137602e-21	2.68356942788802e-19	38.422395304768							NEFH
C9orf152	0.322249478461889	0.0740365030628633	5.19794264685681	4.35257562324725	1.85119390516781e-05	6.01888000351464e-05	2.21602530556659							NEFM
JMJD6	0.322266480320857	0.0469125597398802	6.38072441353338	6.86951388088293	3.76035451267057e-11	3.533011539532e-10	14.8391581197411							NEGR1
WEE1	0.322406654111493	0.0459490179240673	6.08940400823847	7.01661686533288	1.5340693300539e-11	1.57042085953023e-10	15.7111646141844							NEK8
SLC19A3	0.322691263117702	0.0453799065937048	6.97126165261278	7.11088425119117	8.57773922600786e-12	9.20361348444741e-11	16.2768928878713							NELL1
GZMA	0.322767955275115	0.0595623253395366	5.77575398826981	5.41899520267497	1.23793671182617e-07	5.85047399690055e-07	7.00080933388718							NELL2
SCARNA2	0.323174981517727	0.0515200108011096	5.98471540889184	6.27280500319239	1.24496235897841e-09	8.60043239419747e-09	11.4422495263825							NES
CTRL	0.323385016915801	0.0495388192359538	5.84174186044317	6.52791128055588	2.86610076157642e-10	2.24538167256169e-09	12.8663578261273							NETO2
CFB	0.32341405012557	0.0664288833193362	6.95583445081617	4.86857574544581	1.82619445183484e-06	7.02544086306636e-06	4.42021113652068							NEU4
POLR2H	0.323465195555643	0.0302353015497403	9.80963940246412	10.6982625929332	8.05297210919981e-23	2.85138373231236e-20	41.1233365194737							NEUROD1
PAPLN	0.323473379005109	0.0689393570253155	7.80195547778747	4.69214383427343	4.12544597915789e-06	1.49176543067471e-05	3.64258890075936							NEUROD6
TNFAIP6	0.323527359817497	0.0536911547765381	6.2891390055226	6.02571058797327	4.95909446393058e-09	3.05635931159243e-08	10.1044077221736							NEUROG2
ANXA2	0.323586251498858	0.0506708810769524	7.27762016322689	6.38603956792141	6.52034069979404e-10	4.77083923650246e-09	12.0690742271509							NFE2
GAS2L3	0.323661460567977	0.0446855205052611	5.85444807632579	7.24309478570067	3.76242737762052e-12	4.3552508708379e-11	17.0792839496414							NFIA
CDK5RAP2	0.323722693263594	0.0347786115566596	7.63801381299294	9.30809709686658	2.93680808211929e-18	1.89403144096108e-16	30.823003678673							NFIX
DAB2	0.323874321435753	0.0407383890956491	7.66000658096696	7.95010133256209	3.88352557473586e-14	7.40535425856179e-13	21.5397554306633							NFKBIA
GTSF1	0.324093854855997	0.0581609682368867	5.51806645228148	5.57236003252179	5.62374709096048e-08	2.84304661166194e-07	7.76033024998911							NFKBIZ
LOC283663	0.324382971547033	0.0392384526151756	6.59442673035771	8.2669664557969	4.58842886498439e-15	1.10183309100915e-13	23.6263221338709							NFRKB
SOX13	0.324464574683946	0.0464757542335104	7.54507884647874	6.98137297683696	1.9039225591719e-11	1.91218206749311e-10	15.5010367444662							NIF3L1
SLC12A9	0.324778794673453	0.0504995232412546	8.27750186813186	6.43132397749314	5.0226448662474e-10	3.76500294706083e-09	12.3221287179003							NIPSNAP3B
LOC100131774	0.324832905793857	0.0695836530454558	5.64835061072439	4.66823587979289	4.59874186573582e-06	1.64853568713666e-05	3.53911179454821							NKAPL
TNC	0.325271411369169	0.0684217365502874	6.25083294776531	4.75391926263238	3.10968566597362e-06	1.15378474945863e-05	3.91206593175068							NKPD1
COL4A4	0.325327037784846	0.0524758324899026	6.76009589583564	6.19955934662771	1.88327457187593e-09	1.25076028756659e-08	11.0413551218312							NKX2-2
CTNNA3	0.325391668623472	0.0576901242876552	5.82253524520815	5.6403357184845	3.94306000838293e-08	2.04667368874329e-07	8.10246074192084							NKX2-3
NEXN	0.325448280144277	0.0357546142644642	6.38437869250923	9.10227356214925	1.30587386117207e-17	6.68030316856807e-16	29.3615288279517							NKX2-8
KIAA0913	0.325501263177095	0.0414135812561272	10.4799413271395	7.85977095687509	7.07205134704362e-14	1.25449020849621e-12	20.9545275197621							NLGN4Y
SGK1	0.325703110332872	0.0729446837480781	10.0955606588292	4.4650698803181	1.13700090213518e-05	3.82745353091728e-05	2.67828250435221							NLK
BTK	0.325805905795313	0.0489304556749805	6.42972935587222	6.65855041202706	1.32947272596336e-10	1.11455981826585e-09	13.6120640987049							NLRP2
PIK3CG	0.326118278803223	0.052281906286448	6.16930921978942	6.23768913506041	1.51889313296088e-09	1.02842790382481e-08	11.2495999377135							NLRP5
FTSJ3	0.326270614450309	0.0468727648642715	7.72252922215352	6.96077168468905	2.15939467831417e-11	2.14490369092395e-10	15.3785603377447							NLRP8
HIST1H2BD	0.326329188241404	0.0463925246064779	6.89157858839845	7.03408988860757	1.37790783546595e-11	1.42591746090798e-10	15.8156205160004							NME5
MAT2A	0.326600287385567	0.038487856744771	10.7162742062334	8.48580084756055	1.01954346001312e-15	2.9213337694691e-14	25.0969320226059							NMNAT2
PRO0628	0.326687753362735	0.0520953583835325	6.76488289096282	6.27095701996364	1.25808576713995e-09	8.67118808511958e-09	11.4320906636615							NMU
MYBPC1	0.326851970990462	0.0530671068471426	7.21260379213329	6.15921972026748	2.36189014709893e-09	1.5470080622529e-08	10.822111139091							NMUR1
PBXIP1	0.326921512119426	0.0597922971820179	7.13580056151424	5.46761920058401	9.65697883196195e-08	4.66646303846853e-07	7.2397440363488							NNAT
SHMT2	0.326945992824365	0.0377038501612982	8.68745994913968	8.67142192178466	2.79573840045105e-16	9.56163712790626e-15	26.3625375637871							NOS3
IRAK3	0.327045242376958	0.0606501420160651	6.11855441361141	5.39232442836373	1.41757897011052e-07	6.61805611226881e-07	6.87049324124953							NOSTRIN
SMOX	0.327092190810411	0.0520280901335896	8.67152429658092	6.28683832081007	1.14958743377425e-09	7.98432687657519e-09	11.5194690582462							NOTCH1
TRAK2	0.327236547118458	0.043316909060005	9.24295000746788	7.55447593606349	5.19256874536532e-13	7.30275750808465e-12	19.0093254364044							NOV
FAM89A	0.327409880230082	0.0637677680069555	8.62655186964519	5.13441022734824	5.11807600560993e-07	2.16040711802955e-06	5.63774618560049							NOXO1
STH	0.327562285854921	0.0390419469100695	6.8889649686577	8.39000899748771	1.9751685619512e-15	5.24523439584042e-14	24.4502898770208							NPAS4
UBA7	0.32775072195218	0.0561856985572844	7.09168871444172	5.8333478156905	1.41380659109493e-08	7.97828731937257e-08	9.09201192772219							NPEPL1
ZNF438	0.327882660832372	0.0290399433966804	7.94777918433554	11.2907472426359	7.53659164733987e-25	5.44383087870654e-22	45.7086265051185							NPFF
SNORD66	0.328029037921248	0.0706323906940755	6.33007962299438	4.64417294527117	5.12768131595651e-06	1.82239065545252e-05	3.43542432307829							NPFFR2
TGFBR1	0.328151083142621	0.0440291301853795	5.9264765306067	7.45304487644836	9.95757748786246e-13	1.31251046916657e-11	18.3745189949979							NPIP
CCL20	0.328413300643533	0.0873984176002015	5.3690345688473	3.75765728557968	0.000206312079276143	0.000555808373499715	-0.0535156							NPNT
SLFNL1	0.328450658103717	0.0523832396495333	5.65886229338574	6.27014786220162	1.26387455559208e-09	8.70112341779707e-09	11.4276432251343							NPPC
PNPLA7	0.328516913619053	0.0615413816120261	9.99986407944481	5.3381465448747	1.86383266116282e-07	8.5229400342563e-07	6.60740085316925							NPTX1
PTP4A2	0.328647703016259	0.0363032689107407	8.60601874808427	9.05284049831184	1.86368923079675e-17	9.14524460046947e-16	29.0132338546852							NPTX2
SHISA3	0.32869025790551	0.0802901308351097	6.17343588326175	4.09378157049632	5.47057488226859e-05	0.000163935680756731	1.19219620672729							NPTXR
MRVI1	0.32945421173785	0.0587512921236944	8.44492295304373	5.60760793216634	4.68001587422721e-08	2.39885684521132e-07	7.93731959289556							NPY
FLJ35390	0.3294618791386	0.0575351955664856	9.88656947017109	5.72626678148484	2.50554716102934e-08	1.34858928863988e-07	8.53973321723678							NQO1
GIMAP4	0.329567344626385	0.0649782869246324	8.40221793896252	5.07196111538993	6.93319181148174e-07	2.85387685734528e-06	5.34683219578173							NR1H3
AGFG2	0.329762105248291	0.0495835054442036	6.50438222675919	6.65064122219782	1.39318607955592e-10	1.16057178096174e-09	13.5666061053981							NR2F1
PPARA	0.330005715201945	0.0412419270177741	6.17518672751932	8.00170455322617	2.75222725411196e-14	5.46150766535756e-13	21.8760185530764							NR4A2
PLEKHA7	0.330021255374155	0.0434961844119951	6.90673818960732	7.58736104868876	4.19926790233685e-13	6.07128741236179e-12	19.2163815615908							NRXN3
GATS	0.330121387384386	0.0475640026930894	9.83348815006619	6.94057204383158	2.44253864280356e-11	2.39713928324711e-10	15.2587239100943							NSF
BTN3A2	0.330203488375451	0.0469710293373583	6.48465750748246	7.02993936973029	1.41352175742185e-11	1.45942686652508e-10	15.7907914374284							NT5C1A
RHOU	0.330210888175072	0.0621528988701541	10.1887447226165	5.31287991675059	2.11604345227045e-07	9.57922102308846e-07	6.48545202778057							NT5DC3
GDF15	0.330417682159907	0.0683167434056312	6.71195952217236	4.8365549305834	2.12100447213216e-06	8.07869621551625e-06	4.27725797175074							NT5DC4
CFH	0.330438045758561	0.070768997639961	7.36511862772477	4.66924863680665	4.57767347402581e-06	1.64178009124048e-05	3.54348591304969							NTF3
MUTYH	0.33052757725228	0.0426793537488283	8.04029791681256	7.74443725641826	1.51078029721945e-13	2.45118334296395e-12	20.2136734759014							NTF4
IL18	0.330551273963602	0.0542493505237782	10.6169716461565	6.09318398786575	3.41382707516851e-09	2.16685023983806e-08	10.4655981561654							NTNG1
SOX18	0.330827476939027	0.0775180569578799	7.2338959750274	4.26774728265938	2.65603212420197e-05	8.38507484245441e-05	1.87431542437224							NUAK1
CETN3	0.33087939137705	0.0532766736492952	8.00676411285517	6.21058652338419	1.76990044322923e-09	1.18154758609365e-08	11.1014789587011							NUBPL
FANCC	0.330925044618611	0.0408973589603073	5.93533725442733	8.09159938517761	1.50575463514142e-14	3.13284502372841e-13	22.4651279691072							NUDT11
DNHD1	0.331189953275512	0.045317873907054	5.88945179526067	7.30815293662664	2.49884017813498e-12	3.00296961623347e-11	17.4779095181054							NUDT15
IL17RD	0.331465206720589	0.0474499782720015	8.34121114967146	6.9855713067033	1.85563256379901e-11	1.86783795078498e-10	15.5260279524602							NUDT18
ACSL1	0.331524139887994	0.0522827097757154	8.43034571552701	6.34099000052179	8.44211238581826e-10	6.03753130546955e-09	11.8186755784241							NUPR1
PAN2	0.331660573363687	0.0390375367722635	7.91142315271836	8.49594008194016	9.50374775300647e-16	2.7327814796782e-14	25.1656379281734							NXPH1
LOC100132707	0.331988909606339	0.0418431819871844	6.57865857574798	7.93412197255981	4.31927944960473e-14	8.15873936202534e-13	21.4359135407459							NXPH2
TCEA1	0.332424687243124	0.0446284354862737	8.20613801028701	7.44871926656196	1.023663827919e-12	1.34146018901026e-11	18.3475769530025							OAF
FES	0.33246393347004	0.0478080827311547	7.01944836479095	6.95413650741082	2.24864304600428e-11	2.22864962265342e-10	15.3391689042488							OAT
SPOP	0.332532595269571	0.0324575081735695	8.87554633769309	10.2451671117611	2.66464592363556e-21	4.88162264595399e-19	37.6901636104477							OCA2
TRPS1	0.332713620544699	0.0427415715213588	7.4504055206748	7.7843094837642	1.16300929682662e-13	1.95545827580029e-12	20.4689812396711							OCM2
IP6K3	0.332738687185784	0.0602863644643976	5.91045987630636	5.51930258428976	7.40279669167826e-08	3.65595617697825e-07	7.49561934718199							ODAM
LOC100128126	0.333011335622613	0.0475009646327846	8.7320057865417	7.01062258834156	1.5915558869985e-11	1.62374667838525e-10	15.6753727616004							ODF3L2
PRKD3	0.333133950468453	0.0402665625764702	6.80284777264712	8.27321552058979	4.396939531918e-15	1.06007922653371e-13	23.6679878240597							OGN
HLA-DRB4	0.333164689951088	0.0811767626037002	7.44093069195108	4.10418793833375	5.24270851722484e-05	0.000157420735623622	1.23228922830742							OLFM3
ASPRV1	0.333200798661948	0.0349150579230595	7.81873493952632	9.5431833278411	5.22908707984289e-19	4.14152870560539e-17	32.5138560128654							OLFM4
WDFY2	0.333268260204802	0.038583109785296	7.28370065352058	8.63767234054863	3.54147599867754e-16	1.16276315607489e-14	26.1312092259382							OLFML1
XAGE-4	0.333334071549111	0.0635296216099358	5.59010577488811	5.24690786914712	2.94097988719582e-07	1.29469075580161e-06	6.1692941317387							OLIG1
KDELC2	0.333341883664779	0.0505096417099477	7.06041964994342	6.59956935705461	1.88310736823235e-10	1.53038491699099e-09	13.2740338647065							OLIG2
ADORA3	0.333696670615635	0.0793295232264428	7.4424651176275	4.20646257589513	3.4353260794528e-05	0.000106188151904756	1.63114445725785							OLIG3
TRIM8	0.333881820886996	0.0467769736159518	10.4307292040387	7.13773882911348	7.2616186937309e-12	7.94247791468156e-11	16.4390331761601							OMG
ABHD1	0.333891488754332	0.0456899278656996	6.98657798618082	7.30777010057378	2.50488282921739e-12	3.0075248756654e-11	17.4755565640548							OMP
SDF2L1	0.333928167077332	0.0601770189571686	9.67997172463859	5.54909785935072	6.34553164442675e-08	3.17329300567871e-07	7.64401929200868							ONECUT2
TYROBP	0.334182800000647	0.0806940664920905	8.97999073117944	4.14135530068253	4.50045429046708e-05	0.00013644930083488	1.37622589584478							OPCML
SLC27A1	0.334194856044865	0.0555568275851302	8.41033131453208	6.01536967770119	5.24974122123381e-09	3.22010281837772e-08	10.0493291103588							OPHN1
TOB1	0.33436426176532	0.0465171283815259	8.65597707468435	7.18798157579545	5.31129850871416e-12	5.98324569372179e-11	16.7435392991637							OPN1SW
ENTPD2	0.334666625731435	0.0585136707792982	7.8319887862591	5.71946044871686	2.5976597654059e-08	1.39318503248291e-07	8.5049050451868							OPN3
HIRIP3	0.334899740140639	0.0448202944131743	8.41982647763385	7.47205578467149	8.81747243239712e-13	1.1707788028252e-11	18.4930547423682							OPRK1
TMEM176A	0.335094428956431	0.0528357245675445	7.33526276643644	6.3421942577517	8.38416356652154e-10	6.00322068533886e-09	11.8253516941631							OR10S1
PGF	0.335123674742039	0.0503459623906801	6.08273122095048	6.65641610227867	1.34637830927348e-10	1.12768550597683e-09	13.5997932439848							OR11G2
C1orf110	0.335255691057594	0.0793632533182872	6.05905605607716	4.22431890125582	3.18819852672204e-05	9.91432564070029e-05	1.70167486015608							OR12D2
KIAA1731	0.335395016177127	0.0551176089463119	9.02998130597948	6.0850792076961	3.57099979658873e-09	2.25551291804125e-08	10.4220473954013							OR13C3
LEAP2	0.335611721149419	0.0443438007215957	6.30195929265131	7.56840224987694	4.74640652007964e-13	6.74886684563765e-12	19.0969363925595							OR13H1
MERTK	0.335748183183366	0.07852673372327	8.31921341551441	4.27559083721157	2.56944850803538e-05	8.12451429838957e-05	1.90566227295145							OR1E1
TAGLN	0.335815312595534	0.0701531859960802	7.73172001790541	4.7868861239502	2.67110990589641e-06	1.00176329554885e-05	4.05711100009431							OR1J4
RNF144A	0.335959480550736	0.0411053053856173	8.59426391856336	8.17314157866074	8.68193334813462e-15	1.92469996717082e-13	23.0031116507754							OR1L1
FAM118A	0.335964965572092	0.0525691885404063	6.39474264875251	6.39091024419863	6.34026541594238e-10	4.65038638834636e-09	12.0962272778016							OR1N2
CA2	0.336774756567376	0.0741692076303273	10.6688120262355	4.54062767187594	8.15032455955496e-06	2.80446952927674e-05	2.9945414612591							OR2A25
ZSWIM7	0.337171886406697	0.0695417340256307	8.4247669534954	4.84848258575817	2.00618304047771e-06	7.67372449585818e-06	4.33041364346493							OR2AT4
PLXNA3	0.337240115800812	0.0435531714078304	8.3381232158584	7.74318160767001	1.52325758139309e-13	2.46478363842262e-12	20.2056474314759							OR2J3
GRIN2C	0.337596939541209	0.0808948747046601	8.88514213281355	4.17327971362518	3.94392188071487e-05	0.000120792641319452	1.50078011107125							OR2L13
DPYSL3	0.338295239755698	0.0407829544331597	11.0852267465348	8.29501551463467	3.78878659012159e-15	9.3420441820191e-14	23.8134926184422							OR2L3
ADARB2	0.338431729134494	0.0632803329319708	7.67166749543361	5.34813445906366	1.77240786910789e-07	8.13872235743962e-07	6.65573873194124							OR2L8
OTUD7B	0.338480566264885	0.0516020516920889	7.16744646596485	6.55944008359609	2.38343533176068e-10	1.901903456515e-09	13.0453226662159							OR2M4
LOC401098	0.338729859525631	0.0759970995011779	8.02048258728907	4.45714194027077	1.17711793443775e-05	3.95320730148353e-05	2.64536726319112							OR2T2
TCEA3	0.338801015433352	0.0476015744687688	7.45183843346824	7.11743296759307	8.23662308093014e-12	8.87451906894013e-11	16.3163923975105							OR2T33
CHDH	0.338931068822951	0.0532440502134308	7.52959907337483	6.36561395056035	7.33168798867766e-10	5.31211586892209e-09	11.9553761725544							OR3A1
PAWR	0.339282058076922	0.0372444916356375	6.81518069755469	9.10959025555013	1.2387927372293e-17	6.39146264253906e-16	29.4131709986431							OR4B1
SEMA6C	0.339289605266697	0.038927991914431	7.28992584969557	8.71582603111154	2.046643939547e-16	7.23254329947938e-15	26.6677073605992							OR4C45
TNIP1	0.339836373760106	0.0305309330654303	8.26175086086149	11.1308872556174	2.68476525843431e-24	1.61604970122689e-21	44.461461038513							OR4D9
CFHR1	0.340202303304285	0.0703221407029174	5.38032894600282	4.83776944080105	2.10902898694566e-06	8.03816915286298e-06	4.28266533913717							OR52B4
TIMELESS	0.340525382918575	0.0354669552536127	7.19631870849712	9.60120147003283	3.40398396188301e-19	2.84579362887424e-17	32.9345818893544							OR52E8
CDK6	0.340578488209468	0.0371836054305367	7.89461256868165	9.1593723703235	8.64783933210436e-18	4.68957004982404e-16	29.7651536739141							OR52I2
AIF1L	0.340673329053287	0.0576537046803546	10.1111910306221	5.90895816569044	9.39408051473602e-09	5.48813671740871e-08	9.48686110232954							OR56A1
ZNF148	0.340736367097053	0.0580149853097683	9.24761224317403	5.87325	1.14002805657784e-08	6.54790923844866e-08	9.29987352782765							OR56B1
C7orf53	0.340916500650861	0.0594376451200647	7.10424975302008	5.73569999218856	2.38313311634213e-08	1.28769053904567e-07	8.58805793949343							OR5AC2
NOTCH4	0.341019569418876	0.0445535643661536	8.28676342526821	7.65414786157808	2.72341212279399e-13	4.10512321480917e-12	19.6387514713526							OR5B17
C12orf11	0.341343673704675	0.0335259224376222	7.3755553964024	10.181484919312	4.33347656859006e-21	7.38244527128295e-19	37.2131667879032							OR5H2
SNHG9	0.341726330629795	0.0478685660894811	9.6944776159869	7.13884618960601	7.21184783792526e-12	7.89282110650026e-11	16.4457283552318							OR5K2
PCK1	0.342012784656839	0.0768225761130753	5.66863516231413	4.45198276289811	1.20395001200422e-05	4.03581386982961e-05	2.62397482957718							OR6B3
LSM14A	0.342050927143545	0.032640652232569	9.01014180985119	10.4792920406855	4.40589261777493e-22	1.08988505331205e-19	39.4557301453039							OR6C76
IRF5	0.342084163367349	0.0668272557673521	7.21852453795233	5.11893178074314	5.51946824235199e-07	2.31254193782813e-06	5.56536334293211							OR7D2
LOC100130298	0.342126351613676	0.0455528092630435	6.28815486668132	7.51054341430573	6.88910707819454e-13	9.40313647906554e-12	18.7336591726615							OR7G2
SNORA54	0.342356474891838	0.0533510893913759	7.77074189584443	6.41704750169879	5.45412849712994e-10	4.05478190206556e-09	12.2422044500437							OR9A4
TGFBR2	0.342917962887964	0.0701489188803662	7.58211954562747	4.88842833733169	1.66372895805739e-06	6.44851202502691e-06	4.50924384569537							OSBPL10
KHSRP	0.343653113970756	0.0611424132775061	8.87713333839133	5.62053565682832	4.37413556927877e-08	2.25294181717159e-07	8.00245903448511							OSBPL8
ZNF787	0.34375649145693	0.0543039643524347	7.73187087250052	6.33022829099434	8.9777024540854e-10	6.38768128116131e-09	11.7590579939809							OTOR
TMBIM1	0.343977771258043	0.0756927994373365	8.86431666570329	4.54439225150881	8.01531962999682e-06	2.76064546783297e-05	3.01041947182247							OTP
GNG11	0.344260130579732	0.0695767127867019	9.23427999318756	4.94792175127782	1.25617668905977e-06	4.96368460635476e-06	4.77789461996783							OTX2
KIF14	0.344380536748546	0.0574286997294954	5.42181096104728	5.99666261591628	5.81843145056702e-09	3.53768468465789e-08	9.94987785959509							OVOL2
PADI2	0.344406448796506	0.0421970452257251	6.78063076669108	8.16186173591465	9.37094880028199e-15	2.04867546532073e-13	22.9284886339032							OVOS
LOC100130503	0.344534658545014	0.037508586513124	6.93875013095781	9.18548765959131	7.15880241475491e-18	4.02721663568985e-16	29.950226889594							OXCT1
SAP30L	0.344613620672396	0.03413162110972	8.14548861349519	10.0966086423084	8.26733878516661e-21	1.31619625340974e-18	36.5796333155228							OXCT2
PIM1	0.344635642860789	0.0577636405713106	7.65365752036358	5.96630751545737	6.87177125014428e-09	4.11930559601926e-08	9.78901887827275							OXGR1
GATAD2A	0.344696323388078	0.0361378549417608	8.25756099085637	9.53837254434679	5.41825196299634e-19	4.27261108942305e-17	32.4790301005127							OXR1
S1PR5	0.344848271293735	0.0800359294085568	6.47484509705114	4.30866829237903	2.23310511699975e-05	7.14356283485944e-05	2.03841544920323							OXTR
C6orf118	0.345054223242203	0.0673891741118236	6.18374076790327	5.12032129477696	5.48222347792134e-07	2.29960491438568e-06	5.5718537479565							P2RX6
NCAPD2	0.345057944513048	0.0370999513361301	7.64546335248256	9.3007654211398	3.09807127570977e-18	1.98386422328961e-16	30.7706364064579							P2RX7
BANP	0.345176482240911	0.0538952988588928	7.97686717903454	6.40457497312785	5.86069406401777e-10	4.32852406576822e-09	12.1725							P2RY10
CSF2RA	0.345557030706188	0.0619289596378857	7.6328871111555	5.57989400640261	5.40761363872886e-08	2.74222653996534e-07	7.79808457834766							P2RY12
ADA	0.345643361868707	0.0493228864882148	7.79225195209907	7.00776832984613	1.61966894895149e-11	1.6472095542427e-10	15.6583376444518							P2RY8
GAB1	0.345935219588307	0.0444439689352262	6.70140916446404	7.78362571741697	1.16824713882128e-13	1.96243784491485e-12	20.4645957025121							PABPC1L2A
SEPP1	0.346069371466873	0.0716876411815138	8.8171934398416	4.82746210871442	2.21277152810565e-06	8.41225857990144e-06	4.23681077305658							PABPC1L2B
NECAP2	0.346092946016215	0.0490104723306399	8.28287853913428	7.06161213222685	1.16310966404174e-11	1.22184027418649e-10	15.9805267362868							PACSIN1
GDF11	0.346200097373472	0.0479595312922214	7.11350507877907	7.2185880062932	4.38674971913416e-12	5.02320395866358e-11	16.9298							PACSIN3
SLCO1A2	0.346252551604993	0.0657738537199131	6.33835972546169	5.26428865000751	2.69748754827292e-07	1.19801353041595e-06	6.25227087685698							PADI6
UGT8	0.346252634267084	0.0731358940324963	7.52304800049873	4.7343734406697	3.4016741472564e-06	1.25157766404148e-05	3.82647564978369							PAK1
LGALS3	0.346777056180164	0.0728378037726454	9.31353382602784	4.76094882353383	3.01070380180241e-06	1.11958997637866e-05	3.94292200764797							PALLD
GJC1	0.346940676906897	0.0446798100476618	9.89769356098822	7.76504368610343	1.31986119015714e-13	2.17463990619139e-12	20.3455115252314							PALM2
MTMR11	0.347142240886862	0.0421428747218162	6.71377564509127	8.23727007657492	5.61730239546427e-15	1.32424603991245e-13	23.4285895057569							PAMR1
C9orf117	0.347162012518995	0.0530202142879109	5.38865264115178	6.54772933647217	2.55259749888223e-10	2.02614530262925e-09	12.9787746612003							PAPD5
DENND5A	0.34718109153474	0.0347529193848803	10.7296655570959	9.98998350871741	1.85439690248678e-20	2.57589994346971e-18	35.7874100810703							PAPLN
SPEN	0.347236654859991	0.0377277894827805	9.38074850986844	9.20373707604775	6.27216154598475e-18	3.61339334125847e-16	30.0797294179471							PAPOLA
PLA2G2D	0.347738941213444	0.0658330250183861	6.13892223601366	5.28213523708391	2.46786705677612e-07	1.10472839145422e-06	6.3377077724897							PAQR6
CEP164	0.347838429964269	0.0600283019452963	6.75299170579374	5.79457387085934	1.74089579117513e-08	9.65216340099495e-08	8.89109193389248							PAQR7
MTG1	0.348065570820128	0.0402772075676209	6.22771021501632	8.64175030594573	3.44182459728892e-16	1.13416913463218e-14	26.1591321990722							PAQR8
SEC61A1	0.348187400036453	0.0544742104848962	8.94942089821777	6.39178423949794	6.30847275782325e-10	4.63082931141351e-09	12.1011012844688							PAR1
CXCL16	0.348294314466082	0.0502790051590338	7.41211024794274	6.9272316221138	2.64924577605492e-11	2.58037110161811e-10	15.1797177210552							PAR5
ZNF395	0.348479307286604	0.046185596698303	9.12835123426107	7.5451944371958	5.51264987075685e-13	7.68112896343574e-12	18.9509956563187							PARM1
P2RY6	0.348597940746235	0.0531426453555568	5.64337933726711	6.55966481182676	2.38029919467971e-10	1.90024062146446e-09	13.0466005831475							PARP14
C1orf64	0.348786029008187	0.0772158873739032	7.96447038744199	4.51702416264748	9.04791565300187e-06	3.09504188031649e-05	2.89524889946587							PARVG
SECTM1	0.349081516603226	0.0573426022105172	6.47775818929565	6.08764693519962	3.52045388335344e-09	2.22670249476695e-08	10.4358401217085							PATE1
VASH1	0.349162438130321	0.0490034051482399	8.76748372760011	7.12526888843892	7.84597851742385e-12	8.50264422195999e-11	16.3636895964994							PATL1
HCLS1	0.349185268450885	0.0862791713585763	8.94515227541324	4.0471560279557	6.61239521176041e-05	0.00019510887701629	1.0136766668479							PAX4
TEAD4	0.34936529999391	0.0502966077375447	6.12336010742241	6.94610065587229	2.3616012086076e-11	2.32655726268609e-10	15.2914981107014							PBXIP1
LOC100170939	0.349587727209887	0.0521346557162413	8.20136046882802	6.70547685425648	1.0062658188167e-10	8.63237442099381e-10	13.8825920401571							PCDH17
MKNK2	0.349658531048215	0.05628434057673	8.63218561447133	6.21235902322672	1.75231143596593e-09	1.17110436382948e-08	11.1111508769878							PCDH19
DCN	0.349722533715175	0.0544085490981441	8.12327574323367	6.42771291482765	5.12851009744816e-10	3.83480891675855e-09	12.3019001850254							PCDH20
PLCD3	0.350213849290944	0.0555528079109191	6.76397377421476	6.30416107593562	1.04168710247245e-09	7.32222097954358e-09	11.6149705570487							PCDH8
SERPINA5	0.350239796196165	0.0706426799626045	5.24775357221863	4.9579064155206	1.1980019910301e-06	4.7514869215949e-06	4.82325155709497							PCDHA1
ENAH	0.350536964146107	0.0341886984212515	7.79726452816056	10.2530069974298	2.50955712189149e-21	4.78420436971151e-19	37.7489837893488							PCDHB17
GIMAP7	0.350858397225982	0.0514601982740328	7.52046874557456	6.81805373849535	5.12985230431199e-11	4.67616723428904e-10	14.5372610288394							PCDHB19P
TBX3	0.350912853882754	0.0454842468017497	5.79316668585531	7.71504154861052	1.83117106994976e-13	2.88797267957665e-12	20.026003587713							PCDHB4
LHPP	0.351032779932888	0.0616627089992948	10.0183373669271	5.69278881239069	2.99151195464481e-08	1.58884479049929e-07	8.36874527786799							PCK1
SNHG5	0.351113637388616	0.0542511411613189	8.83058910203276	6.47200464123989	3.96853599372874e-10	3.02124042895251e-09	12.5506050928158							PCLO
BTC	0.351540382499143	0.0994130809369731	6.08489397117566	3.53615821163431	0.000470581681722117	0.00118402731065041	-0.821374							PCMT1
C1orf192	0.35164204051453	0.0655468518462813	5.30963210206054	5.36474339513958	1.62993889204288e-07	7.5104456525926e-07	6.73628453375604							PCP4
CNN3	0.351699815652909	0.058380112629255	11.0119719078852	6.02430861835418	4.99755668449291e-09	3.07603727733962e-08	10.0969361081284							PCP4L1
RIT1	0.352195297611084	0.0561988859507961	6.63039357170075	6.26694447145167	1.28704914817835e-09	8.84717682444028e-09	11.410040478669							PCSK1
ACSF2	0.352564512140678	0.0573029522840342	7.11961074158446	6.15264132279114	2.45049165650003e-09	1.60039704640425e-08	10.7864625319562							PCSK2
NME3	0.352858906152703	0.0395881854462775	10.0966940113313	8.91323767873989	5.05964099844946e-17	2.17023746199526e-15	28.0354293219981							PCSK9
LPIN3	0.352923487429518	0.0635658570760329	7.08123053960876	5.55209201391521	6.24780257630558e-08	3.12875260462912e-07	7.65896797105366							PCYOX1L
DCLRE1C	0.353119951190632	0.0456516509825436	6.49571960917396	7.73509705762138	1.60606551875037e-13	2.57584969603572e-12	20.1539919999428							PDE1A
TAX1BP3	0.353258472578359	0.0559204521164886	7.9230142790607	6.31716052371111	9.67296959305662e-10	6.83657475191454e-09	11.6867688837006							PDE6C
NUDT3	0.353302779600233	0.0523020810839021	9.72792025245149	6.75504248164562	7.4868596832902e-11	6.58216709643887e-10	14.1698492795392							PDE6H
LRCH4	0.353519657888679	0.0561856807708371	8.98633622665283	6.29198851092629	1.11641251371364e-09	7.78986753193238e-09	11.5478414605122							PDGFD
HN1L	0.353546845050277	0.0340251965039743	6.33573676328013	10.3907363182746	8.72182707145384e-22	1.92071650312577e-19	38.7857513757828							PDGFRB
VAMP5	0.353785990747372	0.0509102754225833	8.19661028545922	6.94920598662557	2.3173033779396e-11	2.28665925676685e-10	15.3099150617312							PDIA2
CMTM3	0.354000408676195	0.0558879258548519	7.55258472301823	6.33411248067391	8.78065956484634e-10	6.25487772867831e-09	11.7805667032747							PDLIM1
C19orf18	0.3541540712363	0.0568809485189292	6.28142973289159	6.22623357130626	1.6204194629619e-09	1.08981507121661e-08	11.1869326966662							PDLIM4
FCGR2A	0.354240975772903	0.0608022452860558	6.85947493279893	5.82611668543339	1.46987340378316e-08	8.25084672847881e-08	9.05446076514627							PDYN
C6orf145	0.354391562741341	0.0493662480661447	6.62330617914945	7.17882311547153	5.62352300327035e-12	6.29960163728635e-11	16.6879208282329							PDZK1IP1
MAPKAPK3	0.354448624756767	0.0665674431451232	8.64037924683328	5.3246543356643	1.9946389815065e-07	9.07512993903866e-07	6.54222165616908							PEG10
FSTL3	0.355224141432317	0.0484626656454439	6.93118905859185	7.32985147847956	2.1788487492778e-12	2.6638896895368e-11	17.6114106218957							PEG3
FOXQ1	0.355391621003148	0.0605505346682788	8.8802556131781	5.86933910575906	1.16437470949935e-08	6.66443058768283e-08	9.27946284508413							PEX11B
EMR2	0.35603358017819	0.068605384446325	5.77102063440422	5.18958654705508	3.9047736406704e-07	1.6808677569303e-06	5.89725429418986							PEX11G
TF	0.356284884716237	0.0985640251511569	11.0425620026475	3.61475583175344	0.000352825481396936	0.000910188934723696	-0.553785							PEX6
CBS	0.356481176649382	0.0571210383410551	10.7664293363507	6.24080351132492	1.4923863370279e-09	1.01123874199061e-08	11.2666522861425							PF4
FAT1	0.356551030174709	0.0646296784775137	9.4536648322521	5.51683125421646	7.49781635789019e-08	3.69933245330003e-07	7.48333964962789							PF4V1
FGD5	0.35673543316229	0.0487985342987147	6.79213443049909	7.31037188491306	2.46409842004677e-12	2.97239073274579e-11	17.4915491085302							PFKP
ZEB2	0.356770118521924	0.0554272731293022	9.26823642804363	6.43672507015889	4.86829035924085e-10	3.66174795912884e-09	12.3524006579038							PFN2
PPAP2C	0.356920411315935	0.0429367380967598	6.77652618459983	8.31270439108809	3.35712140119695e-15	8.43155747744292e-14	23.9317321380463							PGAM1
BEND7	0.356954953002572	0.0361509698287553	6.43124897327055	9.87400765991737	4.44398929771802e-20	5.04714205900579e-18	34.9304228638133							PGAM5
STX2	0.356970278683863	0.0538217293912682	8.09841395307644	6.6324564951972	1.55126741832543e-10	1.28146326807505e-09	13.462241009549							PGBD5
ECHDC2	0.357000468986172	0.0543436469071222	10.9277548677408	6.56931378926989	2.24939945021755e-10	1.80612073241567e-09	13.1015002331847							PGLYRP1
BCL3	0.357153918155732	0.0572843532819683	7.79743893323949	6.23475517647426	1.54428592106605e-09	1.04327404274638e-08	11.2335414106245							PGRMC1
C4B	0.3572589098416	0.0567426931677295	7.66837836530837	6.29612184225297	1.09046787272874e-09	7.62456882481077e-09	11.570624806554							PHF16
MTMR10	0.357356498482057	0.0387340527374381	8.51993882761452	9.22590003438128	5.34069628211459e-18	3.12110982079046e-16	30.237194027489							PHGDH
TMEM216	0.357396744089547	0.0451137926624938	8.04573483963031	7.92211700672809	4.67811854981328e-14	8.7684854919852e-13	21.3579882084606							PHKG2
AIM2	0.357503919284694	0.0501822751454793	6.05306527472479	7.12410743132479	7.90270730434851e-12	8.54533464083386e-11	16.3566767849166							PHLDB1
EVI5	0.357761823438805	0.055659051958725	8.73563116345744	6.4277383614818	5.12775647780145e-10	3.83480891675855e-09	12.3020427027115							PHLDB2
AIM1	0.357905269489676	0.0662686593460234	5.47787468420778	5.40082254600724	1.3577514859696e-07	6.35353105302903e-07	6.9119586939279							PHYHD1
SCARNA22	0.35792205904848	0.0707142577836883	5.74525894842921	5.06152606654442	7.29187187299389e-07	2.99129082877155e-06	5.29851254913381							PI16
MICALL2	0.358068223203265	0.0438107810861918	8.28347397779717	8.17306184290149	8.68662350893909e-15	1.92469996717082e-13	23.0025839225231							PI3
LRP4	0.358176710857229	0.0692866436312621	9.83188194581926	5.16949143565702	4.310279018102e-07	1.84137730089628e-06	5.8024741194694							PI4KAP2
FAM167A	0.358214578892056	0.0665367200151849	7.9991467874993	5.38371261478331	1.48081845143494e-07	6.88836156517571e-07	6.8285276754266							PIAS4
NFIA	0.358378193206233	0.0633175069432444	9.37204282866247	5.66001743447466	3.55570493060298e-08	1.86112810541532e-07	8.20214520556822							PIGQ
ACTL6A	0.358400276617262	0.0446054416254222	7.54825968789745	8.03490030716336	2.20378923786282e-14	4.45644188771856e-13	22.0930709774481							PIGU
GJC2	0.358675942872134	0.0657231928017589	8.8280014279418	5.45737246749423	1.01772728523938e-07	4.90083181782739e-07	7.18924737461032							PIGX
DBI	0.358708336681639	0.0466363730170321	11.6201108124683	7.69160021407829	2.13398983803828e-13	3.31061756832433e-12	19.8767							PIK3CB
FAM43A	0.359444141687701	0.0517084669861696	8.00570200850682	6.95135947046816	2.28706481463657e-11	2.26207866554541e-10	15.3226903136611							PIK3IP1
GDPD3	0.359465675107789	0.0568781529353485	5.56596191415021	6.31992525348673	9.52160481538949e-10	6.73750547634418e-09	11.7020535125185							PIK3R5
SQRDL	0.359468840010766	0.0419020715888528	7.4242375317608	8.57878444621807	5.34326423017785e-16	1.66359768049227e-14	25.7288639192829							PIM1
TCF3	0.359704279681406	0.0465476835397479	8.27254115500389	7.72765156775735	1.6862516712284e-13	2.69471970610995e-12	20.1064513682039							PIP5K1A
SPAG9	0.359903660509152	0.0356449934524908	8.89142516282199	10.096892316416	8.24954481469858e-21	1.31619625340974e-18	36.5817464603812							PIRT
TUBB6	0.359911935634024	0.0731397543109773	8.08032748806815	4.92087974624227	1.4277812962105e-06	5.59645640264148e-06	4.65544097947046							PIWIL3
SNORD48	0.359969331088258	0.060835082044905	6.81851004534227	5.91713397908379	8.98577889488306e-09	5.25981184064176e-08	9.52979685393378							PKNOX2
STK38	0.359992316703691	0.0456593461084533	7.03785531845364	7.88430731900128	6.01199876007386e-14	1.08891347652371e-12	21.1130624988024							PKP2
HVCN1	0.360018052361749	0.0464896955530829	6.74158108574153	7.74403979373608	1.51471889623206e-13	2.45536748906271e-12	20.2111328211211							PKP4
TGFB1I1	0.360277840030973	0.0434775323674049	7.3055996854272	8.28652916606355	4.01494384640176e-15	9.8374295764346e-14	23.7568219300458							PLA1A
ADH1A	0.360343655268218	0.0762486848050368	5.85283696772886	4.72589994423634	3.5363107060746e-06	1.296623324473e-05	3.78946466494432							PLA2G2D
ZNF672	0.360605007997904	0.0434379889783611	7.95703795616123	8.30160457422516	3.62192553370326e-15	8.98407078369559e-14	23.857518281988							PLA2G5
NIPBL	0.361237672627598	0.0301940270689114	7.81142915466232	11.963878544692	3.32775270811993e-27	8.58465120046139e-24	51.033212639492							PLAC1
PSTPIP1	0.361431491573861	0.0316714470871115	6.39446452182749	11.4119033014107	2.86420707150326e-25	2.36690651418618e-22	46.6584832900416							PLAC2
BCL2L12	0.361490842303252	0.0368451351811944	7.44344779948007	9.81108742105405	7.12519770702053e-20	7.48062908101028e-18	34.4675774629104							PLAT
FPR3	0.3616106369816	0.0589234579570533	6.19196142940939	6.13695545915112	2.67509244628869e-09	1.73765537392378e-08	10.7015789341841							PLCD3
VAMP3	0.361720886307204	0.0479390910718626	8.94932051141432	7.54542646136052	5.50441595250384e-13	7.67557863091231e-12	18.9524532270369							PLCD4
SYDE1	0.362115434120617	0.0466051145228528	6.2684419873999	7.76986469892813	1.27875414510433e-13	2.12435532219816e-12	20.376389286055							PLCH1
C5orf39	0.362439564477158	0.0488257032138012	6.89160180911359	7.42313045426265	1.20524036098592e-12	1.55237021673921e-11	18.1884157507562							PLCL2
TMPRSS5	0.36256991991363	0.062238720274641	6.5342594010503	5.82547196204737	1.47497639916188e-08	8.27177758262898e-08	9.05111451906829							PLCXD3
WBP5	0.362659084814705	0.0410656104648849	9.02921033232307	8.83121133983419	9.06210188608569e-17	3.59655902986671e-15	27.4649681294959							PLEKHA4
NFATC4	0.362690421573332	0.0432094062020426	6.82169617511304	8.39378398021556	1.92452069408153e-15	5.13462690884623e-14	24.4756879444936							PLEKHB1
SMCR5	0.362961447840174	0.066360689403384	6.94275975864324	5.4695249718377	9.5631066417306e-08	4.62357643203136e-07	7.24914434153151							PLEKHG7
CASC3	0.363851228386229	0.051452527466019	9.84571638814386	7.07159096560473	1.09367270313828e-11	1.15359472390602e-10	16.0404303231967							PLEKHO2
SLC5A8	0.364213550932912	0.0853093384558993	6.35576578342199	4.26932804221888	2.63836105615804e-05	8.33074382795977e-05	1.8806288551416							PLIN2
HERC5	0.36434515651616	0.0531303688581046	7.31334976151056	6.85756873793249	4.04202599764567e-11	3.76824499047421e-10	14.7689338631996							PLIN5
NLRP8	0.364442337275827	0.0717445510546291	6.91397965368652	5.07972148293641	6.6775869707165e-07	2.75872490316172e-06	5.38282084799585							PLK2
ID4	0.365361631112151	0.0708575827538025	8.54785	5.15628133098492	4.5987857138804e-07	1.95906752586111e-06	5.74033463659447							PLK4
TRIM59	0.365538026348624	0.0726058166901461	6.56038179590495	5.03455567352958	8.30413579345076e-07	3.37586862129972e-06	5.17401326432754							PLN
POLD1	0.365658830418281	0.0367235775720372	7.08908554390567	9.9570590501702	2.37780707334196e-20	3.13419271024884e-18	35.543615576123							PLOD1
RND2	0.365759854227818	0.0587765280249801	8.71123073439982	6.22288975749587	1.65128751358852e-09	1.10974878750954e-08	11.1686571485395							PLS1
MORC4	0.365786965118493	0.0367704488216244	6.63485602494906	9.94785151774857	2.54883371657978e-20	3.28763137528554e-18	35.4755080258274							PLTP
ELF2	0.36587185149605	0.0841876708844055	7.88075386946421	4.34590775172309	1.90486645490692e-05	6.17781581226818e-05	2.1889510011018							PLXDC2
IL7R	0.366166597355749	0.0589205254998046	5.60113252278878	6.21458471813804	1.73046752496543e-09	1.1582202581848e-08	11.1232987263413							PLXNB1
LIME1	0.36637104933866	0.0576073881437124	8.28251948887329	6.35979274784476	7.58050989618457e-10	5.46244404251002e-09	11.9230233156999							PLXNB3
CD82	0.366819063127239	0.0468971181578566	7.99037229216415	7.82178260703609	9.08794609186222e-14	1.56444357032267e-12	20.7097131000432							PMAIP1
RAMP3	0.367016767283809	0.055426179647552	6.31623060478073	6.62172225503583	1.65271430796606e-10	1.35966810812078e-09	13.4007347036703							PMCH
GPR65	0.367123786739488	0.0639793744938338	5.86212684555289	5.73815842439771	2.35220093175716e-08	1.27211873092755e-07	8.60066250774339							PMCHL1
STON2	0.367179547136899	0.0654347343771384	6.4933133918477	5.61138591960396	4.5885333246214e-08	2.35330118648149e-07	7.95634337425673							PMP2
C2CD4B	0.367242616526105	0.0723354142053602	6.18165858340389	5.07694081191688	6.7681073381152e-07	2.79228883508532e-06	5.36992019684865							PNLDC1
CTDSPL	0.367525812507747	0.0498246107169118	9.05982703113351	7.37639104891187	1.62253158287699e-12	2.03469967524949e-11	17.8986679264015							PNMA1
PHYHD1	0.367839513367466	0.0688912738683109	7.08320222230011	5.33942098487843	1.85191691228595e-07	8.47274274184438e-07	6.61356453909981							PNMA2
ATG16L2	0.367926106997652	0.0332527770079343	8.42816487394748	11.0645227287292	4.53980770004691e-24	2.48423780143779e-21	43.9458175318915							PNMA3
ST18	0.368147214938293	0.079622406563053	6.96296488016377	4.62366349912769	5.62429918519117e-06	1.98443913024975e-05	3.34741426967997							PNMA5
KCNJ2	0.368217829802303	0.0486366303344561	7.90604867316003	7.57079236925348	4.67373274033329e-13	6.6612680209107e-12	19.1119836565745							PNMA6A
RGL2	0.368389764362159	0.041207028521701	7.81968003619775	8.93997401846514	4.18155629649316e-17	1.84081265905172e-15	28.2220250554911							PNMAL1
COL1A2	0.368914036767053	0.0606943342314838	6.89412303776471	6.07822857665826	3.70935456393506e-09	2.33310779225146e-08	10.3852708706281							PNMAL2
GIMAP8	0.369051857102851	0.052322412668513	7.0716311278643	7.05341818698169	1.22335677150901e-11	1.28065951187882e-10	15.9313828643543							PNOC
LDLRAD3	0.369467063184152	0.0634744036687628	5.46292578210409	5.82072523457161	1.51308293115803e-08	8.4749539611823e-08	9.02648707908548							PNPLA7
EHD1	0.369586593160937	0.0474359982697871	9.8178604886778	7.7912683751052	1.11100403331569e-13	1.87325031126189e-12	20.5136285568252							PODN
DHRS3	0.369846684948451	0.0518644341998154	8.9077795134802	7.13102708348387	7.57060130897915e-12	8.23553725527382e-11	16.3984691581668							POLR2B
A2ML1	0.369925746128979	0.0591877860513959	5.60595134319751	6.25003519827137	1.41644847856699e-09	9.65580469081268e-09	11.317237457116							POM121L2
FOXO1	0.370254215264412	0.055103990982326	7.7838213055636	6.71919054616509	9.27362789024286e-11	8.00493176109013e-10	13.9619143651216							PON3
SNORA14B	0.370258929922874	0.0780055881009459	6.48782829508654	4.74656930274954	3.21653155518139e-06	1.18976089355726e-05	3.87984528933932							POPDC3
C12orf34	0.370426690939424	0.0456636638126105	7.55457570449953	8.11206679471757	1.31179829424693e-14	2.75767795081618e-13	22.5998429305709							POU2F1
EML3	0.37073066272126	0.0824073423328968	7.85100123661782	4.49875766195248	9.80695263095355e-06	3.33698795194572e-05	2.81871672782883							PPBP
CDH19	0.370784717924331	0.06373392246053	6.51799147932091	5.8176980736429	1.53788495972703e-08	8.5978720132355e-08	9.01078958424381							PPEF1
ANKRD18A	0.370976082299698	0.0567882326018921	6.83349722963659	6.53262243430583	2.78831434280616e-10	2.1910957529327e-09	12.8930585387604							PPFIBP2
SNORD95	0.371083509549917	0.0490036346760919	6.61918490918474	7.57257113687045	4.62036139688122e-13	6.59561154979297e-12	19.1231841644623							PPIAL4A
SLC25A29	0.371492255539026	0.044231844749706	8.7136168429152	8.39875111791478	1.85983179038238e-15	4.98291431316396e-14	24.5091174937513							PPL
CARD6	0.371631870662849	0.0543842451179832	6.46869566176554	6.8334472576868	4.67554357837301e-11	4.30331120990111e-10	14.6273962783579							PPM1H
ADM	0.371643038160702	0.112063483465506	9.18444895021996	3.31636164313146	0.00102483529703277	0.00239752245029378	-1.54087							PPME1
HLA-DRB5	0.371797225960411	0.124674776998935	7.36653278880972	2.98213668321689	0.00309874083372841	0.00654239003571468	-2.55245							PPP1R14A
FUT7	0.371824735091723	0.06070933154071	5.40295873713983	6.12467186930542	2.86493058939665e-09	1.85230635815699e-08	10.635223623604							PPP1R14C
GPT2	0.37206575868095	0.0579132800023407	10.6079473172584	6.42453265755129	5.22355570030636e-10	3.89458996020364e-09	12.2840920402526							PPP1R14D
PRRG2	0.372076903241152	0.05927600379116	5.84376200905636	6.27702408131368	1.21550127707284e-09	8.41945610332999e-09	11.4654515091089							PPP1R15A
DSE	0.372220772033067	0.0493435303375655	7.85914963496372	7.54345644680583	5.57471417950335e-13	7.74370681949781e-12	18.940078601643							PPP1R1A
ZHX2	0.372311643310264	0.0515594829681575	8.32999282909274	7.22101196282746	4.3207068405904e-12	4.95386184935755e-11	16.9445421841039							PPP1R2
EBI3	0.372770449437392	0.0629158617141029	6.62580650876404	5.9249041383444	8.61383229452766e-09	5.06470873308422e-08	9.57064561007763							PPP1R2P3
C10orf54	0.372988886054182	0.0861274961881115	8.95769383399761	4.33065980740384	2.0332581035214e-05	6.562390497478e-05	2.12717531824312							PPP1R3C
SH3PXD2A	0.373104758624853	0.0471196116057266	9.90401453545662	7.91824775099607	4.79993450757539e-14	8.97279682585885e-13	21.3328888056457							PPP2CA
TSSC4	0.373332277341174	0.0509353519336181	9.05741588975693	7.32953171360673	2.18325735365466e-12	2.66747370042597e-11	17.6094412696613							PPP3CA
SLC44A1	0.373392983359979	0.0480561669896046	9.03383607512178	7.76992853884395	1.27821837687029e-13	2.12435532219816e-12	20.3767982545335							PPP3CB
KDSR	0.373772601398807	0.0376349723948015	7.52067775936551	9.93152319809954	2.88271527288027e-20	3.57168504763337e-18	35.3548051993144							PPP3R1
IL18R1	0.373851239134906	0.0706490677313063	6.12473937035048	5.29166556813946	2.35313895507056e-07	1.05703938434488e-06	6.38343022956053							PPP3R2
PKN3	0.373970368074565	0.0523049556899828	7.1601762799778	7.14980756873456	6.73695446631353e-12	7.42257008863269e-11	16.512041076414							PRAMEF12
SNORD97	0.374458179139006	0.0751772746570132	6.46760251243831	4.98100231549259	1.07324466479213e-06	4.29345417740724e-06	4.92846462336899							PRC1
LRRC1	0.374694703936037	0.0443846744471966	6.5278648734661	8.44198382894084	1.38042787654888e-15	3.8232770850797e-14	24.8005903030386							PRDM12
DAPP1	0.375133700609024	0.0597583067372459	7.73989525299349	6.27751556379378	1.21211408240355e-09	8.39921569456767e-09	11.4681550944737							PRDM8
MTCP1	0.375162289572869	0.0670676119769972	6.74367886460257	5.59379227191721	5.02993406864287e-08	2.56583472913991e-07	7.86783992482437							PRDX3
FLJ11292	0.375395463310454	0.0585020713511658	9.7969725591834	6.41678926301766	5.46225887706504e-10	4.0591551770387e-09	12.2407599810551							PRDX6
KAT2A	0.375504084715194	0.0412328938129466	10.3732720409633	9.10690591881986	1.26299685813766e-17	6.49777699836178e-16	29.3942219070306							PREP
EMX2	0.375652945967168	0.0637966293643841	9.47074175612786	5.88828829531995	1.05088748383195e-08	6.08039928966271e-08	9.37852085888803							PREPL
SHROOM1	0.375919915818455	0.0491846227013881	6.73485327981806	7.64303750179718	2.92732910932277e-13	4.37234979786192e-12	19.5683160944088							PREX1
PRAM1	0.375935251328118	0.0503977884428851	6.9482515608549	7.45936008192421	9.56358433632623e-13	1.26426944323118e-11	18.413872380444							PRF1
EPS8	0.376227682386903	0.0634263153500317	8.21973151350345	5.93172849960792	8.29959949692761e-09	4.89944974552203e-08	9.60655697259137							PRG4
ZNF526	0.376404541848617	0.0440593437839007	9.77529260327666	8.54312637280257	6.84893678009331e-16	2.05787188643802e-14	25.4860354937093							PRICKLE4
EMILIN2	0.37657177220643	0.0567730431060071	7.46923841159966	6.63293266671106	1.54691179729152e-10	1.27845003366089e-09	13.4649711406757							PRKCB
LZIC	0.376701690442191	0.0397852581807764	7.90435092018396	9.46837365565237	9.07753943322165e-19	6.66350435305352e-17	31.9733487749024							PRKCE
SRRM5	0.376749840588988	0.0649299089946703	6.46034248503429	5.80240826488626	1.66934790969299e-08	9.28398045988173e-08	8.93160262120677							PRKCH
TCF12	0.37681624432234	0.0538317826136805	8.27533037549575	6.99988419530023	1.69988816834548e-11	1.7211615616647e-10	15.6113083749415							PRKX
THBS2	0.376967234769316	0.0646681110737123	8.03233932667787	5.8292600249237	1.44523965977893e-08	8.13026098949779e-08	9.07077954636916							PRMT6
ATHL1	0.376976927419379	0.0620176474435876	6.12231261735419	6.07854284963459	3.70289431187744e-09	2.32985594020498e-08	10.3869572908562							PRMT8
CBLB	0.377223147937666	0.0438729052529014	6.74799750553829	8.59808908854331	4.6701228494987e-16	1.46899707828802e-14	25.8605797321193							PRNP
TP53INP1	0.377359244710169	0.0535524565394473	6.89273074154925	7.04653472679077	1.27633455968375e-11	1.33071879207674e-10	15.8901300777536							PRNT
NR1H3	0.377415245951477	0.0535688386930774	8.40510304890019	7.0454251979192	1.28508270563629e-11	1.33829431939908e-10	15.8834833176097							PRODH
CTDSP1	0.377583883716653	0.0474212654732194	8.7505865008508	7.96233250944957	3.57960769697934e-14	6.89867190950404e-13	21.6193309154837							PRODH2
LOC343052	0.378086056853892	0.0559978827089839	5.05800936397158	6.75179200647232	7.63380533650586e-11	6.69831179624017e-10	14.1509636969087							PROM1
CRIP1	0.378224683543904	0.0578631161763406	7.19073234802801	6.53654190333004	2.72518161838278e-10	2.1499051841309e-09	12.9152832966765							PROM2
FOXF1	0.378370118095796	0.057595980106175	6.80278301030355	6.56938413754382	2.24847153605663e-10	1.80612073241567e-09	13.1019007133241							PROP1
POU2F1	0.378456061618827	0.0607513076236694	8.47593212606934	6.22959531938332	1.5899557478125e-09	1.07065049115118e-08	11.2053138569785							PRPH2
PDK4	0.37896952575062	0.106759572251928	9.55836786989292	3.54974750981895	0.000447886131379568	0.00113212874586398	-0.775494							PRPS2
MPST	0.37899039776253	0.0431477648534935	7.53453205275817	8.78354647220725	1.26971255981805e-16	4.74709511494706e-15	27.1348828488928							PRR14
GLIPR2	0.379398479218287	0.0674012557677544	8.52062246314417	5.6289526789469	4.18554741937641e-08	2.16135588501857e-07	8.04493521900744							PRRG2
MUC1	0.379999587585041	0.0558646816411211	6.10065201129322	6.80214361600029	5.64498959446925e-11	5.09176933551078e-10	14.4442562329467							PRRT1
ARHGAP22	0.380143474754247	0.0409007347049181	8.26964810787224	9.29429452788136	3.24768227108526e-18	2.03815960953281e-16	30.7244360300777							PRRT2
COX19	0.380812089591515	0.0770850163923417	9.10480762060807	4.94015708128394	1.30329533699212e-06	5.13644198733241e-06	4.74267587131477							PRRX2
KIAA1755	0.381153232118017	0.0421915563406235	6.26721360506617	9.03387467010855	2.13558858347935e-17	1.02565049575718e-15	28.8798880055474							PRSS22
ITGA8	0.381245207262541	0.0521170570998467	6.57054941147225	7.31517143287937	2.39057296696773e-12	2.89336237516777e-11	17.5210611197116							PRSS3
PTTG1IP	0.381280844488263	0.0628468928545678	10.5291437492393	6.06682092256452	3.95146460274099e-09	2.46905009675767e-08	10.3241021405895							PRSS35
COBL	0.38142706996525	0.0403204056254018	10.1575706404091	9.45990160686656	9.66127836553391e-19	7.06329411841342e-17	31.9122795966178							PRSS42
PFKFB3	0.38151453876945	0.0562991158642398	9.79107572008908	6.77656359097072	6.58171138068834e-11	5.83755128253782e-10	14.2950566473211							PRSS48
SERPINB6	0.38174156260305	0.0434548752837342	8.80125392539723	8.78478099662024	1.25868569801561e-16	4.71563201966096e-15	27.1434189578939							PRX
KLF15	0.381913679423822	0.0808483992137329	6.47213303868052	4.72382487641079	3.57005629910063e-06	1.30766889754887e-05	3.78040975590247							PSD2
ERBB2IP	0.381973962299356	0.0485504892967964	8.18268779953032	7.86756153916992	6.7168758523782e-14	1.19736766181881e-12	21.0048293341417							PSMG1
GALNTL2	0.382401324119795	0.074328578677871	8.08205301718068	5.14474151022133	4.86606270103414e-07	2.06561730736423e-06	5.68616064940937							PTBP1
STEAP3	0.382543750097828	0.0415579055212744	5.92083098881279	9.20507771745128	6.21149874174214e-18	3.5951039832814e-16	30.0892485481414							PTCHD2
SLC7A5	0.382687977949912	0.0651662877173979	9.46795214650242	5.87248393846659	1.1447450884346e-08	6.56817021265301e-08	9.29588518506959							PTGDS
SWAP70	0.382818140994956	0.0603420673877038	8.53253683035112	6.34413366276153	8.29165805441191e-10	5.94169687089564e-09	11.8361053183664							PTGER1
KIF5A	0.382818481152059	0.058581322013867	9.68594520051743	6.5348214753747	2.75271869724912e-10	2.16595181851523e-09	12.905526644014							PTGES
SLA	0.382977067855143	0.0536916838453759	8.06799328654919	7.13289359592558	7.48339780302697e-12	8.15541324846475e-11	16.4097471659775							PTH1R
WASF2	0.383137279173424	0.062257293514481	7.31261389152766	6.15409468585887	2.43064118745339e-09	1.58800718390135e-08	10.794335835512							PTH2R
LOC284023	0.383586283740951	0.0716109716248478	6.70016335940027	5.35652952386214	1.69894677096883e-07	7.8164537044981e-07	6.69642531192686							PTHLH
CXCL1	0.383709640398548	0.0800676422286476	6.64848302691869	4.7923184662138	2.60481993297575e-06	9.7873155117928e-06	4.08109414849408							PTMA
KCND1	0.383741412199956	0.0575072265651608	5.15720581036009	6.67292504125796	1.22092145916975e-10	1.02977112142398e-09	13.6947841984071							PTPLAD2
AXL	0.384495576732096	0.0643923251086419	8.82045422175521	5.9711398226944	6.69241832280479e-09	4.02302563492706e-08	9.81458362566625							PTPN3
ITGA5	0.384544958134603	0.0505619951080134	6.45146934724025	7.60541504173473	3.73629452698865e-13	5.454325510781e-12	19.3303129540317							PTPN5
EFHD1	0.384800692755519	0.0664655608873228	10.4096	5.78947484409047	1.78906152742197e-08	9.91312459717274e-08	8.86474888019912							PTPRD
HBP1	0.384963154774202	0.0364290718985792	7.77818516898406	10.5674708333488	2.22645742075656e-22	6.48473679097129e-20	40.1254178859751							PTPRO
HMOX1	0.385321569251332	0.0625739540509606	7.71583628009174	6.15785873044755	2.37995957809702e-09	1.55771330414194e-08	10.8147334668291							PTPRQ
[truncated: 758 more rows]
