# Supplementary material for: Deciphering the molecular network of Trichostatin A in regulating Alzheimer’s disease screening of core genes and mechanistic investigation based on multidimensional bioinformatics and molecular simulation
Source: PLoS One. 2026 Apr 20;21(4):e0347532. doi: 10.1371/journal.pone.0347532 (PMC13094961; doi:10.1371/journal.pone.0347532)
Supplement: S3 Table — (XLSX) [file pone.0347532.s005.xlsx]

## Sheet: Sheet1
Kyoto Encyclopedia of Genes and Genomes (KEGG) pathway enrichment analysis												Gene Ontology (GO) enrichment analysis
category	subcategory	Description	RichFactor	FoldEnrichment	zScore	pvalue	p.adjust	qvalue	gene	Count		ONTOLOGY	Description	RichFactor	FoldEnrichment	zScore	pvalue	p.adjust	qvalue	gene	Count		Description	RichFactor	FoldEnrichment	zScore	pvalue	p.adjust	qvalue	gene	Count
Human Diseases	Substance dependence	Nicotine addiction	0.170731707317073	34.1172807472756	15.0706771391527	9.75705286120976e-10	2.03922404799284e-07	1.3557168186102e-07	GABRG2/GABRA1/GABRB2/GRIA2/GABRE/GABRA5/GABRD	7		BP	regulation of postsynaptic membrane potential	0.0743243243243243	23.3972972972973	15.4417564971525	1.157740465423e-12	2.6373327802336e-09	1.6537408542937e-09	GABRG2/GABRA1/GABRB2/PPP3CA/GRIA2/GABRE/SNCA/GABRA5/KCND2/GABRD/CDK5	11		Alzheimer's disease	0.0244498777506112	4.37041564792176	5.25060217922974	6.53009483261389e-05	0.0143414786364961	0.0104512799780134	PRKCB/CDK5R1/ABCA1/SNCA/NOS3/EPHA4/EGR1/CDK5/HSPA1A/TTR	10
Organismal Systems	Nervous system	GABAergic synapse	0.0898876404494382	17.9622280659814	11.4020144604255	1.09855912590101e-08	9.1414077097682e-07	6.07739016715892e-07	GABARAPL1/GABRG2/GABRA1/GABRB2/PRKCB/GABRE/GABRA5/GABRD	8		BP	gamma-aminobutyric acid signaling pathway	0.206896551724138	65.1310344827586	19.5102545068418	3.56683897158812e-10	4.06262958863887e-07	2.54747393918162e-07	GABRG2/GABRA1/GABRB2/GABRE/GABRA5/GABRD	6		tauopathy	0.0239234449760766	4.27631578947368	5.16297671626357	7.84484642667839e-05	0.0143414786364961	0.0104512799780134	PRKCB/CDK5R1/ABCA1/SNCA/NOS3/EPHA4/EGR1/CDK5/HSPA1A/TTR	10
Human Diseases	Substance dependence	Morphine addiction	0.0879120879120879	17.567453822773	11.2622934507303	1.31216378609113e-08	9.1414077097682e-07	6.07739016715892e-07	GABRG2/GABRA1/GABRB2/PRKCB/GABRE/GABRA5/PDE1A/GABRD	8		BP	synaptic transmission, GABAergic	0.11864406779661	37.3491525423729	15.7856216219639	6.82069774627245e-10	5.17918315533622e-07	3.24760941813745e-07	GABRG2/GABRA1/GABRB2/GABRE/PRKCE/GABRA5/GABRD	7		developmental and epileptic encephalopathy	0.0434782608695652	7.77173913043478	6.01937297501672	0.000106760386872179	0.0143414786364961	0.0104512799780134	GABRG2/GABRA1/GABRB2/KCNC2/PPP3CA/GABRA5	6
Organismal Systems	Nervous system	Retrograde endocannabinoid signaling	0.0536912751677852	10.729116093103	8.48936565037132	6.1925127374027e-07	3.23558790529291e-05	2.15108337193989e-05	GABRG2/GABRA1/GABRB2/PRKCB/GRIA2/GABRE/GABRA5/GABRD	8		BP	regulation of membrane potential	0.0291479820627803	9.17578475336323	9.86388249844595	1.12321226204552e-09	6.39669383234926e-07	4.01105010419941e-07	FKBP1B/GABRG2/GABRA1/GABRB2/KCNC2/PPP3CA/GRIA2/GABRE/SNCA/GABRA5/KCND2/GABRD/CDK5	13		arteriosclerosis	0.0392156862745098	7.00980392156863	5.63040266987781	0.000188326343040197	0.0189738790612998	0.0138271183442671	RBP4/MET/ABCA1/NOS3/EGR1/HSPA1A	6
NA	NA	Neuroactive ligand signaling	0.0402010050251256	8.03335828076553	7.11173958727502	5.46187085120569e-06	0.000228306201580398	0.000151782516286137	GABRG2/GABRA1/GABRB2/PRKCB/GRIA2/GABRE/GABRA5/GABRD	8		BP	protein complex oligomerization	0.0387596899224806	12.2015503875969	10.2267251195495	7.86095214565235e-09	3.58144979755921e-06	2.24574990771584e-06	KCNV1/KCNB2/HPRT1/KCNC2/SNCA/ACACB/KCNG3/KCNS2/KCND2/KCNS1	10		autistic disorder	0.0727272727272727	13	6.69813692986739	0.000236114380137704	0.019030819039099	0.0138686130649304	GLO1/MET/GABRB2/GABRA5	4
Environmental Information Processing	Signal transduction	VEGF signaling pathway	0.0833333333333333	16.6524822695035	8.62554761702996	1.12147473758916e-05	0.000390647033593557	0.000259709939231173	PRKCB/PPP3CA/PPP3CB/NOS3/MAP2K1	5		BP	protein homooligomerization	0.0461538461538462	14.5292307692308	10.7202750420936	1.03947412281279e-08	3.94653675294588e-06	2.47467786781921e-06	KCNV1/KCNB2/HPRT1/KCNC2/ACACB/KCNG3/KCNS2/KCND2/KCNS1	9		benign neoplasm	0.0268199233716475	4.79406130268199	4.67541850073721	0.000547166462955874	0.0243095673140316	0.0177154741559744	PDGFRB/RBP4/MET/SNCA/NOS3/KIT/TTR	7
Environmental Information Processing	Signal transduction	MAPK signaling pathway	0.03	5.99489361702128	6.23551535653269	1.43667577759475e-05	0.000428950339310431	0.000285174740815799	PDGFRB/MET/PRKCB/PPP3CA/PPP3CB/EFNA1/MAP2K1/KIT/HSPA1A	9		BP	inhibitory synapse assembly	0.185185185185185	58.2962962962963	16.8182612584427	2.08744988341463e-08	6.7931583348836e-06	4.25965337111827e-06	GABRG2/GABRA1/GABRB2/GABRE/GABRA5	5		pancreatic carcinoma	0.0403225806451613	7.20766129032258	5.22585396080758	0.00059649029987182	0.0243095673140316	0.0177154741559744	RXRA/GOT1/HDAC1/MET/MAP2K1	5
Organismal Systems	Nervous system	Long-term potentiation	0.0746268656716418	14.9126706891077	8.10473245714688	1.93198737170471e-05	0.000504731700857855	0.000335555701401344	PRKCB/PPP3CA/PPP3CB/GRIA2/MAP2K1	5		BP	amide transport	0.032051282051282	10.0897435897436	9.13919300114737	4.75637052873449e-08	1.35437650805715e-05	8.49262474670093e-06	FKBP1B/RBP4/PRKCB/GLTP/TAP1/EPHA5/PPP3CA/PPP3CB/ABCA1/PRKCE	10		cognitive disorder	0.0202702702702703	3.62331081081081	4.26802511139837	0.000648055702745467	0.0243095673140316	0.0177154741559744	PDGFRB/TAP1/PPP3CA/PPP3CB/SNCA/GABRA5/GABRD/CDK5/HSPA1A	9
Human Diseases	Substance dependence	Amphetamine addiction	0.072463768115942	14.4804193647857	7.97012811725125	2.23152132093303e-05	0.000518208840083337	0.000344515572354573	HDAC1/PRKCB/PPP3CA/PPP3CB/GRIA2	5		BP	peptide transport	0.033210332103321	10.4546125461255	8.84970008101722	1.76012740616833e-07	4.45507803472385e-05	2.79355893587185e-05	FKBP1B/RBP4/PRKCB/TAP1/EPHA5/PPP3CA/PPP3CB/ABCA1/PRKCE	9		depressive disorder	0.0393700787401575	7.03740157480315	5.14463430341636	0.000665234675271599	0.0243095673140316	0.0177154741559744	SNCA/GABRA5/GABRD/CDK5/HSPA1A	5
Organismal Systems	Development and regeneration	Axon guidance	0.0380434782608696	7.60222016651249	6.41403691894295	3.20476117063377e-05	0.000614035361471622	0.000408222954994984	MET/EPHA5/PPP3CA/PPP3CB/EFNA1/EPHA4/CDK5	7		BP	regulation of monoatomic ion transport	0.0234042553191489	7.36765957446808	7.89155435986049	2.29987677295084e-07	5.23911928878203e-05	3.28519240094137e-05	PDGFRB/FKBP1B/KCNC2/PPP3CA/PPP3CB/GABRE/SNCA/PRKCE/NOS3/KCNS2/KCNS1	11		electroclinical syndrome	0.0309278350515464	5.52835051546392	4.78995967442834	0.000673937277580774	0.0243095673140316	0.0177154741559744	GABRG2/GABRA1/GABRB2/KCNC2/PPP3CA/GABRA5	6
Environmental Information Processing	Signal transduction	Calcium signaling pathway	0.031496062992126	6.29385156642654	6.06566244152594	3.23176506037696e-05	0.000614035361471622	0.000408222954994984	CCKBR/PDGFRB/MET/PRKCB/PPP3CA/PPP3CB/NOS3/PDE1A	8		BP	regulation of metal ion transport	0.0253807106598985	7.98984771573604	7.91508200723583	4.1430902107358e-07	8.57996318186923e-05	5.3800702545153e-05	PDGFRB/FKBP1B/KCNC2/PPP3CA/PPP3CB/SNCA/PRKCE/NOS3/KCNS2/KCNS1	10		schizophrenia	0.0309278350515464	5.52835051546392	4.78995967442834	0.000673937277580774	0.0243095673140316	0.0177154741559744	PDGFRB/TAP1/PPP3CA/PPP3CB/SNCA/HSPA1A	6
Human Diseases	Cardiovascular disease	Lipid and atherosclerosis	0.0324074074074074	6.47596532702916	5.77399042157235	8.88237611641642e-05	0.00154701384027586	0.00102848565558506	RXRA/CYP2C8/PPP3CA/PPP3CB/ABCA1/NOS3/HSPA1A	7		BP	potassium ion transport	0.033195020746888	10.4497925311203	8.33453414498774	9.03266922061463e-07	0.000169948638251899	0.000106566379607147	KCNV1/KCNB2/KCNC2/KCNG3/NOS3/KCNS2/KCND2/KCNS1	8		organ system benign neoplasm	0.0298507462686567	5.33582089552239	4.67044822941159	0.0008119244556011	0.0243095673140316	0.0177154741559744	PDGFRB/RBP4/MET/SNCA/KIT/TTR	6
Human Diseases	Endocrine and metabolic disease	Insulin resistance	0.0458715596330275	9.16650400156159	6.08163636796929	0.000199829427773344	0.00321264233881761	0.002135828701707	PRKCB/ACACB/PRKCE/NOS3/SLC27A2	5		BP	regulation of insulin secretion	0.0419161676646707	13.1952095808383	8.93589388345515	9.69856144545515e-07	0.000169948638251899	0.000106566379607147	FKBP1B/RBP4/PRKCB/EPHA5/PPP3CA/PPP3CB/PRKCE	7		psychotic disorder	0.0297029702970297	5.30940594059406	4.65383118718944	0.000833301410049328	0.0243095673140316	0.0177154741559744	PDGFRB/TAP1/PPP3CA/PPP3CB/SNCA/HSPA1A	6
Organismal Systems	Nervous system	Serotonergic synapse	0.0434782608695652	8.68825161887142	5.88285205440547	0.000256709110029031	0.00383230028543339	0.00254778966344602	CYP2C8/GABRB2/PRKCB/MAP2K1/KCND2	5		BP	peptide secretion	0.0323886639676113	10.195951417004	8.21231429773719	1.08666785632727e-06	0.000176816384050966	0.000110872803085421	FKBP1B/RBP4/PRKCB/EPHA5/PPP3CA/PPP3CB/ABCA1/PRKCE	8		atherosclerosis	0.05	8.9375	5.352	0.000989239246280753	0.0243095673140316	0.0177154741559744	RBP4/ABCA1/NOS3/HSPA1A	4
Human Diseases	Cancer: overview	Central carbon metabolism in cancer	0.0563380281690141	11.2580161821996	6.15285239456162	0.000418498049264525	0.00572156423471585	0.00380381001753962	PDGFRB/MET/MAP2K1/KIT	4		BP	chloride transmembrane transport	0.055045871559633	17.3284403669725	9.65109838740429	1.24957323766746e-06	0.000189768522360431	0.000118994447965947	GABRG2/GABRA1/GABRB2/GABRE/GABRA5/GABRD	6		arteriosclerotic cardiovascular disease	0.05	8.9375	5.352	0.000989239246280753	0.0243095673140316	0.0177154741559744	RBP4/ABCA1/NOS3/HSPA1A	4
Environmental Information Processing	Signaling molecules and interaction	Neuroactive ligand-receptor interaction	0.0216216216216216	4.32064404830362	4.62154271668658	0.000439262134369165	0.00572156423471585	0.00380381001753962	CCKBR/GABRG2/GABRA1/GABRB2/GRIA2/GABRE/GABRA5/GABRD	8		BP	chloride transport	0.0483870967741935	15.2322580645161	8.97587841094611	2.6559664997939e-06	0.00032449572723343	0.000203475209951372	GABRG2/GABRA1/GABRB2/GABRE/GABRA5/GABRD	6		idiopathic generalized epilepsy	0.0833333333333333	14.8958333333333	6.26757656614889	0.00102546561870605	0.0243095673140316	0.0177154741559744	GABRG2/GABRA1/GABRD	3
Human Diseases	Cancer: specific types	Non-small cell lung cancer	0.0547945205479452	10.9495773826873	6.05196774434474	0.000465390392297461	0.00572156423471585	0.00380381001753962	RXRA/MET/PRKCB/MAP2K1	4		BP	signal release	0.0205338809034908	6.46406570841889	6.8962770716767	2.81048553526286e-06	0.00032449572723343	0.000203475209951372	FKBP1B/RBP4/PRKCB/EPHA5/PPP3CA/PPP3CB/ABCA1/SNCA/PRKCE/CDK5	10		vascular dementia	0.0833333333333333	14.8958333333333	6.26757656614889	0.00102546561870605	0.0243095673140316	0.0177154741559744	SNCA/CDK5/HSPA1A	3
Environmental Information Processing	Signal transduction	Rap1 signaling pathway	0.0283018867924528	5.65556001605781	4.86221004119542	0.000611147299384722	0.00709609919841149	0.00471762827595224	PDGFRB/MET/PRKCB/EFNA1/MAP2K1/KIT	6		BP	regulation of peptide hormone secretion	0.0355329949238579	11.1857868020305	8.1127192433373	2.92013600936315e-06	0.00032449572723343	0.000203475209951372	FKBP1B/RBP4/PRKCB/EPHA5/PPP3CA/PPP3CB/PRKCE	7		lissencephaly	0.0810810810810811	14.4932432432432	6.17033510408484	0.00111160701796243	0.02488764601327	0.018136746082545	CDK5R1/NOS3/CDK5	3
Human Diseases	Drug resistance: antineoplastic	EGFR tyrosine kinase inhibitor resistance	0.05	9.99148936170213	5.72756914732338	0.000659181685510389	0.00725099854061428	0.00482060844805382	PDGFRB/MET/PRKCB/MAP2K1	4		BP	synapse organization	0.0202839756592292	6.38539553752535	6.83984389895418	3.13396703658138e-06	0.00032449572723343	0.000203475209951372	GABRG2/GABRA1/GABRB2/CDK5R1/GABRE/SNCA/EFNA1/EPHA4/GABRA5/CDK5	10		aortic valve disease	0.0769230769230769	13.75	5.98672782467015	0.00129731235455761	0.027516677836143	0.0200526397186467	PPP3CB/NOS3/EGR1	3
Human Diseases	Cancer: overview	MicroRNAs in cancer	0.0222929936305732	4.45480417400732	4.41578954456303	0.000869165333072271	0.00908277773060523	0.00603841178765999	PDGFRB/HDAC1/MET/PRKCB/PRKCE/EFNA1/MAP2K1	7		BP	regulation of peptide secretion	0.035	11.018	8.0402514863136	3.22739294178805e-06	0.00032449572723343	0.000203475209951372	FKBP1B/RBP4/PRKCB/EPHA5/PPP3CA/PPP3CB/PRKCE	7		biliary tract cancer	0.0328947368421053	5.87993421052632	4.55660143974825	0.00149298724076732	0.0300836929014614	0.0219233389565306	RBP4/MET/PPP3CA/KIT/TTR	5
Organismal Systems	Endocrine system	Oxytocin signaling pathway	0.032258064516129	6.44612216884008	4.84845035393498	0.001006672876436	0.0100187919607202	0.00666069271626827	PRKCB/PPP3CA/PPP3CB/NOS3/MAP2K1	5		BP	insulin secretion	0.035	11.018	8.0402514863136	3.22739294178805e-06	0.00032449572723343	0.000203475209951372	FKBP1B/RBP4/PRKCB/EPHA5/PPP3CA/PPP3CB/PRKCE	7		hematologic cancer	0.0194174757281553	3.47087378640777	3.86411957416633	0.00177695053158213	0.0341005268679808	0.0248505863815245	PDGFRB/HDAC1/MET/AKR1C3/SNCA/NOS3/EGR1/KIT	8
Organismal Systems	Immune system	B cell receptor signaling pathway	0.043956043956044	8.78372691138649	5.29125462211242	0.00107009964828714	0.0101627828395482	0.00675642072435336	PRKCB/PPP3CA/PPP3CB/MAP2K1	4		BP	locomotory behavior	0.0346534653465347	10.9089108910891	7.99279098090862	3.44686692845921e-06	0.00032449572723343	0.000203475209951372	HPRT1/PPP3CB/SNCA/PRKCE/EPHA4/KCND2/EGR1	7		interstitial lung disease	0.0306748466257669	5.48312883435583	4.33800663960772	0.00203241120593041	0.0372300779995434	0.0271312309308414	PRKCB/TAP1/NOS3/EGR1/KIT	5
Environmental Information Processing	Signal transduction	Ras signaling pathway	0.0252100840336134	5.03772572858931	4.47440236701157	0.00111839236990243	0.0101627828395482	0.00675642072435336	PDGFRB/MET/PRKCB/EFNA1/MAP2K1/KIT	6		BP	regulation of peptide transport	0.0346534653465347	10.9089108910891	7.99279098090862	3.44686692845921e-06	0.00032449572723343	0.000203475209951372	FKBP1B/RBP4/PRKCB/EPHA5/PPP3CA/PPP3CB/PRKCE	7		mood disorder	0.0294117647058824	5.25735294117647	4.20897892983652	0.00244277613993508	0.042801686277993	0.0311915122673633	SNCA/GABRA5/GABRD/CDK5/HSPA1A	5
Environmental Information Processing	Signal transduction	cGMP-PKG signaling pathway	0.0301204819277108	6.01896949500128	4.62676105520107	0.00136737094165306	0.0119075219502287	0.00791635808325454	PPP3CA/PPP3CB/PRKCE/NOS3/MAP2K1	5		BP	inorganic anion transmembrane transport	0.0461538461538462	14.5292307692308	8.73788924404967	3.49509964533894e-06	0.00032449572723343	0.000203475209951372	GABRG2/GABRA1/GABRB2/GABRE/GABRA5/GABRD	6		cardiomyopathy	0.0178970917225951	3.19910514541387	3.59065178017484	0.00296402071290279	0.0497708478041594	0.036270253460521	RXRA/GOT1/FKBP1B/RBP4/PRKCB/PPP3CA/PPP3CB/NOS3	8
Human Diseases	Endocrine and metabolic disease	AGE-RAGE signaling pathway in diabetic complications	0.0396039603960396	7.91405097956604	4.95424215842902	0.00157620843693623	0.0131771025327869	0.00876040057581398	PRKCB/PRKCE/NOS3/EGR1	4		BP	response to glucose	0.0344827586206897	10.8551724137931	7.96930989137421	3.56119103636336e-06	0.00032449572723343	0.000203475209951372	FKBP1B/PRKCB/EPHA5/PPP3CA/PPP3CB/PRKCE/EGR1	7		bile duct adenocarcinoma	0.0353982300884956	6.32743362831858	4.27826158664509	0.00352334145023575	0.0546117924786541	0.0397980673933512	MET/PPP3CA/KIT/TTR	4
Human Diseases	Substance dependence	Cocaine addiction	0.0612244897959184	12.2344767694312	5.59143026078017	0.001841708873832	0.014787635548372	0.00983111504600912	CDK5R1/GRIA2/CDK5	3		BP	negative regulation of monoatomic ion transport	0.0451127819548872	14.2015037593985	8.6247340169007	3.98912100572412e-06	0.000340188187424098	0.000213315175054064	FKBP1B/PPP3CA/PPP3CB/GABRE/PRKCE/NOS3	6		cholangiocarcinoma	0.0353982300884956	6.32743362831858	4.27826158664509	0.00352334145023575	0.0546117924786541	0.0397980673933512	MET/PPP3CA/KIT/TTR	4
Metabolism	Amino acid metabolism	Arginine and proline metabolism	0.06	11.9897872340426	5.52547415020909	0.00195242789251629	0.014787635548372	0.00983111504600912	GOT1/NOS3/OAT	3		BP	synapse assembly	0.0336538461538462	10.5942307692308	7.85431676439223	4.18141758027864e-06	0.000340188187424098	0.000213315175054064	GABRG2/GABRA1/GABRB2/GABRE/SNCA/GABRA5/CDK5	7		bile duct carcinoma	0.0347826086956522	6.21739130434783	4.22735214425995	0.00375256826506081	0.0549614623757973	0.0400528875613098	MET/PPP3CA/KIT/TTR	4
Environmental Information Processing	Signal transduction	PI3K-Akt signaling pathway	0.0193370165745856	3.8641119078406	3.94108307364306	0.00198111863805941	0.014787635548372	0.00983111504600912	PDGFRB/RXRA/MET/NOS3/EFNA1/MAP2K1/KIT	7		BP	response to hexose	0.0336538461538462	10.5942307692308	7.85431676439223	4.18141758027864e-06	0.000340188187424098	0.000213315175054064	FKBP1B/PRKCB/EPHA5/PPP3CA/PPP3CB/PRKCE/EGR1	7		hepatic encephalopathy	0.117647058823529	21.0294117647059	6.20054846050712	0.00394399468089785	0.0549614623757973	0.0400528875613098	GABRG2/GABRA1	2
Environmental Information Processing	Signal transduction	HIF-1 signaling pathway	0.0363636363636364	7.26653771760155	4.68833261138655	0.00215683017857791	0.0155440519766477	0.0103339957739486	PRKCB/NOS3/MAP2K1/CUL2	4		BP	positive regulation of kinase activity	0.0264026402640264	8.31155115511551	7.24276801366821	4.96000467900014e-06	0.000389616919267666	0.000244309486366722	PDGFRB/MET/GPRC5B/SNCA/EFNA1/MAP2K1/EPHA4/KIT	8		chronic kidney disease	0.0261780104712042	4.67931937172775	3.86091482592661	0.00403670013103222	0.0549614623757973	0.0400528875613098	CYP2C8/RBP4/GLO1/ABCA1/NOS3	5
Human Diseases	Neurodegenerative disease	Pathways of neurodegeneration - multiple diseases	0.0165631469979296	3.30981014052244	3.6961583248955	0.00246450278138536	0.0170937035395691	0.0113642350401567	PRKCB/CDK5R1/PPP3CA/PPP3CB/GRIA2/SNCA/MAP2K1/CDK5	8		BP	response to monosaccharide	0.0325581395348837	10.2493023255814	7.69974206749811	5.19902892284876e-06	0.000393310338321261	0.000246625446653089	FKBP1B/PRKCB/EPHA5/PPP3CA/PPP3CB/PRKCE/EGR1	7		urinary system cancer	0.0189189189189189	3.38175675675676	3.51989247620514	0.00409142399819831	0.0549614623757973	0.0400528875613098	PDGFRB/MET/NOS3/MAP2K1/HAVCR2/KIT/HSPA1A	7
Organismal Systems	Endocrine system	Parathyroid hormone synthesis, secretion and action	0.0347826086956522	6.95060129509713	4.55324679643468	0.00253618524912129	0.0170937035395691	0.0113642350401567	RXRA/PRKCB/MAP2K1/EGR1	4		BP	dendrite morphogenesis	0.0428571428571429	13.4914285714286	8.37439949704269	5.36534873164741e-06	0.000393310338321261	0.000246625446653089	HPRT1/CDK5R1/PPP3CA/EFNA1/EPHA4/CDK5	6		bile duct cancer	0.0336134453781513	6.00840336134454	4.12905797214548	0.00424109368427796	0.0551342178956135	0.040178782272107	MET/PPP3CA/KIT/TTR	4
Organismal Systems	Nervous system	Glutamatergic synapse	0.0344827586206897	6.89068231841526	4.52719731229248	0.00261721776682397	0.0170937035395691	0.0113642350401567	PRKCB/PPP3CA/PPP3CB/GRIA2	4		BP	potassium ion transmembrane transport	0.032258064516129	10.1548387096774	7.65687919719771	5.52499158309058e-06	0.000393310338321261	0.000246625446653089	KCNV1/KCNB2/KCNC2/KCNG3/KCNS2/KCND2/KCNS1	7		high grade glioma	0.0251256281407035	4.49120603015075	3.74140358025691	0.00480533902047808	0.0601316561973764	0.043820640143837	PDGFRB/MET/KCNC2/NOS3/MAP2K1	5
Environmental Information Processing	Signal transduction	Sphingolipid signaling pathway	0.0327868852459016	6.55179630275549	4.37712317373854	0.00314116342316219	0.019308916336497	0.0128369526890839	PRKCB/PRKCE/NOS3/MAP2K1	4		BP	regulation of monoatomic cation transmembrane transport	0.0258899676375405	8.15016181229774	7.15383572492643	5.72777892473809e-06	0.000395390314865254	0.000247929696997435	FKBP1B/KCNC2/PPP3CA/PPP3CB/SNCA/PRKCE/KCNS2/KCNS1	8		amphetamine abuse	0.105263157894737	18.8157894736842	5.8314246505511	0.00492393214519459	0.0601316561973764	0.043820640143837	GABRG2/SNCA	2
Organismal Systems	Endocrine system	Thyroid hormone signaling pathway	0.0327868852459016	6.55179630275549	4.37712317373854	0.00314116342316219	0.019308916336497	0.0128369526890839	RXRA/HDAC1/PRKCB/MAP2K1	4		BP	monoatomic anion transmembrane transport	0.0410958904109589	12.9369863013699	8.1736902775069	6.83156852882586e-06	0.000457715091431333	0.000287010479678536	GABRG2/GABRA1/GABRB2/GABRE/GABRA5/GABRD	6		kidney failure	0.0207612456747405	3.71107266435986	3.52198128697592	0.00508834909491469	0.0603119025073712	0.043951993730068	CYP2C8/RBP4/GLO1/MET/ABCA1/NOS3	6
Organismal Systems	Nervous system	Long-term depression	0.05	9.99148936170213	4.95490225141395	0.00329178505037232	0.0196566593007947	0.0130681391473427	PRKCB/GRIA2/MAP2K1	3		BP	calcium ion transport	0.0210280373831776	6.6196261682243	6.63847742708529	7.69406770095315e-06	0.000500773892079179	0.000314010522411832	PDGFRB/FKBP1B/PRKCB/PPP3CA/PPP3CB/SNCA/PRKCE/NOS3/CDK5	9		extrahepatic cholestasis	0.1	17.875	5.66733980541351	0.00545167120201354	0.0627397333764204	0.0457212631892942	PDGFRB/ABCA1	2
Human Diseases	Infectious disease: viral	Human immunodeficiency virus 1 infection	0.0234741784037559	4.69084007591649	3.86395927828589	0.00404801132722224	0.0235009546497069	0.0156239033682262	PRKCB/TAP1/PPP3CA/PPP3CB/MAP2K1	5		BP	regulation of dendritic spine morphogenesis	0.0930232558139535	29.2837209302326	10.4816033508799	1.0348166197639e-05	0.00063924941462173	0.000400841668888539	CDK5R1/EFNA1/EPHA4/CDK5	4		familial hyperlipidemia	0.0461538461538462	8.25	4.40214487635559	0.00560454193933284	0.0627397333764204	0.0457212631892942	RBP4/ABCA1/NOS3	3
Organismal Systems	Nervous system	Dopaminergic synapse	0.0303030303030303	6.05544809800129	4.14816788321398	0.00416677871351265	0.0235366689493012	0.0156476469469038	PRKCB/PPP3CA/PPP3CB/GRIA2	4		BP	response to carbohydrate	0.0292887029288703	9.22008368200837	7.21942211196803	1.038289216023e-05	0.00063924941462173	0.000400841668888539	FKBP1B/PRKCB/EPHA5/PPP3CA/PPP3CB/PRKCE/EGR1	7		aortic valve stenosis	0.0952380952380952	17.0238095238095	5.51472139161634	0.00600421192327189	0.0653972271642857	0.0476578983383459	PPP3CB/EGR1	2
Organismal Systems	Immune system	Natural killer cell mediated cytotoxicity	0.0298507462686567	5.96506827564306	4.10519916867182	0.00439608921571694	0.0241784906864432	0.0160743428386326	PRKCB/PPP3CA/PPP3CB/MAP2K1	4		BP	peptide hormone secretion	0.0289256198347107	9.10578512396694	7.16415462038368	1.12593770735336e-05	0.00067497002561867	0.000423240296088229	FKBP1B/RBP4/PRKCB/EPHA5/PPP3CA/PPP3CB/PRKCE	7		liver cirrhosis	0.0235849056603774	4.21580188679245	3.56006811303731	0.0062693276031457	0.0656785473824689	0.0478629090236616	RBP4/GABRG2/ABCA1/NOS3/EGR1	5
Organismal Systems	Endocrine system	Renin secretion	0.0434782608695652	8.68825161887142	4.54558190972449	0.00488431812653933	0.0258828835399693	0.0172074572010876	PPP3CA/PPP3CB/PDE1A	3		BP	cellular response to carbohydrate stimulus	0.0372670807453416	11.7316770186335	7.71971819591611	1.19576684519386e-05	0.000698450480346568	0.000437963727106092	FKBP1B/PRKCB/EPHA5/PPP3CA/PPP3CB/PRKCE	6		pancreatic ductal carcinoma	0.0441176470588235	7.88602941176471	4.27736695842599	0.00635598845636796	0.0656785473824689	0.0478629090236616	RXRA/HDAC1/MET	3
Human Diseases	Cancer: specific types	Renal cell carcinoma	0.0428571428571429	8.56413373860182	4.50473103874627	0.00508527119170339	0.0258828835399693	0.0172074572010876	MET/MAP2K1/CUL2	3		BP	regulation of calcium ion transport	0.0283400809716599	8.92145748987854	7.07414552916817	1.28562841038218e-05	0.000732165379712652	0.000459104671812794	PDGFRB/FKBP1B/PPP3CA/PPP3CB/SNCA/PRKCE/NOS3	7		silicosis	0.0909090909090909	16.25	5.37226001666368	0.00658127322396293	0.0663063277314265	0.0483204007759384	PRKCB/EGR1	2
Environmental Information Processing	Signal transduction	Apelin signaling pathway	0.0285714285714286	5.70942249240122	3.98133806238435	0.00513498023653439	0.0258828835399693	0.0172074572010876	PRKCE/NOS3/MAP2K1/EGR1	4		BP	response to nutrient	0.0365853658536585	11.5170731707317	7.63611611716366	1.328365665983e-05	0.000738052923685191	0.000462796459239778	RXRA/FKBP1B/AKR1C3/PRKCB/ABCA1/ACACB	6		transient cerebral ischemia	0.0227272727272727	4.0625	3.45553774078994	0.00731297135325939	0.0706987630746526	0.0515213658033906	GOT1/ADAMTS1/NOS3/CDK5/HAVCR2	5
Human Diseases	Infectious disease: viral	Human cytomegalovirus infection	0.0221238938053097	4.4210129919036	3.69176640145688	0.00520134501760148	0.0258828835399693	0.0172074572010876	PRKCB/TAP1/PPP3CA/PPP3CB/MAP2K1	5		BP	regulation of monoatomic ion transmembrane transport	0.0229226361031519	7.21604584527221	6.61665957110254	1.38907263230926e-05	0.000750718377386067	0.000470738338391429	FKBP1B/KCNC2/PPP3CA/PPP3CB/SNCA/PRKCE/KCNS2/KCNS1	8		cranial nerve disease	0.0416666666666667	7.44791666666667	4.12240137005083	0.00744756493524479	0.0706987630746526	0.0515213658033906	CDK5R1/NOS3/CDK5	3
Human Diseases	Cancer: specific types	Melanoma	0.0410958904109589	8.21218303701545	4.38690985832998	0.00571786822079422	0.0275492521021971	0.0183152922563083	PDGFRB/MET/MAP2K1	3		BP	negative regulation of transport	0.0194805194805195	6.13246753246753	6.30502315205316	1.41707156398599e-05	0.000750718377386067	0.000470738338391429	FKBP1B/PRKCB/PPP3CA/PPP3CB/GABRE/SNCA/PRKCE/NOS3/CDK5	9		renal cell carcinoma	0.0224215246636771	4.00784753363229	3.41760353995326	0.00773404316662295	0.0706987630746526	0.0515213658033906	PDGFRB/MET/MAP2K1/HAVCR2/KIT	5
Metabolism	Amino acid metabolism	Arginine biosynthesis	0.0869565217391304	17.3765032377428	5.57639681303678	0.00579984254783097	0.0275492521021971	0.0183152922563083	GOT1/NOS3	2		BP	regulation of hormone secretion	0.0275590551181102	8.6755905511811	6.95233407618054	1.54036225086241e-05	0.000797487547151041	0.000500064969957009	FKBP1B/RBP4/PRKCB/EPHA5/PPP3CA/PPP3CB/PRKCE	7		autism spectrum disorder	0.0222222222222222	3.97222222222222	3.39267926400411	0.00802402856212711	0.0706987630746526	0.0515213658033906	PDGFRB/GLO1/MET/GABRB2/GABRA5	5
Human Diseases	Cancer: specific types	Glioma	0.0394736842105263	7.88801791713326	4.27564383311052	0.00639575330293915	0.0297047208958729	0.0197482909003033	PDGFRB/PRKCB/MAP2K1	3		BP	inorganic anion transport	0.0355029585798817	11.1763313609467	7.50150305887318	1.57562702547594e-05	0.00079761741422982	0.000500146403174468	GABRG2/GABRA1/GABRB2/GABRE/GABRA5/GABRD	6		end stage renal disease	0.0277777777777778	4.96527777777778	3.60192805268361	0.00829408055577679	0.0706987630746526	0.0515213658033906	CYP2C8/GLO1/ABCA1/NOS3	4
Cellular Processes	Transport and catabolism	Efferocytosis	0.0254777070063694	5.09120477029408	3.66604498501249	0.00767138282257729	0.0348547610851881	0.0231721403336431	RXRA/ABCA1/MAP2K1/HAVCR2	4		BP	positive regulation of protein kinase activity	0.0272373540856031	8.57431906614786	6.90155725129646	1.66164025251239e-05	0.000816389397608771	0.000511917384850563	PDGFRB/GPRC5B/SNCA/EFNA1/MAP2K1/EPHA4/KIT	7		sex cord-gonadal stromal tumor	0.08	14.3	4.99551838532452	0.00845680332894144	0.0706987630746526	0.0515213658033906	PDGFRB/KIT	2
Organismal Systems	Sensory system	Taste transduction	0.0348837209302326	6.97080653142009	3.94471741244953	0.00899251295748127	0.0399879831513529	0.0265848087432817	GABRA1/GABRA5/PDE1A	3		BP	monoatomic anion transport	0.0350877192982456	11.0456140350877	7.44923102832606	1.68438549989518e-05	0.000816389397608771	0.000511917384850563	GABRG2/GABRA1/GABRB2/GABRE/GABRA5/GABRD	6		prostate carcinoma	0.0394736842105263	7.05592105263158	3.97890066406093	0.00864384495754975	0.0706987630746526	0.0515213658033906	MET/AKR1C3/MAP2K1	3
Human Diseases	Cancer: overview	PD-L1 expression and PD-1 checkpoint pathway in cancer	0.0333333333333333	6.66099290780142	3.82684519477566	0.0101804433289323	0.0443273469947259	0.029469704373225	PPP3CA/PPP3CB/MAP2K1	3		BP	ephrin receptor signaling pathway	0.0784313725490196	24.6901960784314	9.56319243610445	2.05611230167178e-05	0.000975796629835064	0.00061187377047557	CDK5R1/EPHA5/EFNA1/EPHA4	4		renal carcinoma	0.0217391304347826	3.88586956521739	3.33160145511314	0.00878215431898566	0.0706987630746526	0.0515213658033906	PDGFRB/MET/MAP2K1/HAVCR2/KIT	5
Cellular Processes	Cellular community - eukaryotes	Gap junction	0.0326086956521739	6.51618871415356	3.77056777191422	0.0108070801797028	0.0456055706294891	0.0303194929392725	PDGFRB/PRKCB/MAP2K1	3		BP	protein secretion	0.0216216216216216	6.80648648648649	6.36754851120739	2.11482875044668e-05	0.000976334351803582	0.000612210949308008	FKBP1B/RBP4/PRKCB/EPHA5/PPP3CA/PPP3CB/ABCA1/PRKCE	8		pervasive developmental disorder	0.0216450216450216	3.86904761904762	3.31959128966426	0.00893956143283545	0.0706987630746526	0.0515213658033906	PDGFRB/GLO1/MET/GABRB2/GABRA5	5
Metabolism	Carbohydrate metabolism	Propanoate metabolism	0.0625	12.4893617021277	4.61687549642464	0.0110502388822199	0.0456055706294891	0.0303194929392725	SUCLA2/ACACB	2		BP	establishment of protein localization to extracellular region	0.0215633423180593	6.78814016172507	6.35617288365326	2.15611822779444e-05	0.000976334351803582	0.000612210949308008	FKBP1B/RBP4/PRKCB/EPHA5/PPP3CA/PPP3CB/ABCA1/PRKCE	8		thyroid gland disease	0.0268456375838926	4.7986577181208	3.51110757027258	0.0093309231216097	0.0706987630746526	0.0515213658033906	CDK5R1/NOS3/EGR1/TTR	4
Organismal Systems	Endocrine system	GnRH signaling pathway	0.032258064516129	6.44612216884008	3.74305256516357	0.011128632067483	0.0456055706294891	0.0303194929392725	PRKCB/MAP2K1/EGR1	3		BP	regulation of transmembrane transport	0.0184049079754601	5.79386503067485	6.06314762986592	2.22057715712243e-05	0.000976334351803582	0.000612210949308008	FKBP1B/PRKCB/KCNC2/PPP3CA/PPP3CB/SNCA/PRKCE/KCNS2/KCNS1	9		female reproductive organ cancer	0.0182370820668693	3.25987841945289	3.14072221723325	0.00943657150662222	0.0706987630746526	0.0515213658033906	PDGFRB/MET/TAP1/NOS3/MAP2K1/KIT	6
Human Diseases	Neurodegenerative disease	Alzheimer disease	0.0153452685421995	3.06644174783697	2.95992946140381	0.0126966217349079	0.050989248080047	0.0338986690836877	CDK5R1/PPP3CA/PPP3CB/SNCA/MAP2K1/CDK5	6		BP	regulation of protein secretion	0.0260223048327138	8.19182156133829	6.70643759924492	2.22868245363416e-05	0.000976334351803582	0.000612210949308008	FKBP1B/RBP4/PRKCB/EPHA5/PPP3CA/PPP3CB/PRKCE	7		heart valve disease	0.0379746835443038	6.7879746835443	3.87792956337636	0.00961108374832251	0.0706987630746526	0.0515213658033906	PPP3CB/NOS3/EGR1	3
Organismal Systems	Immune system	Fc gamma R-mediated phagocytosis	0.0303030303030303	6.05544809800129	3.58603464620801	0.0131742554847968	0.050989248080047	0.0338986690836877	PRKCB/PRKCE/MAP2K1	3		BP	modulation of chemical synaptic transmission	0.0182555780933063	5.74685598377282	6.02885223816669	2.36755588141845e-05	0.000978550947772424	0.000613600866931833	PRKCB/PPP3CA/PPP3CB/GRIA2/SNCA/PRKCE/EPHA4/CDK5/KIT	9		allergic disease	0.0740740740740741	13.2407407407407	4.77863544256476	0.0098247067043874	0.0706987630746526	0.0515213658033906	TAP1/NOS3	2
Human Diseases	Cancer: overview	Choline metabolism in cancer	0.0303030303030303	6.05544809800129	3.58603464620801	0.0131742554847968	0.050989248080047	0.0338986690836877	PDGFRB/PRKCB/MAP2K1	3		BP	positive regulation of transferase activity	0.0212765957446809	6.69787234042553	6.29991930902183	2.37288164222867e-05	0.000978550947772424	0.000613600866931833	PDGFRB/MET/GPRC5B/SNCA/EFNA1/MAP2K1/EPHA4/KIT	8		brain ischemia	0.018018018018018	3.22072072072072	3.10583123733375	0.00998422128191977	0.0706987630746526	0.0515213658033906	GOT1/ADAMTS1/NOS3/CDK5/HAVCR2/TTR	6
Organismal Systems	Endocrine system	Melanogenesis	0.0297029702970297	5.93553823467453	3.53654488071154	0.013900794453962	0.0528230189250555	0.0351177965152723	PRKCB/MAP2K1/KIT	3		BP	positive regulation of calcium-mediated signaling	0.0754716981132075	23.7584905660377	9.36598801260347	2.39790078547685e-05	0.000978550947772424	0.000613600866931833	PDGFRB/PPP3CA/PPP3CB/HINT1	4		diabetic retinopathy	0.0263157894736842	4.70394736842105	3.45853	0.00999201553820759	0.0706987630746526	0.0515213658033906	PDGFRB/RBP4/GLO1/NOS3	4
Human Diseases	Cancer: specific types	Thyroid cancer	0.0540540540540541	10.8016101207591	4.23634758551128	0.0146045551155508	0.0545062860562521	0.0362368660761787	RXRA/MAP2K1	2		BP	regulation of trans-synaptic signaling	0.0182186234817814	5.73522267206478	6.02033710901797	2.40556861612185e-05	0.000978550947772424	0.000613600866931833	PRKCB/PPP3CA/PPP3CB/GRIA2/SNCA/PRKCE/EPHA4/CDK5/KIT	9		breast cancer	0.0160183066361556	2.86327231121281	3.0060627978395	0.00999957691130323	0.0706987630746526	0.0515213658033906	PDGFRB/HDAC1/MET/NOS3/MAP2K1/EGR1/KIT	7
Organismal Systems	Endocrine system	Glucagon signaling pathway	0.0280373831775701	5.60270431497316	3.39569916003239	0.0162158023357657	0.0594579418978075	0.0395288256384316	PPP3CA/PPP3CB/ACACB	3		BP	protein localization to extracellular region	0.0211081794195251	6.64485488126649	6.26665706760158	2.51151886136701e-05	0.0010037263098586	0.000629387090466302	FKBP1B/RBP4/PRKCB/EPHA5/PPP3CA/PPP3CB/ABCA1/PRKCE	8		thoracic cancer	0.0160183066361556	2.86327231121281	3.0060627978395	0.00999957691130323	0.0706987630746526	0.0515213658033906	PDGFRB/HDAC1/MET/NOS3/MAP2K1/EGR1/KIT	7
Organismal Systems	Immune system	Th17 cell differentiation	0.0275229357798165	5.49990240093695	3.35109982051285	0.0170328712564813	0.061377070562148	0.0408047006507355	RXRA/PPP3CA/PPP3CB	3		BP	purine nucleobase metabolic process	0.157894736842105	49.7052631578947	11.9903889997369	2.84794364417767e-05	0.00111855441748909	0.000701390113457187	HPRT1/GMPR/TTR	3		Kuhnt-Junius degeneration	0.0714285714285714	12.7678571428571	4.67862705185019	0.0105431133201715	0.0732564597936053	0.053385274343518	PDGFRB/NOS3	2
Cellular Processes	Cellular community - eukaryotes	Focal adhesion	0.0197044334975369	3.93753275338015	3.00062557994544	0.0183136424942245	0.0648737505303883	0.0431293632334992	PDGFRB/MET/PRKCB/MAP2K1	4		BP	regulation of insulin secretion involved in cellular response to glucose stimulus	0.0714285714285714	22.4857142857143	9.08972213737314	2.98638873152193e-05	0.00115304975091643	0.000723020429736888	FKBP1B/EPHA5/PPP3CB/PRKCE	4		amyloidosis	0.0689655172413793	12.3275862068966	4.58359364897229	0.011284134912717	0.0770763791495752	0.0561690212426054	GOT1/TTR	2
Environmental Information Processing	Membrane transport	ABC transporters	0.0444444444444444	8.88132387706856	3.75823996752766	0.0211676234029824	0.0737338881870554	0.0490197594595382	TAP1/ABCA1	2		BP	dendritic spine morphogenesis	0.0701754385964912	22.0912280701754	9.00238587920448	3.20417949695289e-05	0.00121652014900978	0.000762819574976328	CDK5R1/EFNA1/EPHA4/CDK5	4		retinal vascular disease	0.0248447204968944	4.44099378881987	3.30868663648489	0.0121565540319143	0.081651521247691	0.0595031328930542	PDGFRB/RBP4/GLO1/NOS3	4
Organismal Systems	Immune system	T cell receptor signaling pathway	0.0245901639344262	4.91384722706662	3.08573846406485	0.0229018390996403	0.0774243525423982	0.0514732537677993	PPP3CA/PPP3CB/MAP2K1	3		BP	positive regulation of protein-containing complex assembly	0.0304568527918782	9.58781725888325	6.83997728290543	3.73867802722999e-05	0.00139618172885736	0.000875476459525643	MET/CDK5R1/ABCA1/SNCA/PRKCE/HSPA1A	6		gastrointestinal system benign neoplasm	0.0344827586206897	6.16379310344828	3.63254863618796	0.0124902000486328	0.0820451737192694	0.0597900051395486	RBP4/MET/TTR	3
Metabolism	Carbohydrate metabolism	Pyruvate metabolism	0.0425531914893617	8.50339520144862	3.65706175148751	0.0229679897494196	0.0774243525423982	0.0514732537677993	GLO1/ACACB	2		BP	rhythmic process	0.0235690235690236	7.41952861952862	6.29484454088393	4.19160251896669e-05	0.00151620674195586	0.000950738204719792	HDAC1/ADAMTS1/CDK5R1/NOS3/KCND2/EGR1/CDK5	7		pneumoconiosis	0.0645161290322581	11.5322580645161	4.40684223254576	0.0128329709349134	0.0820451737192694	0.0597900051395486	PRKCB/EGR1	2
Human Diseases	Infectious disease: viral	Human T-cell leukemia virus 1 infection	0.0178571428571429	3.56838905775076	2.75906996945668	0.0252410909676149	0.0837363176544685	0.0556695740639126	PPP3CA/PPP3CB/MAP2K1/EGR1	4		BP	regulation of microtubule polymerization	0.0655737704918033	20.6426229508197	8.67418852698115	4.1931968719587e-05	0.00151620674195586	0.000950738204719792	MET/CDK5R1/SNCA/HSPA1A	4		cystic fibrosis	0.0340909090909091	6.09375	3.60404214082511	0.0128811960079435	0.0820451737192694	0.0597900051395486	NOS3/HAVCR2/HSPA1A	3
Metabolism	Nucleotide metabolism	Purine metabolism	0.0234375	4.68351063829787	2.9756567757705	0.0259381787740525	0.0847043650590153	0.0563131512857719	HPRT1/GMPR/PDE1A	3		BP	hormone secretion	0.022508038585209	7.08553054662379	6.10865884215604	5.60838670210868e-05	0.00197529993485611	0.00123861282362171	FKBP1B/RBP4/PRKCB/EPHA5/PPP3CA/PPP3CB/PRKCE	7		hepatobiliary disease	0.0169971671388102	3.03824362606232	2.93888507721261	0.0130698658274356	0.0820451737192694	0.0597900051395486	PDGFRB/RBP4/GABRG2/ABCA1/NOS3/EGR1	6
Organismal Systems	Circulatory system	Vascular smooth muscle contraction	0.0223880597014925	4.4738012067323	2.87219531219067	0.0291814673288052	0.0938296411033891	0.062379816800037	PRKCB/PRKCE/MAP2K1	3		BP	insulin secretion involved in cellular response to glucose stimulus	0.0606060606060606	19.0787878787879	8.30545468255386	5.72297263412641e-05	0.00197529993485611	0.00123861282362171	FKBP1B/EPHA5/PPP3CB/PRKCE	4		cell type cancer	0.0150862068965517	2.69665948275862	2.82569592061433	0.0136271620947238	0.0820451737192694	0.0597900051395486	PDGFRB/MET/KCNC2/NOS3/MAP2K1/EGR1/KIT	7
Cellular Processes	Cell growth and death	Oocyte meiosis	0.0215827338129496	4.3128731057707	2.79052627876665	0.0320418055536485	0.0999513038912318	0.0664496203155003	PPP3CA/PPP3CB/MAP2K1	3		BP	positive regulation of secretion	0.0224358974358974	7.06282051282051	6.09580306099096	5.72299366551813e-05	0.00197529993485611	0.00123861282362171	RBP4/PRKCB/PPP3CA/PPP3CB/SNCA/PRKCE/CDK5	7		essential hypertension	0.0625	11.1719	4.32443016582441	0.0136402646133773	0.0820451737192694	0.0597900051395486	RBP4/NOS3	2
Organismal Systems	Endocrine system	Estrogen signaling pathway	0.0215827338129496	4.3128731057707	2.79052627876665	0.0320418055536485	0.0999513038912318	0.0664496203155003	NOS3/MAP2K1/HSPA1A	3		BP	negative regulation of calcium ion transport	0.0588235294117647	18.5176470588235	8.16912307958055	6.43619458309177e-05	0.0021883061582512	0.00137217848377935	FKBP1B/PPP3CA/PPP3CB/NOS3	4		diabetic angiopathy	0.0625	11.1719	4.32443016582441	0.0136402646133773	0.0820451737192694	0.0597900051395486	RBP4/NOS3	2
Organismal Systems	Development and regeneration	Osteoclast differentiation	0.020979020979021	4.19223329861628	2.72791258165798	0.0344327582402663	0.105830095179642	0.0703579580141664	PPP3CA/PPP3CB/MAP2K1	3		BP	positive regulation of calcium ion import	0.12	37.776	10.3868565380106	6.66871411773505e-05	0.00223401922944124	0.00140084288819914	PDGFRB/PPP3CA/PPP3CB	3		dementia	0.0326086956521739	5.82880434782609	3.49426740170212	0.0145151982636793	0.0831998827383566	0.0606314934935392	SNCA/CDK5/HSPA1A	3
Environmental Information Processing	Signal transduction	Phospholipase D signaling pathway	0.0201342281879195	4.02341853491361	2.63815388894239	0.0381892400668296	0.114317256742534	0.0760003922942053	PDGFRB/MAP2K1/KIT	3		BP	hormone transport	0.0217391304347826	6.84347826086956	5.97028709970243	6.97843750723725e-05	0.00230389574514296	0.00144465899272631	FKBP1B/RBP4/PRKCB/EPHA5/PPP3CA/PPP3CB/PRKCE	7		breast carcinoma	0.0235294117647059	4.20588235294118	3.1694556362845	0.0146029900821074	0.0831998827383566	0.0606314934935392	PDGFRB/HDAC1/MET/KIT	4
Organismal Systems	Aging	Longevity regulating pathway - multiple species	0.032258064516129	6.44612216884008	3.05110812613751	0.0383267529231286	0.114317256742534	0.0760003922942053	HDAC1/HSPA1A	2		BP	regulation of protein transport	0.0181818181818182	5.72363636363636	5.65956654939843	7.20538363552296e-05	0.00234483770310304	0.00147033166818115	FKBP1B/RBP4/PRKCB/EPHA5/PPP3CA/PPP3CB/PRKCE/CDK5	8		congestive heart failure	0.0191570881226054	3.42432950191571	2.98749917328096	0.0146229771054502	0.0831998827383566	0.0606314934935392	FKBP1B/RBP4/PRKCB/NOS3/HSPA1A	5
Human Diseases	Cancer: specific types	Gastric cancer	0.02	3.99659574468085	2.62365062490962	0.0388350489412435	0.114317256742534	0.0760003922942053	RXRA/MET/MAP2K1	3		BP	glutamine family amino acid catabolic process	0.115384615384615	36.3230769230769	10.174342455487	7.52152268255581e-05	0.00237972620428641	0.0014922085205012	GOT1/NOS3/OAT	3		ischemia	0.0165745856353591	2.96270718232044	2.86753859222698	0.0146580438571298	0.0831998827383566	0.0606314934935392	GOT1/ADAMTS1/NOS3/CDK5/HAVCR2/TTR	6
Metabolism	Lipid metabolism	Arachidonic acid metabolism	0.0317460317460317	6.34380276933468	3.01799381401031	0.0394594261648648	0.114541945395233	0.0761497697918443	CYP2C8/AKR1C3	2		BP	regulation of synaptic vesicle recycling	0.115384615384615	36.3230769230769	10.174342455487	7.52152268255581e-05	0.00237972620428641	0.0014922085205012	PPP3CB/SNCA/CDK5	3		pancreatitis	0.032258064516129	5.76612903225806	3.46783017891194	0.0149412895323662	0.0836297177992165	0.0609447336188622	MET/EGR1/KIT	3
Organismal Systems	Endocrine system	GnRH secretion	0.0307692307692308	6.14860883797054	2.95386596063165	0.0417627744857621	0.119567395445538	0.0794907892158701	PRKCB/MAP2K1	2		BP	purine ribonucleotide metabolic process	0.0179372197309417	5.64663677130045	5.60605256959724	7.91893093328557e-05	0.00247114036520884	0.00154952981636172	HPRT1/SUCLA2/HINT1/SNCA/ACACB/PDE1A/SLC27A2/HSPA1A	8		absence epilepsy	0.0588235294117647	10.5147058823529	4.17006824268563	0.0153193171601109	0.084571024870201	0.0616307063831424	GABRG2/GABRA1	2
Cellular Processes	Cell growth and death	Cellular senescence	0.0191082802547771	3.81840357772056	2.52551384786859	0.0435122148943156	0.122892606931243	0.081701456131574	PPP3CA/PPP3CB/MAP2K1	3		BP	cellular ketone metabolic process	0.026431718061674	8.32070484581498	6.26402367003073	8.21487598728013e-05	0.00251890045433993	0.00157947780441721	GLO1/AKR1C3/SNCA/ACACB/PRKCE/EGR1	6		liver disease	0.0188679245283019	3.37264150943396	2.94689873722019	0.0155301210739532	0.0845761999027451	0.0616344776619195	RBP4/GABRG2/ABCA1/NOS3/EGR1	5
Human Diseases	Cancer: specific types	Acute myeloid leukemia	0.0294117647058824	5.87734668335419	2.86254384099687	0.0453105737069383	0.126265465396668	0.0839437997096962	MAP2K1/KIT	2		BP	regulation of small molecule metabolic process	0.0211480362537764	6.65740181268882	5.86181568727827	8.29313143439399e-05	0.00251890045433993	0.00157947780441721	AKR1C3/SNCA/ACACB/PRKCE/NOS3/EGR1/KIT	7		kidney cancer	0.0185185185185185	3.31018518518519	2.89722173859711	0.0167165280357377	0.0898234773120308	0.0654584045188888	PDGFRB/MET/MAP2K1/HAVCR2/KIT	5
Organismal Systems	Endocrine system	Adipocytokine signaling pathway	0.0285714285714286	5.70942249240122	2.80464127277725	0.0477359174993653	0.131273773123254	0.0872734225750168	RXRA/ACACB	2		BP	positive regulation of protein tyrosine kinase activity	0.111111111111111	34.9777777777778	9.97354420070807	8.44260672188933e-05	0.00253056027795577	0.00158678910271521	GPRC5B/EFNA1/EPHA4	3		prostate carcinoma in situ	0.0555555555555556	9.93055555555556	4.02803771317715	0.0170826326372356	0.0905829072737622	0.0660118352602316	RXRA/HDAC1	2
Human Diseases	Neurodegenerative disease	Prion disease	0.0143884892086331	2.87524873718047	2.25082621099398	0.0495852308886318	0.134588483840572	0.0894771083704635	PPP3CA/PPP3CB/EGR1/HSPA1A	4		BP	carboxylic acid biosynthetic process	0.0209580838323353	6.59760479041916	5.82655312217293	8.77385158569067e-05	0.00259569271587057	0.00162763043086565	CYP2C8/GOT1/AKR1C3/SUCLA2/ACACB/OAT/SLC27A2	7		pancreas disease	0.03	5.3625	3.29292362274342	0.0181225390997181	0.0941303657866174	0.0685970276987495	MET/EGR1/KIT	3
												BP	organic acid biosynthetic process	0.0207715133531157	6.53887240356083	5.79172148158758	9.27710034027649e-05	0.002666704732359	0.00167215855173567	CYP2C8/GOT1/AKR1C3/SUCLA2/ACACB/OAT/SLC27A2	7		pancreatic cancer	0.0181159420289855	3.23822463768116	2.83911434697161	0.0182187804748292	0.0941303657866174	0.0685970276987495	RXRA/GOT1/HDAC1/MET/MAP2K1	5
												BP	regulation of cellular ketone metabolic process	0.0347222222222222	10.9305555555556	6.75271894246311	9.36507368694996e-05	0.002666704732359	0.00167215855173567	AKR1C3/SNCA/ACACB/PRKCE/EGR1	5		intestinal benign neoplasm	0.0526315789473684	9.4078947368421	3.89671232342907	0.0189282109418498	0.0957257772635619	0.0697596757386281	RBP4/TTR	2
												BP	negative regulation of transmembrane transport	0.0347222222222222	10.9305555555556	6.75271894246311	9.36507368694996e-05	0.002666704732359	0.00167215855173567	FKBP1B/PRKCB/PPP3CA/PPP3CB/PRKCE	5		leukemia	0.017921146953405	3.20340501792115	2.81065127128814	0.0190026356850743	0.0957257772635619	0.0697596757386281	HDAC1/AKR1C3/SNCA/NOS3/KIT	5
												BP	cellular response to glucose stimulus	0.0344827586206897	10.8551724137931	6.72486693878946	9.67608738744232e-05	0.00272125025538193	0.00170636134954636	FKBP1B/EPHA5/PPP3CA/PPP3CB/PRKCE	5		focal segmental glomerulosclerosis	0.0512820512820513	9.16666666666667	3.83463612299134	0.0198812324871088	0.0989152678062327	0.0720840008304529	PPP3CA/PPP3CB	2
												BP	dendrite development	0.025531914893617	8.03744680851064	6.12815486542616	9.93882562701109e-05	0.00276105424125991	0.00173132045903133	HPRT1/CDK5R1/PPP3CA/EFNA1/EPHA4/CDK5	6		ovarian cancer	0.0206185567010309	3.68556701030928	2.84071598221646	0.0225892292239489	0.111017797283554	0.080903657939432	MET/NOS3/MAP2K1/KIT	4
												BP	cellular response to hexose stimulus	0.0337837837837838	10.6351351351351	6.6429180538613	0.0001065698216215	0.00291149896248319	0.00182565689759701	FKBP1B/EPHA5/PPP3CA/PPP3CB/PRKCE	5		endocrine system disease	0.0149625935162095	2.67456359102244	2.5816951746653	0.0231219334894189	0.112266737304046	0.0818138166588191	MET/CDK5R1/NOS3/EGR1/KIT/TTR	6
												BP	ribonucleotide metabolic process	0.0171673819742489	5.40429184549356	5.43445102400807	0.000107359926623612	0.00291149896248319	0.00182565689759701	HPRT1/SUCLA2/HINT1/SNCA/ACACB/PDE1A/SLC27A2/HSPA1A	8		major depressive disorder	0.0465116279069767	8.31395348837209	3.60698606000501	0.0238892218229214	0.114611385650444	0.0835224672756275	GABRD/HSPA1A	2
												BP	cellular response to monosaccharide stimulus	0.0333333333333333	10.4933333333333	6.58958042708372	0.000113521677351565	0.00301671199931026	0.00189163078557554	FKBP1B/EPHA5/PPP3CA/PPP3CB/PRKCE	5		glaucoma	0.0254237288135593	4.54449152542373	2.90967924170542	0.0279142632760969	0.130807536049617	0.0953253299147005	HDAC1/TAP1/NOS3	3
												BP	regulation of protein kinase activity	0.0170212765957447	5.35829787234043	5.40131647645624	0.000113888161519176	0.00301671199931026	0.00189163078557554	PDGFRB/CDK5R1/GPRC5B/SNCA/EFNA1/MAP2K1/EPHA4/KIT	8		status epilepticus	0.0254237288135593	4.54449152542373	2.90967924170542	0.0279142632760969	0.130807536049617	0.0953253299147005	PRKCB/GRIA2/HSPA1A	3
												BP	regulation of muscle system process	0.0244897959183673	7.70938775510204	5.96709640871959	0.000124863727702377	0.00326942036443695	0.00205009169379463	KCNB2/FKBP1B/PPP3CA/ACACB/NOS3/KIT	6		cholestasis	0.0247933884297521	4.43181818181818	2.85332493399724	0.0297724777618334	0.13298724881044	0.0969137845582155	PDGFRB/ABCA1/NOS3	3
												BP	dendritic spine organization	0.0493827160493827	15.5456790123457	7.40579638214157	0.000127505477911064	0.00330065316683412	0.00206967623834107	CDK5R1/EFNA1/EPHA4/CDK5	4		lipid metabolism disorder	0.0247933884297521	4.43181818181818	2.85332493399724	0.0297724777618334	0.13298724881044	0.0969137845582155	RBP4/ABCA1/NOS3	3
												BP	ribose phosphate metabolic process	0.0166666666666667	5.24666666666667	5.32010874677487	0.000131662061729309	0.00336995704066703	0.00211313326749465	HPRT1/SUCLA2/HINT1/SNCA/ACACB/PDE1A/SLC27A2/HSPA1A	8		endocrine gland cancer	0.0157728706624606	2.81940063091483	2.48004164764922	0.030921682795163	0.13298724881044	0.0969137845582155	RXRA/GOT1/HDAC1/MET/MAP2K1	5
												BP	calcium ion import	0.0481927710843374	15.1710843373494	7.30399522377812	0.000140166830583788	0.00348992760048143	0.00218836086772945	PDGFRB/PPP3CA/PPP3CB/CDK5	4		open-angle glaucoma	0.04	7.15	3.27199457154721	0.0316212177639419	0.13298724881044	0.0969137845582155	TAP1/NOS3	2
												BP	positive regulation of microtubule polymerization	0.09375	29.5125	9.11256256724183	0.00014155504396308	0.00348992760048143	0.00218836086772945	MET/CDK5R1/HSPA1A	3		gestational diabetes	0.04	7.15	3.27199457154721	0.0316212177639419	0.13298724881044	0.0969137845582155	RBP4/MET	2
												BP	regulation of axon regeneration	0.09375	29.5125	9.11256256724183	0.00014155504396308	0.00348992760048143	0.00218836086772945	FKBP1B/MAP2K1/EPHA4	3		hypothyroidism	0.0241935483870968	4.32459677419355	2.79877660973423	0.0316951062017748	0.13298724881044	0.0969137845582155	CDK5R1/NOS3/EGR1	3
												BP	muscle cell proliferation	0.0239043824701195	7.52509960159363	5.87477210375908	0.000142477290098671	0.00348992760048143	0.00218836086772945	PDGFRB/RBP4/HDAC1/ADAMTS1/NOS3/PDE1A	6		female reproductive system disease	0.0185185185185185	3.31018518518519	2.58219	0.0318866639769406	0.13298724881044	0.0969137845582155	PDGFRB/AKR1C3/ABCA1/EGR1	4
												BP	positive regulation of insulin secretion	0.0465116279069767	14.6418604651163	7.15773845333325	0.000160832112128592	0.00389761224924397	0.00244399973301791	RBP4/PRKCB/PPP3CB/PRKCE	4		reproductive system disease	0.0138568129330254	2.47690531177829	2.3711591142797	0.0321776845104671	0.13298724881044	0.0969137845582155	PDGFRB/AKR1C3/ABCA1/NOS3/EGR1/KIT	6
												BP	glucose homeostasis	0.0232558139534884	7.32093023255814	5.77084544116309	0.000165459400831325	0.00395185376687464	0.00247801190409356	FKBP1B/RBP4/EPHA5/PPP3CA/PPP3CB/PRKCE	6		glomerulosclerosis	0.0392156862745098	7.00980392156863	3.22942821317256	0.0327967245739187	0.13298724881044	0.0969137845582155	PPP3CA/PPP3CB	2
												BP	carbohydrate homeostasis	0.0231660231660232	7.29266409266409	5.75631670996195	0.000168969078046609	0.00395185376687464	0.00247801190409356	FKBP1B/RBP4/EPHA5/PPP3CA/PPP3CB/PRKCE	6		acute lymphoblastic leukemia	0.0238095238095238	4.25595238095238	2.76336238427663	0.0330125451746389	0.13298724881044	0.0969137845582155	HDAC1/AKR1C3/NOS3	3
												BP	nucleobase metabolic process	0.0882352941176471	27.7764705882353	8.82157355572395	0.000170009512358962	0.00395185376687464	0.00247801190409356	HPRT1/GMPR/TTR	3		nephritis	0.0182648401826484	3.2648401826484	2.54952585141668	0.0333061653006993	0.13298724881044	0.0969137845582155	PPP3CA/PPP3CB/ABCA1/NOS3	4
												BP	regulation of neuron projection regeneration	0.0882352941176471	27.7764705882353	8.82157355572395	0.000170009512358962	0.00395185376687464	0.00247801190409356	FKBP1B/MAP2K1/EPHA4	3		acute leukemia	0.0236220472440945	4.22244094488189	2.74592968852057	0.033681944404073	0.13298724881044	0.0969137845582155	HDAC1/AKR1C3/NOS3	3
												BP	regulation of transporter activity	0.0230769230769231	7.26461538461538	5.74186520122403	0.000172537469606322	0.0039701046036687	0.00248945610053991	RXRA/FKBP1B/SNCA/PRKCE/KCNS2/KCNS1	6		prostate cancer	0.0153846153846154	2.75	2.41663468222888	0.0339226402845751	0.13298724881044	0.0969137845582155	PDGFRB/MET/AKR1C3/NOS3/MAP2K1	5
												BP	intracellular glucose homeostasis	0.0301204819277108	9.48192771084337	6.1962297254055	0.000182470582020018	0.00415667985841602	0.00260644820843332	FKBP1B/EPHA5/PPP3CA/PPP3CB/PRKCE	5		renal hypertension	0.0384615384615385	6.875	3.18799460898951	0.0339892968423706	0.13298724881044	0.0969137845582155	CYP2C8/NOS3	2
												BP	regulation of calcium ion transmembrane transport	0.0297619047619048	9.36904761904762	6.15081660528948	0.000192936643212768	0.0043515809231553	0.0027286610196949	FKBP1B/PPP3CA/PPP3CB/SNCA/PRKCE	5		secondary hypertension	0.0384615384615385	6.875	3.18799460898951	0.0339892968423706	0.13298724881044	0.0969137845582155	CYP2C8/NOS3	2
												BP	positive regulation of protein polymerization	0.043956043956044	13.8373626373626	6.92958546697898	0.000200042385084195	0.00442322096183317	0.00277358294219657	MET/CDK5R1/PRKCE/HSPA1A	4		ovarian dysfunction	0.0384615384615385	6.875	3.18799460898951	0.0339892968423706	0.13298724881044	0.0969137845582155	AKR1C3/ABCA1	2
												BP	response to vitamin	0.043956043956044	13.8373626373626	6.92958546697898	0.000200042385084195	0.00442322096183317	0.00277358294219657	RXRA/FKBP1B/PRKCB/ABCA1	4		degeneration of macula and posterior pole	0.0384615384615385	6.875	3.18799460898951	0.0339892968423706	0.13298724881044	0.0969137845582155	PDGFRB/NOS3	2
												BP	positive regulation of microtubule polymerization or depolymerization	0.0833333333333333	26.2333333333333	8.55464870756582	0.000201938094833472	0.00442322096183317	0.00277358294219657	MET/CDK5R1/HSPA1A	3		in situ carcinoma	0.0232558139534884	4.15697674418605	2.71159581527747	0.0350420528187863	0.134040122059182	0.09768106060993	RXRA/HDAC1/AKR1C3	3
												BP	peptidyl-tyrosine phosphorylation	0.0223048327137546	7.02156133828996	5.61515952820062	0.000207413394044208	0.00444192065681449	0.00278530859539636	PDGFRB/GPRC5B/PRKCE/EFNA1/EPHA4/KIT	6		invasive ductal carcinoma	0.0377358490566038	6.74528301886792	3.14764099230762	0.0351987163194695	0.134040122059182	0.09768106060993	MET/KIT	2
												BP	neuron projection organization	0.0434782608695652	13.6869565217391	6.88610542791041	0.000208641576066352	0.00444192065681449	0.00278530859539636	CDK5R1/EFNA1/EPHA4/CDK5	4		dilated cardiomyopathy	0.0179372197309417	3.20627802690583	2.5068370356422	0.035256210764946	0.134040122059182	0.09768106060993	RXRA/RBP4/PRKCB/PPP3CA	4
												BP	negative regulation of cation transmembrane transport	0.0434782608695652	13.6869565217391	6.88610542791041	0.000208641576066352	0.00444192065681449	0.00278530859539636	FKBP1B/PPP3CA/PPP3CB/PRKCE	4		male reproductive organ cancer	0.0151515151515152	2.70833333333333	2.37796196742718	0.0358884112693562	0.135168502257482	0.0985033619690151	PDGFRB/MET/AKR1C3/NOS3/MAP2K1	5
												BP	peptidyl-tyrosine modification	0.022140221402214	6.96974169741697	5.58779361137681	0.000215870590456719	0.00455327041722597	0.00285513051900358	PDGFRB/GPRC5B/PRKCE/EFNA1/EPHA4/KIT	6		visual epilepsy	0.0229007633587786	4.09351145038168	2.67794861565679	0.0364305019455204	0.135939743370785	0.0990654000272924	ADAMTS1/EGR1/HSPA1A	3
												BP	hippocampus development	0.0425531914893617	13.3957446808511	6.80114381535589	0.000226634844007777	0.0046606839274281	0.00292248421492534	HDAC1/CDK5R1/EPHA5/CDK5	4		autoimmune disease	0.015015015015015	2.68393393393393	2.35509785846504	0.0371014770715235	0.136182325260191	0.099242180351556	RXRA/FKBP1B/HDAC1/TAP1/HSPA1A	5
												BP	regulation of calcium-mediated signaling	0.0425531914893617	13.3957446808511	6.80114381535589	0.000226634844007777	0.0046606839274281	0.00292248421492534	PDGFRB/PPP3CA/PPP3CB/HINT1	4		pancreatic adenocarcinoma	0.0363636363636364	6.5	3.06997942618922	0.037667232934754	0.136182325260191	0.099242180351556	GOT1/MAP2K1	2
												BP	regulation of smooth muscle cell proliferation	0.028735632183908	9.04597701149425	6.0190107572325	0.000227100928860632	0.0046606839274281	0.00292248421492534	PDGFRB/HDAC1/ADAMTS1/NOS3/PDE1A	5		type 2 diabetes mellitus	0.0133333333333333	2.38333333333333	2.26670221446343	0.0378287774384681	0.136182325260191	0.099242180351556	CYP2C8/RBP4/GLO1/ABCA1/PRKCE/NOS3	6
												BP	microtubule polymerization	0.0421052631578947	13.2547368421053	6.75962737306231	0.00023603845292163	0.00480085353353101	0.00301037763735575	MET/CDK5R1/SNCA/HSPA1A	4		congenital nervous system abnormality	0.0225563909774436	4.03195488721805	2.6449628750191	0.0378471970946436	0.136182325260191	0.099242180351556	CDK5R1/NOS3/CDK5	3
												BP	acyl-CoA metabolic process	0.0416666666666667	13.1166666666667	6.71873165277486	0.00024571976633897	0.00482542782517391	0.00302578695936463	SUCLA2/SNCA/ACACB/SLC27A2	4		bipolar disorder	0.0357142857142857	6.38392857142857	3.03258190500121	0.0389259025698229	0.138503449436862	0.100933687848726	SNCA/GABRA5	2
												BP	regulation of microtubule polymerization or depolymerization	0.0416666666666667	13.1166666666667	6.71873165277486	0.00024571976633897	0.00482542782517391	0.00302578695936463	MET/CDK5R1/SNCA/HSPA1A	4		lung non-small cell carcinoma	0.014792899408284	2.64423076923077	2.31753931834208	0.0391796358208494	0.138503449436862	0.100933687848726	MET/PRKCB/MAP2K1/EGR1/TTR	5
												BP	thioester metabolic process	0.0416666666666667	13.1166666666667	6.71873165277486	0.00024571976633897	0.00482542782517391	0.00302578695936463	SUCLA2/SNCA/ACACB/SLC27A2	4		bile duct disease	0.0220588235294118	3.94301470588235	2.5966725112834	0.0400249732098706	0.13905227761705	0.101333643607567	PDGFRB/ABCA1/NOS3	3
												BP	dendritic spine development	0.0416666666666667	13.1166666666667	6.71873165277486	0.00024571976633897	0.00482542782517391	0.00302578695936463	CDK5R1/EFNA1/EPHA4/CDK5	4		systemic lupus erythematosus	0.0220588235294118	3.94301470588235	2.5966725112834	0.0400249732098706	0.13905227761705	0.101333643607567	RXRA/TAP1/HSPA1A	3
												BP	smooth muscle cell proliferation	0.0280898876404494	8.84269662921348	5.93462858257986	0.000252314374837637	0.00491258244341998	0.00308043730683467	PDGFRB/HDAC1/ADAMTS1/NOS3/PDE1A	5		lupus erythematosus	0.0218978102189781	3.91423357664234	2.58088130788249	0.0407649046381197	0.139222513297985	0.101457701998532	RXRA/TAP1/HSPA1A	3
												BP	regulation of response to wounding	0.0279329608938547	8.79329608938547	5.91394695970415	0.000258937846844224	0.00499881707721307	0.00313451077758797	FKBP1B/PRKCE/NOS3/MAP2K1/EPHA4	5		biliary tract disease	0.0218978102189781	3.91423357664234	2.58088130788249	0.0407649046381197	0.139222513297985	0.101457701998532	PDGFRB/ABCA1/NOS3	3
												BP	negative regulation of monoatomic ion transmembrane transport	0.04	12.592	6.56104652273775	0.000287318643145857	0.00550009974022069	0.00344884032506791	FKBP1B/PPP3CA/PPP3CB/PRKCE	4		lymphoid leukemia	0.0217391304347826	3.88586956521739	2.56523840267567	0.0415118142364885	0.140582026363906	0.102448440265195	HDAC1/AKR1C3/NOS3	3
												BP	positive regulation of secretion by cell	0.0208333333333333	6.55833333333333	5.36586052898702	0.000299293365211425	0.00568158571626355	0.00356264119817459	RBP4/PRKCB/PPP3CB/SNCA/PRKCE/CDK5	6		pre-eclampsia	0.0212765957446809	3.8031914893617	2.51917383797541	0.0437942532774279	0.147075700590029	0.107180672494758	RBP4/AKR1C3/NOS3	3
												BP	regulation of potassium ion transport	0.0392156862745098	12.3450980392157	6.48554087228472	0.000309910363207462	0.00583451080484792	0.00365853295234907	KCNC2/NOS3/KCNS2/KCNS1	4		breast ductal carcinoma	0.0327868852459016	5.86065573770492	2.85836771262318	0.0454549729634808	0.151391356233742	0.110325684704751	MET/KIT	2
												BP	calcium ion transmembrane import into cytosol	0.0267379679144385	8.41711229946524	5.75411136849499	0.000316805709692001	0.00591543775965884	0.00370927824031101	FKBP1B/PPP3CA/PPP3CB/SNCA/PRKCE	5		lung carcinoma	0.0140056022408964	2.50350140056022	2.18068411891629	0.0477268403908386	0.157655054733672	0.114890323287696	MET/PRKCB/MAP2K1/EGR1/TTR	5
												BP	regulation of postsynapse organization	0.0388349514563107	12.2252427184466	6.44857527123698	0.000321671439978229	0.00595745967699516	0.00373562810483917	CDK5R1/EFNA1/EPHA4/CDK5	4		retinal disease	0.0161290322580645	2.88306451612903	2.26003939821748	0.0489403243057105	0.160349192643913	0.116853662655483	PDGFRB/RBP4/GLO1/NOS3	4
												BP	synaptic vesicle cycle	0.0251256281407035	7.90954773869347	5.53143926838469	0.000421382134227982	0.00774119759493018	0.00485412186882318	PRKCB/CDK5R1/PPP3CB/SNCA/CDK5	5		primary biliary cholangitis	0.03125	5.58594	2.7628666702995	0.0495536130031634	0.161049242260281	0.11736382027065	ABCA1/NOS3	2
												BP	positive regulation of peptide hormone secretion	0.036036036036036	11.3441441441441	6.17018194402588	0.000427579575354224	0.00779221018125537	0.00488610933688995	RBP4/PRKCB/PPP3CB/PRKCE	4
												BP	arginine catabolic process	0.2	62.96	11.0633955176054	0.00043929033311705	0.00787955416409952	0.00494087842552703	NOS3/OAT	2
												BP	cell proliferation involved in metanephros development	0.2	62.96	11.0633955176054	0.00043929033311705	0.00787955416409952	0.00494087842552703	PDGFRB/EGR1	2
												BP	thioester biosynthetic process	0.0638297872340425	20.0936170212766	7.39844044073041	0.000447358982675284	0.00789157104414345	0.00494841361623893	SNCA/ACACB/SLC27A2	3
												BP	acyl-CoA biosynthetic process	0.0638297872340425	20.0936170212766	7.39844044073041	0.000447358982675284	0.00789157104414345	0.00494841361623893	SNCA/ACACB/SLC27A2	3
												BP	organic hydroxy compound transport	0.0192926045016077	6.07331189710611	5.09259321629177	0.000450353044661391	0.00789157104414345	0.00494841361623893	RXRA/RBP4/PRKCB/ABCA1/SNCA/ACACB	6
												BP	positive regulation of peptide secretion	0.0353982300884956	11.1433628318584	6.10500789731765	0.000457523213321685	0.00795601435073893	0.0049888228242469	RBP4/PRKCB/PPP3CB/PRKCE	4
												BP	regulation of protein polymerization	0.0245098039215686	7.7156862745098	5.4440934906055	0.000471908046615246	0.0081439888650722	0.00510669233857168	MET/CDK5R1/SNCA/PRKCE/HSPA1A	5
												BP	regulation of calcium ion import	0.0625	19.675	7.31300382336386	0.000476107999560142	0.00815469190224062	0.00511340368344371	PDGFRB/PPP3CA/PPP3CB	3
												BP	response to amine	0.0612244897959184	19.2734693877551	7.23011404111116	0.000506016212473367	0.00853855505195799	0.0053541052657026	HPRT1/KCNC2/PPP3CA	3
												BP	negative regulation of calcium ion transmembrane transport	0.0612244897959184	19.2734693877551	7.23011404111116	0.000506016212473367	0.00853855505195799	0.0053541052657026	FKBP1B/PPP3CA/PPP3CB	3
												BP	positive regulation of calcium ion transport	0.0341880341880342	10.7623931623932	5.97944038928862	0.000521853093329659	0.00874103931327178	0.00548107312421321	PDGFRB/PPP3CA/PPP3CB/SNCA	4
												BP	response to histamine	0.181818181818182	57.2363636363636	10.5317879353841	0.000535813062778062	0.00886608780628473	0.00555948484502952	GABRG2/GABRB2	2
												BP	cochlea development	0.06	18.888	7.1496439173307	0.000537102773163869	0.00886608780628473	0.00555948484502952	GABRB2/EPHA4/GABRA5	3
												BP	positive regulation of monoatomic ion transport	0.023696682464455	7.45971563981043	5.32667364636309	0.000550162411227816	0.00901633073940263	0.00565369475226162	PDGFRB/KCNC2/PPP3CA/PPP3CB/SNCA	5
												BP	cell junction assembly	0.0154525386313466	4.8644591611479	4.69971229927003	0.000561892227480997	0.00913113910454466	0.00572568539571513	GABRG2/GABRA1/GABRB2/GABRE/SNCA/GABRA5/CDK5	7
												BP	regulation of protein tyrosine kinase activity	0.0588235294117647	18.5176470588235	7.07147502269137	0.000569386626298064	0.00913113910454466	0.00572568539571513	GPRC5B/EFNA1/EPHA4	3
												BP	axonogenesis	0.0153846153846154	4.84307692307692	4.68426854369523	0.000576761581532344	0.00913113910454466	0.00572568539571513	CDK5R1/EPHA5/PPP3CB/EFNA1/MAP2K1/EPHA4/CDK5	7
												BP	regulation of lipid metabolic process	0.0184049079754601	5.79386503067485	4.92875509341551	0.000577209846819329	0.00913113910454466	0.00572568539571513	AKR1C3/SNCA/ACACB/PRKCE/EGR1/KIT	6
												BP	positive regulation of establishment of protein localization	0.0184049079754601	5.79386503067485	4.92875509341551	0.000577209846819329	0.00913113910454466	0.00572568539571513	RBP4/PRKCB/CDK5R1/PPP3CB/PRKCE/CDK5	6
												BP	female sex differentiation	0.0330578512396694	10.4066115702479	5.85980939391043	0.000592378190130372	0.00922158337094034	0.00578239851872189	RBP4/ADAMTS1/NOS3/KIT	4
												BP	regulation of phospholipase activity	0.0576923076923077	18.1615384615385	6.99549691563712	0.000602886510757841	0.00922158337094034	0.00578239851872189	PDGFRB/SNCA/KIT	3
												BP	retinol metabolic process	0.0576923076923077	18.1615384615385	6.99549691563712	0.000602886510757841	0.00922158337094034	0.00578239851872189	CYP2C8/RBP4/AKR1C3	3
												BP	steroid metabolic process	0.0182370820668693	5.74103343465046	4.89720970726587	0.000605620717169138	0.00922158337094034	0.00578239851872189	CYP2C8/AKR1C3/ABCA1/EGR1/SLC27A2/KIT	6
												BP	renal system development	0.0182370820668693	5.74103343465046	4.89720970726587	0.000605620717169138	0.00922158337094034	0.00578239851872189	PDGFRB/RBP4/ADAMTS1/PPP3CA/EPHA4/EGR1	6
												BP	muscle system process	0.0152505446623094	4.80087145969499	4.65364939886312	0.000607442144585873	0.00922158337094034	0.00578239851872189	KCNB2/FKBP1B/PPP3CA/ACACB/NOS3/KCND2/KIT	7
												BP	regulation of synaptic plasticity	0.0231481481481481	7.28703703703704	5.24605084587995	0.000611766400284604	0.00922158337094034	0.00578239851872189	PPP3CB/SNCA/EPHA4/CDK5/KIT	5
												BP	regulation of neuron projection development	0.0152173913043478	4.7904347826087	4.64604982836169	0.00061531197207328	0.00922158337094034	0.00578239851872189	FKBP1B/CDK5R1/PPP3CA/EFNA1/MAP2K1/EPHA4/CDK5	7
												BP	glomerular mesangial cell proliferation	0.166666666666667	52.4666666666667	10.0673855366833	0.000641661840361346	0.00948487467669045	0.00594749546521369	PDGFRB/EGR1	2
												BP	nucleoside bisphosphate metabolic process	0.032258064516129	10.1548387096774	5.77369513378628	0.000649534876893639	0.00948487467669045	0.00594749546521369	SUCLA2/SNCA/ACACB/SLC27A2	4
												BP	ribonucleoside bisphosphate metabolic process	0.032258064516129	10.1548387096774	5.77369513378628	0.000649534876893639	0.00948487467669045	0.00594749546521369	SUCLA2/SNCA/ACACB/SLC27A2	4
												BP	purine nucleoside bisphosphate metabolic process	0.032258064516129	10.1548387096774	5.77369513378628	0.000649534876893639	0.00948487467669045	0.00594749546521369	SUCLA2/SNCA/ACACB/SLC27A2	4
												BP	limbic system development	0.032	10.0736	5.7456414080786	0.000669426525177649	0.00971189699764073	0.00608984992643522	HDAC1/CDK5R1/EPHA5/CDK5	4
												BP	axon regeneration	0.0555555555555556	17.4888888888889	6.84970722402629	0.00067360830800142	0.00971189699764073	0.00608984992643522	FKBP1B/MAP2K1/EPHA4	3
												BP	vesicle-mediated transport in synapse	0.0226244343891403	7.12217194570136	5.16796324848664	0.00067841486487488	0.0097196796363835	0.00609473003399677	PRKCB/CDK5R1/PPP3CB/SNCA/CDK5	5
												BP	maintenance of location	0.0178041543026706	5.60474777448071	4.81495413860903	0.000686723526561559	0.00977722620942019	0.00613081464173707	FKBP1B/ABCA1/SNCA/ACACB/PRKCE/CDK5	6
												BP	positive regulation of protein serine/threonine kinase activity	0.031496062992126	9.91496062992126	5.69047236876375	0.000710499921994352	0.010052911939771	0.00630368351844613	PDGFRB/SNCA/MAP2K1/KIT	4
												BP	regulated exocytosis	0.0222222222222222	6.99555555555556	5.10722490470427	0.000735539630174054	0.0102795047701626	0.00644576866739549	PRKCB/PPP3CB/SNCA/CDK5/KIT	5
												BP	regulation of peptidyl-tyrosine phosphorylation	0.0222222222222222	6.99555555555556	5.10722490470427	0.000735539630174054	0.0102795047701626	0.00644576866739549	GPRC5B/PRKCE/EFNA1/EPHA4/KIT	5
												BP	thrombin-activated receptor signaling pathway	0.153846153846154	48.4307692307692	9.65702564300341	0.000756778426881732	0.0105118369294914	0.00659145266545898	MET/SNCA	2
												BP	nucleoside bisphosphate biosynthetic process	0.0526315789473684	16.5684210526316	6.64508170787395	0.000789268021074385	0.0107020985238539	0.00671075629447332	SNCA/ACACB/SLC27A2	3
												BP	ribonucleoside bisphosphate biosynthetic process	0.0526315789473684	16.5684210526316	6.64508170787395	0.000789268021074385	0.0107020985238539	0.00671075629447332	SNCA/ACACB/SLC27A2	3
												BP	purine nucleoside bisphosphate biosynthetic process	0.0526315789473684	16.5684210526316	6.64508170787395	0.000789268021074385	0.0107020985238539	0.00671075629447332	SNCA/ACACB/SLC27A2	3
												BP	proteinogenic amino acid catabolic process	0.0526315789473684	16.5684210526316	6.64508170787395	0.000789268021074385	0.0107020985238539	0.00671075629447332	GOT1/NOS3/OAT	3
												BP	regulation of transmembrane transporter activity	0.0218340611353712	6.87336244541485	5.04795391459402	0.000796193332483156	0.0107321207774948	0.00672958176380967	FKBP1B/SNCA/PRKCE/KCNS2/KCNS1	5
												BP	positive regulation of protein localization	0.0144927536231884	4.56231884057971	4.47706565073492	0.000819942309597671	0.0109872269486088	0.00688954621748631	RBP4/PRKCB/CDK5R1/PPP3CB/SNCA/PRKCE/CDK5	7
												BP	calcium-mediated signaling	0.021551724137931	6.78448275862069	5.00442606478822	0.000844081507886145	0.0112445478068107	0.00705089939182209	PDGFRB/FKBP1B/PPP3CA/PPP3CB/HINT1	5
												BP	leukocyte proliferation	0.0170454545454545	5.36590909090909	4.66759354166962	0.000861311537743643	0.0113614225050935	0.007124185730517	HPRT1/FKBP1B/PPP3CA/PPP3CB/HAVCR2/KIT	6
												BP	axon guidance	0.0213675213675214	6.72649572649573	4.97583423669724	0.000877181096589537	0.0113614225050935	0.007124185730517	CDK5R1/EPHA5/EFNA1/EPHA4/CDK5	5
												BP	neuron projection guidance	0.0213675213675214	6.72649572649573	4.97583423669724	0.000877181096589537	0.0113614225050935	0.007124185730517	CDK5R1/EPHA5/EFNA1/EPHA4/CDK5	5
												BP	layer formation in cerebral cortex	0.142857142857143	44.9714285714286	9.29089685101479	0.000881104848564748	0.0113614225050935	0.007124185730517	CDK5R1/CDK5	2
												BP	regulation of calcium ion import across plasma membrane	0.142857142857143	44.9714285714286	9.29089685101479	0.000881104848564748	0.0113614225050935	0.007124185730517	PPP3CA/PPP3CB	2
												BP	response to nutrient levels	0.0142857142857143	4.49714285714286	4.42772996654189	0.00089189694815366	0.0113614225050935	0.007124185730517	RXRA/GABARAPL1/FKBP1B/AKR1C3/PRKCB/ABCA1/ACACB	7
												BP	purine ribonucleotide catabolic process	0.0296296296296296	9.32740740740741	5.48146115063569	0.00089275444618601	0.0113614225050935	0.007124185730517	HPRT1/SUCLA2/HINT1/PDE1A	4
												BP	microtubule polymerization or depolymerization	0.0296296296296296	9.32740740740741	5.48146115063569	0.00089275444618601	0.0113614225050935	0.007124185730517	MET/CDK5R1/SNCA/HSPA1A	4
												BP	glial cell migration	0.0491803278688525	15.4819672131148	6.39524131591984	0.000962098583823616	0.0119762872893453	0.00750973700459389	CDK5R1/EPHA4/CDK5	3
												BP	neuron projection regeneration	0.0491803278688525	15.4819672131148	6.39524131591984	0.000962098583823616	0.0119762872893453	0.00750973700459389	FKBP1B/MAP2K1/EPHA4	3
												BP	negative regulation of G protein-coupled receptor signaling pathway	0.0491803278688525	15.4819672131148	6.39524131591984	0.000962098583823616	0.0119762872893453	0.00750973700459389	MET/PPP3CA/SNCA	3
												BP	L-amino acid catabolic process	0.0491803278688525	15.4819672131148	6.39524131591984	0.000962098583823616	0.0119762872893453	0.00750973700459389	GOT1/NOS3/OAT	3
												BP	positive regulation of cation transmembrane transport	0.0289855072463768	9.12463768115942	5.4075174601218	0.000968879988549095	0.0119951555104067	0.00752156833215745	KCNC2/PPP3CA/PPP3CB/SNCA	4
												BP	locomotor rhythm	0.133333333333333	41.9733333333333	8.96151584426102	0.00101458339579467	0.0124259192237648	0.00779167893657816	KCND2/EGR1	2
												BP	heart trabecula formation	0.133333333333333	41.9733333333333	8.96151584426102	0.00101458339579467	0.0124259192237648	0.00779167893657816	RBP4/ADAMTS1	2
												BP	regulation of synapse organization	0.0205761316872428	6.47736625514403	4.85119514924375	0.00103825684704508	0.012647856136731	0.00793084459015019	CDK5R1/SNCA/EFNA1/EPHA4/CDK5	5
												BP	ribonucleotide catabolic process	0.0283687943262411	8.93049645390071	5.33579409941849	0.00104946766670562	0.0127164220465713	0.00797383887860878	HPRT1/SUCLA2/HINT1/PDE1A	4
												BP	purine nucleotide catabolic process	0.0277777777777778	8.74444444444444	5.26617633890549	0.00113465802294618	0.0134961938067119	0.00846279515535698	HPRT1/SUCLA2/HINT1/PDE1A	4
												BP	adult behavior	0.0277777777777778	8.74444444444444	5.26617633890549	0.00113465802294618	0.0134961938067119	0.00846279515535698	GABRG2/SNCA/EPHA4/CDK5	4
												BP	positive regulation of hormone secretion	0.0277777777777778	8.74444444444444	5.26617633890549	0.00113465802294618	0.0134961938067119	0.00846279515535698	RBP4/PRKCB/PPP3CB/PRKCE	4
												BP	ovulation	0.125	39.35	8.66306187292503	0.00115715662206637	0.0134961938067119	0.00846279515535698	ADAMTS1/NOS3	2
												BP	progesterone metabolic process	0.125	39.35	8.66306187292503	0.00115715662206637	0.0134961938067119	0.00846279515535698	AKR1C3/EGR1	2
												BP	regulation of synapse structure or activity	0.0200803212851406	6.32128514056225	4.77155485655863	0.00115722921712668	0.0134961938067119	0.00846279515535698	CDK5R1/SNCA/EFNA1/EPHA4/CDK5	5
												BP	alcohol metabolic process	0.0160857908847185	5.06380697050938	4.47487232941701	0.00116121772876011	0.0134961938067119	0.00846279515535698	CYP2C8/GOT1/RBP4/AKR1C3/ABCA1/SNCA	6
												BP	small molecule catabolic process	0.0160857908847185	5.06380697050938	4.47487232941701	0.00116121772876011	0.0134961938067119	0.00846279515535698	GOT1/AKR1C3/ACACB/NOS3/OAT/SLC27A2	6
												BP	organic acid catabolic process	0.02	6.296	4.75853587237881	0.00117800098775238	0.0135529608590905	0.00849839096427421	GOT1/ACACB/NOS3/OAT/SLC27A2	5
												BP	carboxylic acid catabolic process	0.02	6.296	4.75853587237881	0.00117800098775238	0.0135529608590905	0.00849839096427421	GOT1/ACACB/NOS3/OAT/SLC27A2	5
												BP	positive regulation of protein secretion	0.0272108843537415	8.56598639455782	5.19855763892651	0.00122459156591269	0.0140181888801462	0.00879011243027514	RBP4/PRKCB/PPP3CB/PRKCE	4
												BP	purine-containing compound catabolic process	0.0268456375838926	8.4510067114094	5.15453987608608	0.00128725170229983	0.014661796889195	0.00919368715800456	HPRT1/SUCLA2/HINT1/PDE1A	4
												BP	purine nucleotide biosynthetic process	0.0195312	6.14844	4.68188465880718	0.00130849580005503	0.0146865616119202	0.00920921588991993	HPRT1/SNCA/ACACB/NOS3/SLC27A2	5
												BP	glomerular mesangium development	0.117647058823529	37.0352941176471	8.39092994061589	0.00130876734294109	0.0146865616119202	0.00920921588991993	PDGFRB/EGR1	2
												BP	metanephric glomerulus development	0.117647058823529	37.0352941176471	8.39092994061589	0.00130876734294109	0.0146865616119202	0.00920921588991993	PDGFRB/EGR1	2
												BP	regulation of lipase activity	0.0434782608695652	13.6869565217391	5.95989689108566	0.00137562422331967	0.0153083348975581	0.00959909914328654	PDGFRB/SNCA/KIT	3
												BP	response to alcohol	0.0193050193050193	6.07722007722008	4.64446955061969	0.0013776157392447	0.0153083348975581	0.00959909914328654	AKR1C3/PRKCB/KCNC2/ABCA1/PRKCE	5
												BP	epidermis development	0.0155038759689922	4.88062015503876	4.35425677691552	0.00140186107378803	0.0155021336217919	0.00972062073137635	YBX1/HDAC1/MET/AKR1C3/PPP3CA/MAP2K1	6
												BP	learning	0.0261437908496732	8.23006535947713	5.06892786083053	0.00141924959290652	0.0156186018001983	0.00979365216157717	PPP3CB/GABRA5/CDK5/KIT	4
												BP	positive regulation of reactive oxygen species metabolic process	0.0428571428571429	13.4914285714286	5.91057071095249	0.00143399002580149	0.0157049484556529	0.00984779587556996	PDGFRB/AKR1C3/SNCA	3
												BP	positive regulation of monoatomic ion transmembrane transport	0.025974025974026	8.17662337662338	5.04801083512694	0.00145367048429842	0.0157886743893556	0.00990029626466223	KCNC2/PPP3CA/PPP3CB/SNCA	4
												BP	regulation of cardiac muscle adaptation	0.111111111111111	34.9777777777778	8.14142252912622	0.00146935863500587	0.0157886743893556	0.00990029626466223	PPP3CA/ACACB	2
												BP	negative regulation of calcium ion import	0.111111111111111	34.9777777777778	8.14142252912622	0.00146935863500587	0.0157886743893556	0.00990029626466223	PPP3CA/PPP3CB	2
												BP	regulation of cardiac muscle hypertrophy in response to stress	0.111111111111111	34.9777777777778	8.14142252912622	0.00146935863500587	0.0157886743893556	0.00990029626466223	PPP3CA/ACACB	2
												BP	glomerulus development	0.0422535211267606	13.3014084507042	5.86224333179442	0.00149389047892311	0.0158799622316487	0.0099575383523623	PDGFRB/PPP3CA/EGR1	3
												BP	synaptic vesicle endocytosis	0.0422535211267606	13.3014084507042	5.86224333179442	0.00149389047892311	0.0158799622316487	0.0099575383523623	PPP3CB/SNCA/CDK5	3
												BP	purine-containing compound biosynthetic process	0.0189393939393939	5.96212121212121	4.58340116996654	0.00149876728700811	0.0158799622316487	0.0099575383523623	HPRT1/SNCA/ACACB/NOS3/SLC27A2	5
												BP	regulation of neurogenesis	0.0152671755725191	4.80610687022901	4.30432550458331	0.00151595662548683	0.0159877277447176	0.0100251127718598	HDAC1/PPP3CA/MAP2K1/EPHA4/CDK5/KIT	6
												BP	regulation of axonogenesis	0.0256410256410256	8.07179487179487	5.00673839635797	0.00152425420630673	0.0160011570597546	0.0100335336306487	EFNA1/MAP2K1/EPHA4/CDK5	4
												BP	ovulation cycle	0.0416666666666667	13.1166666666667	5.81488027153454	0.00155534046867172	0.0161783816786948	0.0101446624176281	ADAMTS1/NOS3/EGR1	3
												BP	presynaptic endocytosis	0.0416666666666667	13.1166666666667	5.81488027153454	0.00155534046867172	0.0161783816786948	0.0101446624176281	PPP3CB/SNCA/CDK5	3
												BP	regulation of protein serine/threonine kinase activity	0.0187265917602996	5.89513108614232	4.54750805895719	0.00157513113779535	0.0163097669631718	0.0102270476267382	PDGFRB/CDK5R1/SNCA/MAP2K1/KIT	5
												BP	macrophage activation involved in immune response	0.105263157894737	33.1368421052632	7.91153179515813	0.00163887383483694	0.0166667615882078	0.0104509012870006	PRKCE/HAVCR2	2
												BP	arginine metabolic process	0.105263157894737	33.1368421052632	7.91153179515813	0.00163887383483694	0.0166667615882078	0.0104509012870006	NOS3/OAT	2
												BP	response to magnesium ion	0.105263157894737	33.1368421052632	7.91153179515813	0.00163887383483694	0.0166667615882078	0.0104509012870006	KCNC2/SNCA	2
												BP	regulation of delayed rectifier potassium channel activity	0.105263157894737	33.1368421052632	7.91153179515813	0.00163887383483694	0.0166667615882078	0.0104509012870006	KCNS2/KCNS1	2
												BP	regulation of microtubule cytoskeleton organization	0.025	7.87	4.92635890303988	0.00167253399448891	0.0169334775086478	0.0106181456398665	MET/CDK5R1/SNCA/HSPA1A	4
												BP	glutamine family amino acid metabolic process	0.0405405405405405	12.7621621621622	5.72291734047584	0.00168294770325268	0.0169635171150868	0.0106369819902836	GOT1/NOS3/OAT	3
												BP	olefinic compound metabolic process	0.0246913580246914	7.77283950617284	4.88720777086372	0.00175031248646811	0.0175648098862307	0.0110140229266739	CYP2C8/RBP4/AKR1C3/EGR1	4
												BP	telencephalon development	0.0181818181818182	5.72363636363636	4.45440433265754	0.00179278331965967	0.017912107027126	0.0112317957745991	HPRT1/HDAC1/CDK5R1/EPHA5/CDK5	5
												BP	axonal fasciculation	0.1	31.48	7.6987824431606	0.00181725653796678	0.017913919918266	0.0112329325489058	CDK5R1/EPHA4	2
												BP	neuron projection fasciculation	0.1	31.48	7.6987824431606	0.00181725653796678	0.017913919918266	0.0112329325489058	CDK5R1/EPHA4	2
												BP	positive regulation of amyloid-beta formation	0.1	31.48	7.6987824431606	0.00181725653796678	0.017913919918266	0.0112329325489058	EFNA1/EPHA4	2
												BP	positive regulation of peptidyl-tyrosine phosphorylation	0.024390243902439	7.6780487804878	4.84872122652925	0.00183057149942297	0.017913919918266	0.0112329325489058	GPRC5B/EFNA1/EPHA4/KIT	4
												BP	forebrain development	0.0147058823529412	4.62941176470588	4.18379466015647	0.00183228417074451	0.017913919918266	0.0112329325489058	HPRT1/HDAC1/CDK5R1/EPHA5/KCNC2/CDK5	6
												BP	nucleotide catabolic process	0.0239520958083832	7.54011976047904	4.79219449057729	0.00195570055784602	0.0189466326220484	0.0118804955723486	HPRT1/SUCLA2/HINT1/PDE1A	4
												BP	negative regulation of protein ubiquitination	0.0384615384615385	12.1076923076923	5.54921772788259	0.0019573917598262	0.0189466326220484	0.0118804955723486	PRKCE/CDK5/HSPA1A	3
												BP	peptidyl-serine phosphorylation	0.0177304964539007	5.58156028368794	4.37589076015988	0.00200069326523424	0.0189466326220484	0.0118804955723486	PRKCB/CDK5R1/SNCA/PRKCE/CDK5	5
												BP	G protein-coupled acetylcholine receptor signaling pathway	0.0952380952380952	29.9809523809524	7.50111625669695	0.00200445059785499	0.0189466326220484	0.0118804955723486	PRKCB/CDK5R1	2
												BP	tongue development	0.0952380952380952	29.9809523809524	7.50111625669695	0.00200445059785499	0.0189466326220484	0.0118804955723486	HDAC1/KIT	2
												BP	positive regulation of calcineurin-NFAT signaling cascade	0.0952380952380952	29.9809523809524	7.50111625669695	0.00200445059785499	0.0189466326220484	0.0118804955723486	PPP3CA/PPP3CB	2
												BP	cellular response to prostaglandin stimulus	0.0952380952380952	29.9809523809524	7.50111625669695	0.00200445059785499	0.0189466326220484	0.0118804955723486	AKR1C3/PRKCE	2
												BP	positive regulation of calcineurin-mediated signaling	0.0952380952380952	29.9809523809524	7.50111625669695	0.00200445059785499	0.0189466326220484	0.0118804955723486	PPP3CA/PPP3CB	2
												BP	regulation of protein-containing complex assembly	0.0143540669856459	4.51866028708134	4.10664397258832	0.00206951107724317	0.019480769561818	0.0122154264106959	MET/CDK5R1/ABCA1/SNCA/PRKCE/HSPA1A	6
												BP	skeletal muscle tissue development	0.0235294117647059	7.40705882352941	4.73705547851852	0.00208664063932126	0.0195611826188224	0.0122658494587782	PPP3CA/PPP3CB/EGR1/CDK5	4
												BP	protein polymerization	0.0174216027874564	5.48432055749129	4.32140005071969	0.00215965418291367	0.0201626730683497	0.0126430143494989	MET/CDK5R1/SNCA/PRKCE/HSPA1A	5
												BP	sex differentiation	0.0173611111111111	5.46527777777778	4.31066	0.00219252274859745	0.020211739856604	0.0126737817039008	RBP4/ADAMTS1/AKR1C3/NOS3/KIT	5
												BP	regulation of ketone biosynthetic process	0.0909090909090909	28.6181818181818	7.31680583306038	0.00220040012486295	0.020211739856604	0.0126737817039008	AKR1C3/EGR1	2
												BP	ionotropic glutamate receptor signaling pathway	0.0909090909090909	28.6181818181818	7.31680583306038	0.00220040012486295	0.020211739856604	0.0126737817039008	CDK5R1/GRIA2	2
												BP	cell proliferation involved in kidney development	0.0909090909090909	28.6181818181818	7.31680583306038	0.00220040012486295	0.020211739856604	0.0126737817039008	PDGFRB/EGR1	2
												BP	synaptic vesicle recycling	0.0365853658536585	11.5170731707317	5.38776477181381	0.00225821259615156	0.020576833176133	0.0129027136546428	PPP3CB/SNCA/CDK5	3
												BP	positive regulation of calcium ion transmembrane transport	0.0365853658536585	11.5170731707317	5.38776477181381	0.00225821259615156	0.020576833176133	0.0129027136546428	PPP3CA/PPP3CB/SNCA	3
												BP	positive regulation of supramolecular fiber organization	0.0228571428571429	7.19542857142857	4.64808102824184	0.00231815943967526	0.0210389131616743	0.0131924611433816	MET/CDK5R1/PRKCE/HSPA1A	4
												BP	regulation of release of sequestered calcium ion into cytosol	0.036144578313253	11.378313253012	5.34914256568821	0.00233763931236035	0.0211315172760193	0.0132505286001378	FKBP1B/SNCA/PRKCE	3
												BP	nucleotide biosynthetic process	0.0170648464163823	5.37201365187713	4.25767246354569	0.00236237918615882	0.0212239771581984	0.0133085056160414	HPRT1/SNCA/ACACB/NOS3/SLC27A2	5
												BP	nucleoside phosphate catabolic process	0.0227272727272727	7.15454545454546	4.63070626362804	0.00236650140394311	0.0212239771581984	0.0133085056160414	HPRT1/SUCLA2/HINT1/PDE1A	4
												BP	peptidyl-serine modification	0.0170068027210884	5.35374149659864	4.24722150850195	0.00239746999698057	0.0214011825287457	0.0134196223333062	PRKCB/CDK5R1/SNCA/PRKCE/CDK5	5
												BP	cellular response to platelet-derived growth factor stimulus	0.0869565217391304	27.3739130434783	7.14438917439156	0.00240504948523218	0.0214011825287457	0.0134196223333062	PDGFRB/HDAC1	2
												BP	retinoid metabolic process	0.0357142857142857	11.2428571428571	5.31117556946858	0.00241878048657199	0.0214396184763074	0.0134437236136727	CYP2C8/RBP4/AKR1C3	3
												BP	nucleoside phosphate biosynthetic process	0.0169491525423729	5.33559322033898	4.23681813522423	0.0024329395906753	0.021481536385885	0.0134700082600832	HPRT1/SNCA/ACACB/NOS3/SLC27A2	5
												BP	central nervous system neuron development	0.0348837209302326	10.9813953488372	5.23713151068979	0.00258625658439461	0.0225727681963637	0.0141542657189897	HPRT1/EPHA4/CDK5	3
												BP	response to axon injury	0.0348837209302326	10.9813953488372	5.23713151068979	0.00258625658439461	0.0225727681963637	0.0141542657189897	FKBP1B/MAP2K1/EPHA4	3
												BP	regulation of potassium ion transmembrane transport	0.0348837209302326	10.9813953488372	5.23713151068979	0.00258625658439461	0.0225727681963637	0.0141542657189897	KCNC2/KCNS2/KCNS1	3
												BP	muscle tissue development	0.0136986301369863	4.31232876712329	3.95938129405429	0.00261315134400391	0.0227204532887058	0.0142468717308691	PDGFRB/RBP4/PPP3CA/PPP3CB/EGR1/CDK5	6
												BP	skeletal muscle organ development	0.021978021978022	6.91868131868132	4.5292386665909	0.00267124127792754	0.0230614389913947	0.0144606869882734	PPP3CA/PPP3CB/EGR1/CDK5	4
												BP	associative learning	0.0344827586206897	10.8551724137931	5.20101850153832	0.00267261628346277	0.0230614389913947	0.0144606869882734	GABRA5/CDK5/KIT	3
												BP	positive regulation of cytoskeleton organization	0.0217391304347826	6.84347826086956	4.4964329101777	0.00277853598854313	0.0238849244600048	0.0149770539680359	MET/CDK5R1/PRKCE/HSPA1A	4
												BP	response to platelet-derived growth factor	0.08	25.184	6.83042578081486	0.0028402264443177	0.0241403614338585	0.0151372258517379	PDGFRB/HDAC1	2
												BP	regulation of long-term neuronal synaptic plasticity	0.08	25.184	6.83042578081486	0.0028402264443177	0.0241403614338585	0.0151372258517379	SNCA/KIT	2
												BP	positive regulation of amyloid precursor protein catabolic process	0.08	25.184	6.83042578081486	0.0028402264443177	0.0241403614338585	0.0151372258517379	EFNA1/EPHA4	2
												BP	diterpenoid metabolic process	0.0337078651685393	10.6112359550562	5.13052595705103	0.00285063969521858	0.0241403614338585	0.0151372258517379	CYP2C8/RBP4/AKR1C3	3
												BP	reproductive structure development	0.0162866449511401	5.12703583061889	4.11555022454763	0.00288899711972773	0.0243745756990362	0.0152840900252262	RBP4/ADAMTS1/AKR1C3/NOS3/KIT	5
												BP	lymphocyte proliferation	0.0162337662337662	5.11038961038961	4.10573120185164	0.00292961035157498	0.0245517266627985	0.015395172626689	HPRT1/FKBP1B/PPP3CA/PPP3CB/HAVCR2	5
												BP	alpha-amino acid catabolic process	0.0333333333333333	10.4933333333333	5.09611456639656	0.0029423272076137	0.0245517266627985	0.015395172626689	GOT1/NOS3/OAT	3
												BP	negative regulation of protein modification by small protein conjugation or removal	0.0333333333333333	10.4933333333333	5.09611456639656	0.0029423272076137	0.0245517266627985	0.015395172626689	PRKCE/CDK5/HSPA1A	3
												BP	dephosphorylation	0.0161812297734628	5.09385113268608	4.09595464471437	0.00297063616402024	0.0246974787651026	0.015486566556187	PDGFRB/FKBP1B/PPP3CA/PPP3CB/CDC14A	5
												BP	reproductive system development	0.0160771704180064	5.06109324758842	4.07652759042749	0.00305393521130359	0.0250714234275137	0.0157210487459619	RBP4/ADAMTS1/AKR1C3/NOS3/KIT	5
												BP	negative regulation of leukocyte mediated cytotoxicity	0.0769230769230769	24.2153846153846	6.68688273751299	0.00307064404577538	0.0250714234275137	0.0157210487459619	PPP3CB/HAVCR2	2
												BP	motor neuron axon guidance	0.0769230769230769	24.2153846153846	6.68688273751299	0.00307064404577538	0.0250714234275137	0.0157210487459619	EPHA4/CDK5	2
												BP	cerebellar cortex formation	0.0769230769230769	24.2153846153846	6.68688273751299	0.00307064404577538	0.0250714234275137	0.0157210487459619	MAP2K1/CDK5	2
												BP	trabecula formation	0.0769230769230769	24.2153846153846	6.68688273751299	0.00307064404577538	0.0250714234275137	0.0157210487459619	RBP4/ADAMTS1	2
												BP	protein tetramerization	0.0326086956521739	10.2652173913043	5.02888645197981	0.00313111214348534	0.0254738337959271	0.0159733803710887	HPRT1/SNCA/ACACB	3
												BP	pallium development	0.0209424083769634	6.59267015706806	4.38535692578617	0.00317734483184903	0.0257579769642423	0.0161515524885527	HDAC1/CDK5R1/EPHA5/CDK5	4
												BP	mononuclear cell proliferation	0.0158730158730159	4.9968253968254	4.03816857122433	0.0032255907779884	0.0260458079349257	0.0163320370443576	HPRT1/FKBP1B/PPP3CA/PPP3CB/HAVCR2	5
												BP	positive regulation of cholesterol efflux	0.0740740740740741	23.3185185185185	6.55118567184072	0.0033095414840599	0.0260458079349257	0.0163320370443576	RXRA/ABCA1	2
												BP	cerebral cortex radial glia-guided migration	0.0740740740740741	23.3185185185185	6.55118567184072	0.0033095414840599	0.0260458079349257	0.0163320370443576	CDK5R1/CDK5	2
												BP	telencephalon glial cell migration	0.0740740740740741	23.3185185185185	6.55118567184072	0.0033095414840599	0.0260458079349257	0.0163320370443576	CDK5R1/CDK5	2
												BP	protein refolding	0.0740740740740741	23.3185185185185	6.55118567184072	0.0033095414840599	0.0260458079349257	0.0163320370443576	FKBP1B/HSPA1A	2
												BP	innervation	0.0740740740740741	23.3185185185185	6.55118567184072	0.0033095414840599	0.0260458079349257	0.0163320370443576	GABRB2/GABRA5	2
												BP	regulation of muscle adaptation	0.0319148936170213	10.0468085106383	4.96369095483921	0.00332718617605943	0.0260458079349257	0.0163320370443576	PPP3CA/ACACB/NOS3	3
												BP	dicarboxylic acid metabolic process	0.0319148936170213	10.0468085106383	4.96369095483921	0.00332718617605943	0.0260458079349257	0.0163320370443576	GOT1/SUCLA2/OAT	3
												BP	positive regulation of cell division	0.0319148936170213	10.0468085106383	4.96369095483921	0.00332718617605943	0.0260458079349257	0.0163320370443576	YBX1/CDC14A/PRKCE	3
												BP	negative regulation of post-translational protein modification	0.0319148936170213	10.0468085106383	4.96369095483921	0.00332718617605943	0.0260458079349257	0.0163320370443576	PRKCE/CDK5/HSPA1A	3
												BP	skin development	0.0157232704402516	4.94968553459119	4.00982249664581	0.00335883400980072	0.0262035064189248	0.0164309219585421	HDAC1/MET/AKR1C3/PPP3CA/MAP2K1	5
												BP	kidney development	0.0156739811912226	4.93416927899686	4.00045276342933	0.00340411877316807	0.026466152099921	0.0165956140657053	PDGFRB/ADAMTS1/PPP3CA/EPHA4/EGR1	5
												BP	postsynapse organization	0.0204081632653061	6.42448979591837	4.30937280468662	0.00348505778782491	0.0270032708866161	0.016932414672676	CDK5R1/EFNA1/EPHA4/CDK5	4
												BP	synaptic vesicle exocytosis	0.03125	9.8375	4.90042291455828	0.00353063817154173	0.0270987862192411	0.0169923076103277	PRKCB/SNCA/CDK5	3
												BP	negative regulation of transporter activity	0.03125	9.8375	4.90042291455828	0.00353063817154173	0.0270987862192411	0.0169923076103277	FKBP1B/SNCA/PRKCE	3
												BP	synaptic transmission, dopaminergic	0.0714285714285714	22.4857142857143	6.42263125252004	0.00355686438961944	0.0270987862192411	0.0169923076103277	SNCA/CDK5	2
												BP	positive regulation of protein targeting to membrane	0.0714285714285714	22.4857142857143	6.42263125252004	0.00355686438961944	0.0270987862192411	0.0169923076103277	CDK5R1/CDK5	2
												BP	olefinic compound biosynthetic process	0.0714285714285714	22.4857142857143	6.42263125252004	0.00355686438961944	0.0270987862192411	0.0169923076103277	AKR1C3/EGR1	2
												BP	regulation of nervous system development	0.0128205128205128	4.03589743589744	3.75422441297619	0.00362210497019476	0.0274201652985501	0.0171938285246211	HDAC1/PPP3CA/MAP2K1/EPHA4/CDK5/KIT	6
												BP	myeloid cell activation involved in immune response	0.0309278350515464	9.73608247422681	4.86948090100888	0.00363515799831524	0.0274201652985501	0.0171938285246211	PRKCE/HAVCR2/KIT	3
												BP	nerve development	0.0309278350515464	9.73608247422681	4.86948090100888	0.00363515799831524	0.0274201652985501	0.0171938285246211	GABRB2/KCNC2/GABRA5	3
												BP	sulfur compound metabolic process	0.0153374233128834	4.82822085889571	3.93593956781582	0.00373354554928882	0.028065849554924	0.0175987051642863	GLO1/SUCLA2/SNCA/ACACB/SLC27A2	5
												BP	regeneration	0.02	6.296	4.25046634772578	0.00374539871145606	0.028065849554924	0.0175987051642863	FKBP1B/PPP3CA/MAP2K1/EPHA4	4
												BP	negative regulation of cell projection organization	0.0199004975124378	6.26467661691542	4.2359902929573	0.0038124915773801	0.0282899302545285	0.0177392150803545	PPP3CA/EFNA1/EPHA4/CDK5	4
												BP	nitric oxide mediated signal transduction	0.0689655172413793	21.7103448275862	6.30060160060716	0.00381255864273058	0.0282899302545285	0.0177392150803545	KCNC2/NOS3	2
												BP	negative regulation of cell killing	0.0689655172413793	21.7103448275862	6.30060160060716	0.00381255864273058	0.0282899302545285	0.0177392150803545	PPP3CB/HAVCR2	2
												BP	positive regulation of MAPK cascade	0.0126315789473684	3.97642105263158	3.70880428856612	0.0038943810243747	0.0288032466672908	0.018061090396707	PDGFRB/PRKCE/EFNA1/MAP2K1/HAVCR2/KIT	6
												BP	terpenoid metabolic process	0.03	9.444	4.77928544151118	0.00396001917244785	0.0290061854496341	0.0181883432628592	CYP2C8/RBP4/AKR1C3	3
												BP	cyclic-nucleotide-mediated signaling	0.03	9.444	4.77928544151118	0.00396001917244785	0.0290061854496341	0.0181883432628592	EPHA5/KCNC2/PDE1A	3
												BP	positive regulation of smooth muscle cell proliferation	0.03	9.444	4.77928544151118	0.00396001917244785	0.0290061854496341	0.0181883432628592	PDGFRB/HDAC1/ADAMTS1	3
												BP	glomerulus vasculature development	0.0666666666666667	20.9866666666667	6.18455137640154	0.00407657037250253	0.0296690968324625	0.0186040221808843	PDGFRB/EGR1	2
												BP	regulation of presynaptic membrane potential	0.0666666666666667	20.9866666666667	6.18455137640154	0.00407657037250253	0.0296690968324625	0.0186040221808843	KCNC2/GABRA5	2
												BP	calcium ion transmembrane transport	0.0149700598802395	4.7125748502994	3.86442333734191	0.00413745004888854	0.0300162777432105	0.0188217221466368	FKBP1B/PPP3CA/PPP3CB/SNCA/PRKCE	5
												BP	positive regulation of hydrolase activity	0.012448132780083	3.91867219917012	3.66424203264048	0.00418162441621873	0.0301771105361	0.018922572430797	PDGFRB/SNCA/EFNA1/EPHA4/KIT/HSPA1A	6
												BP	female gonad development	0.0294117647058824	9.25882352941176	4.72124060733896	0.00418611366523599	0.0301771105361	0.018922572430797	ADAMTS1/NOS3/KIT	3
												BP	regulation of nucleotide biosynthetic process	0.0645161290322581	20.3096774193548	6.07399717490711	0.00434884595588501	0.0309718007550871	0.0194208833347134	SNCA/NOS3	2
												BP	regulation of purine nucleotide biosynthetic process	0.0645161290322581	20.3096774193548	6.07399717490711	0.00434884595588501	0.0309718007550871	0.0194208833347134	SNCA/NOS3	2
												BP	ligand-gated ion channel signaling pathway	0.0645161290322581	20.3096774193548	6.07399717490711	0.00434884595588501	0.0309718007550871	0.0194208833347134	CDK5R1/GRIA2	2
												BP	response to steroid hormone	0.014792899408284	4.65680473372781	3.82950979047117	0.0043507358391694	0.0309718007550871	0.0194208833347134	RXRA/GOT1/HDAC1/AKR1C3/HSPA1A	5
												BP	regulation of steroid metabolic process	0.0288461538461538	9.08076923076923	4.66477128292137	0.00441991716058005	0.031207697356391	0.0195688024179209	AKR1C3/EGR1/KIT	3
												BP	digestive system process	0.0288461538461538	9.08076923076923	4.66477128292137	0.00441991716058005	0.031207697356391	0.0195688024179209	CCKBR/RBP4/PPP3CA	3
												BP	protein dephosphorylation	0.019047619047619	5.99619047619048	4.10996827498915	0.0044534451316325	0.031207697356391	0.0195688024179209	PDGFRB/FKBP1B/PPP3CA/PPP3CB	4
												BP	purine ribonucleotide biosynthetic process	0.018957345971564	5.96777251184834	4.0964191607614	0.00452887088468379	0.031207697356391	0.0195688024179209	HPRT1/SNCA/ACACB/SLC27A2	4
												BP	cerebellum development	0.0285714285714286	8.99428571428571	4.63710421729705	0.00453973387993891	0.031207697356391	0.0195688024179209	CDK5R1/MAP2K1/CDK5	3
												BP	positive regulation of protein localization to membrane	0.0285714285714286	8.99428571428571	4.63710421729705	0.00453973387993891	0.031207697356391	0.0195688024179209	CDK5R1/PRKCE/CDK5	3
												BP	muscle hypertrophy in response to stress	0.0625	19.675	5.96850875732542	0.0046293320166798	0.031207697356391	0.0195688024179209	PPP3CA/ACACB	2
												BP	cardiac muscle adaptation	0.0625	19.675	5.96850875732542	0.0046293320166798	0.031207697356391	0.0195688024179209	PPP3CA/ACACB	2
												BP	cardiac muscle hypertrophy in response to stress	0.0625	19.675	5.96850875732542	0.0046293320166798	0.031207697356391	0.0195688024179209	PPP3CA/ACACB	2
												BP	response to prostaglandin	0.0625	19.675	5.96850875732542	0.0046293320166798	0.031207697356391	0.0195688024179209	AKR1C3/PRKCE	2
												BP	retinoic acid receptor signaling pathway	0.0625	19.675	5.96850875732542	0.0046293320166798	0.031207697356391	0.0195688024179209	RXRA/AKR1C3	2
												BP	heart trabecula morphogenesis	0.0625	19.675	5.96850875732542	0.0046293320166798	0.031207697356391	0.0195688024179209	RBP4/ADAMTS1	2
												BP	renal system vasculature development	0.0625	19.675	5.96850875732542	0.0046293320166798	0.031207697356391	0.0195688024179209	PDGFRB/EGR1	2
												BP	kidney vasculature development	0.0625	19.675	5.96850875732542	0.0046293320166798	0.031207697356391	0.0195688024179209	PDGFRB/EGR1	2
												BP	response to retinoic acid	0.0283018867924528	8.90943396226415	4.60980377730585	0.00466150647440176	0.031207697356391	0.0195688024179209	RXRA/RBP4/ABCA1	3
												BP	primary alcohol metabolic process	0.0283018867924528	8.90943396226415	4.60980377730585	0.00466150647440176	0.031207697356391	0.0195688024179209	CYP2C8/RBP4/AKR1C3	3
												BP	development of primary female sexual characteristics	0.0283018867924528	8.90943396226415	4.60980377730585	0.00466150647440176	0.031207697356391	0.0195688024179209	ADAMTS1/NOS3/KIT	3
												BP	cellular response to alcohol	0.0283018867924528	8.90943396226415	4.60980377730585	0.00466150647440176	0.031207697356391	0.0195688024179209	AKR1C3/ABCA1/PRKCE	3
												BP	positive regulation of transmembrane transport	0.0187793427230047	5.91173708920188	4.06958036525831	0.0046823022729919	0.031207697356391	0.0195688024179209	KCNC2/PPP3CA/PPP3CB/SNCA	4
												BP	T cell proliferation	0.0187793427230047	5.91173708920188	4.06958036525831	0.0046823022729919	0.031207697356391	0.0195688024179209	FKBP1B/PPP3CA/PPP3CB/HAVCR2	4
												BP	cellular response to steroid hormone stimulus	0.0187793427230047	5.91173708920188	4.06958036525831	0.0046823022729919	0.031207697356391	0.0195688024179209	RXRA/HDAC1/AKR1C3/HSPA1A	4
												BP	regulation of actin cytoskeleton organization	0.0145348837209302	4.57558139534884	3.77815004439497	0.00468526448458547	0.031207697356391	0.0195688024179209	PDGFRB/MET/CDK5R1/EPHA5/PRKCE	5
												BP	excitatory postsynaptic potential	0.0280373831775701	8.82616822429907	4.58286149368207	0.00478524418466834	0.0317807179378264	0.0199281152634492	PPP3CA/SNCA/CDK5	3
												BP	gliogenesis	0.0144508670520231	4.54913294797688	3.76129199395541	0.00480074408546393	0.0317909739147873	0.0199345462789919	HDAC1/CDK5R1/MAP2K1/EPHA4/CDK5	5
												BP	smooth muscle contraction	0.0277777777777778	8.74444444444444	4.55626917062107	0.0049109561087823	0.032010720219378	0.0200723383104736	KCNB2/FKBP1B/KIT	3
												BP	response to amphetamine	0.0606060606060606	19.0787878787879	5.86770175426766	0.00491797542455589	0.032010720219378	0.0200723383104736	HPRT1/PPP3CA	2
												BP	glutamate metabolic process	0.0606060606060606	19.0787878787879	5.86770175426766	0.00491797542455589	0.032010720219378	0.0200723383104736	GOT1/OAT	2
												BP	retinoic acid metabolic process	0.0606060606060606	19.0787878787879	5.86770175426766	0.00491797542455589	0.032010720219378	0.0200723383104736	CYP2C8/AKR1C3	2
												BP	exocytosis	0.014367816091954	4.52298850574713	3.74456181112207	0.00491824059560241	0.032010720219378	0.0200723383104736	PRKCB/PPP3CB/SNCA/CDK5/KIT	5
												BP	response to lipopolysaccharide	0.014367816091954	4.52298850574713	3.74456181112207	0.00491824059560241	0.032010720219378	0.0200723383104736	ABCA1/SNCA/PRKCE/NOS3/HAVCR2	5
												BP	long-chain fatty acid metabolic process	0.0275229357798165	8.66422018348624	4.53001887450137	0.00503865120310187	0.0327009898594475	0.0205051722375446	CYP2C8/AKR1C3/SLC27A2	3
												BP	macrophage activation	0.0272727272727273	8.58545454545455	4.50410292317072	0.00516833828326535	0.0334473710490866	0.0209731909401647	SNCA/PRKCE/HAVCR2	3
												BP	positive regulation of phospholipase C activity	0.0588235294117647	18.5176470588235	5.77123155732555	0.0052147232940682	0.0334623652503869	0.0209825930616769	PDGFRB/KIT	2
												BP	response to fluid shear stress	0.0588235294117647	18.5176470588235	5.77123155732555	0.0052147232940682	0.0334623652503869	0.0209825930616769	ABCA1/NOS3	2
												BP	regulation of protein targeting to membrane	0.0588235294117647	18.5176470588235	5.77123155732555	0.0052147232940682	0.0334623652503869	0.0209825930616769	CDK5R1/CDK5	2
												BP	amino acid catabolic process	0.027027027027027	8.50810810810811	4.47851387576308	0.00530002602515177	0.0339142114755498	0.0212659234657923	GOT1/NOS3/OAT	3
												BP	regulation of monoatomic ion transmembrane transporter activity	0.0180995475113122	5.69773755656109	3.96554282673971	0.00533108192477415	0.0340173799009398	0.0213306152791347	FKBP1B/PRKCE/KCNS2/KCNS1	4
												BP	positive regulation of lipid localization	0.0267857142857143	8.43214285714286	4.45324452301577	0.00543372296583639	0.034575477419484	0.0216805706105262	RXRA/ABCA1/ACACB	3
												BP	positive regulation of myeloid leukocyte cytokine production involved in immune response	0.0571428571428571	17.9885714285714	5.67878817679145	0.00551952298367994	0.0350236026652449	0.0219615677726248	GPRC5B/KIT	2
												BP	negative regulation of cellular catabolic process	0.0178571428571429	5.62142857142857	3.92783207049206	0.00558914932088032	0.0353668948693482	0.0221768293229082	YBX1/MET/SNCA/ACACB	4
												BP	response to metal ion	0.0138888888888889	4.37222222222222	3.64676842496748	0.00566664056565253	0.0356258959064989	0.0223392360543039	AKR1C3/KCNC2/PPP3CA/SNCA/KIT	5
												BP	cellular response to lipopolysaccharide	0.0177777777777778	5.59644444444444	3.91541289580812	0.00567699746007862	0.0356258959064989	0.0223392360543039	ABCA1/PRKCE/NOS3/HAVCR2	4
												BP	monocarboxylic acid biosynthetic process	0.0177777777777778	5.59644444444444	3.91541289580812	0.00567699746007862	0.0356258959064989	0.0223392360543039	CYP2C8/AKR1C3/ACACB/SLC27A2	4
												BP	ribonucleotide biosynthetic process	0.0176991150442478	5.5716814159292	3.90306789401138	0.00576576557798695	0.0360835549083909	0.0226262113630084	HPRT1/SNCA/ACACB/SLC27A2	4
												BP	cerebral cortex radially oriented cell migration	0.0555555555555556	17.4888888888889	5.59009188992852	0.00583232209478856	0.0361939057473764	0.02269540691243	CDK5R1/CDK5	2
												BP	regulation of phospholipase C activity	0.0555555555555556	17.4888888888889	5.59009188992852	0.00583232209478856	0.0361939057473764	0.02269540691243	PDGFRB/KIT	2
												BP	metencephalon development	0.0260869565217391	8.21217391304348	4.37928582380111	0.00584695228930401	0.0361939057473764	0.02269540691243	CDK5R1/MAP2K1/CDK5	3
												BP	chemical synaptic transmission, postsynaptic	0.0260869565217391	8.21217391304348	4.37928582380111	0.00584695228930401	0.0361939057473764	0.02269540691243	PPP3CA/SNCA/CDK5	3
												BP	maintenance of location in cell	0.0175438596491228	5.52280701754386	3.87859721852329	0.0059460787581355	0.0367077707616062	0.0230176262296103	FKBP1B/SNCA/PRKCE/CDK5	4
												BP	regulation of cation channel activity	0.0258620689655172	8.14137931034483	4.35522747588734	0.00598876865302659	0.0368713918691745	0.0231202249279007	FKBP1B/KCNS2/KCNS1	3
												BP	C21-steroid hormone metabolic process	0.0540540540540541	17.0162162162162	5.50488954002267	0.0061530684707552	0.037477780685509	0.0235004613420062	AKR1C3/EGR1	2
												BP	regulation of dopamine secretion	0.0540540540540541	17.0162162162162	5.50488954002267	0.0061530684707552	0.037477780685509	0.0235004613420062	PRKCB/SNCA	2
												BP	cerebellar cortex morphogenesis	0.0540540540540541	17.0162162162162	5.50488954002267	0.0061530684707552	0.037477780685509	0.0235004613420062	MAP2K1/CDK5	2
												BP	response to vitamin D	0.0540540540540541	17.0162162162162	5.50488954002267	0.0061530684707552	0.037477780685509	0.0235004613420062	RXRA/PRKCB	2
												BP	negative regulation of proteolysis	0.0173160173160173	5.45108225108225	3.84242787596188	0.0062235541682527	0.0378060170540791	0.0237062821230005	SNCA/EFNA1/EPHA4/CDK5	4
												BP	response to molecule of bacterial origin	0.013550135501355	4.26558265582656	3.57618616339777	0.00627850089156351	0.0378374510951233	0.0237259928543424	ABCA1/SNCA/PRKCE/NOS3/HAVCR2	5
												BP	intracellular receptor signaling pathway	0.013550135501355	4.26558265582656	3.57618616339777	0.00627850089156351	0.0378374510951233	0.0237259928543424	RXRA/HDAC1/AKR1C3/HAVCR2/HSPA1A	5
												BP	negative regulation of protein transport	0.0254237288135593	8.00338983050847	4.30796522676836	0.00627855861016532	0.0378374510951233	0.0237259928543424	FKBP1B/PPP3CA/CDK5	3
												BP	gonad development	0.0171673819742489	5.40429184549356	3.81866397086332	0.00641325696781915	0.0384243444861616	0.0240940046521516	ADAMTS1/AKR1C3/NOS3/KIT	4
												BP	ribose phosphate biosynthetic process	0.0171673819742489	5.40429184549356	3.81866397086332	0.00641325696781915	0.0384243444861616	0.0240940046521516	HPRT1/SNCA/ACACB/SLC27A2	4
												BP	muscle adaptation	0.0252100840336134	7.93613445378151	4.28474950443657	0.00642654751941509	0.0384243444861616	0.0240940046521516	PPP3CA/ACACB/NOS3	3
												BP	aortic valve morphogenesis	0.0526315789473684	16.5684210526316	5.42295137421012	0.00648171019593781	0.0386527115872941	0.0242372023584668	NOS3/EFNA1	2
												BP	organophosphate catabolic process	0.0170940170940171	5.38119658119658	3.80688452198658	0.00650953654818837	0.0387172957095904	0.0242776998650313	HPRT1/SUCLA2/HINT1/PDE1A	4
												BP	epithelial cell migration	0.0133333333333333	4.19733333333333	3.53036955492539	0.00671143228486688	0.0398141738149134	0.0249654978359769	MET/PRKCE/NOS3/EFNA1/KIT	5
												BP	cellular response to peptide	0.0132978723404255	4.18617021276596	3.52282642466773	0.00678557713145485	0.039927633842647	0.0250366430037762	GOT1/PRKCB/PPP3CA/EPHA4/CDK5	5
												BP	regulation of hormone metabolic process	0.0512820512820513	16.1435897435897	5.34406832974847	0.00681819559472769	0.039927633842647	0.0250366430037762	AKR1C3/EGR1	2
												BP	positive regulation of sterol transport	0.0512820512820513	16.1435897435897	5.34406832974847	0.00681819559472769	0.039927633842647	0.0250366430037762	RXRA/ABCA1	2
												BP	positive regulation of cholesterol transport	0.0512820512820513	16.1435897435897	5.34406832974847	0.00681819559472769	0.039927633842647	0.0250366430037762	RXRA/ABCA1	2
												BP	skeletal muscle fiber development	0.0512820512820513	16.1435897435897	5.34406832974847	0.00681819559472769	0.039927633842647	0.0250366430037762	PPP3CA/PPP3CB	2
												BP	response to ethanol	0.0245901639344262	7.74098360655738	4.21669657180413	0.00688297910679465	0.040020179566574	0.0250946738467912	PRKCB/KCNC2/PRKCE	3
												BP	development of primary sexual characteristics	0.0168067226890756	5.29075630252101	3.76043364810373	0.0069042715406776	0.040020179566574	0.0250946738467912	ADAMTS1/AKR1C3/NOS3/KIT	4
												BP	cellular response to molecule of bacterial origin	0.0168067226890756	5.29075630252101	3.76043364810373	0.0069042715406776	0.040020179566574	0.0250946738467912	ABCA1/PRKCE/NOS3/HAVCR2	4
												BP	reactive oxygen species metabolic process	0.0168067226890756	5.29075630252101	3.76043364810373	0.0069042715406776	0.040020179566574	0.0250946738467912	PDGFRB/AKR1C3/SNCA/NOS3	4
												BP	epithelium migration	0.0132275132275132	4.16402116402116	3.50781831172342	0.00693559291788506	0.0400996971242187	0.025144535371547	MET/PRKCE/NOS3/EFNA1/KIT	5
												BP	hormone metabolic process	0.0166666666666667	5.24666666666667	3.73759882368719	0.00710746568859346	0.0409893844015592	0.0257024142289709	CYP2C8/RBP4/AKR1C3/EGR1	4
												BP	negative regulation of insulin secretion	0.05	15.74	5.26804969543788	0.00716247323058965	0.0410985239780434	0.0257708502556281	FKBP1B/PPP3CA	2
												BP	regulation of calcineurin-NFAT signaling cascade	0.05	15.74	5.26804969543788	0.00716247323058965	0.0410985239780434	0.0257708502556281	PPP3CA/PPP3CB	2
												BP	myeloid leukocyte activation	0.016597510373444	5.22489626556017	3.7262767482333	0.00721053344605328	0.0411669052383694	0.0258137287595154	SNCA/PRKCE/HAVCR2/KIT	4
												BP	regulation of protein modification by small protein conjugation or removal	0.016597510373444	5.22489626556017	3.7262767482333	0.00721053344605328	0.0411669052383694	0.0258137287595154	PRKCE/EGR1/CDK5/HSPA1A	4
												BP	tissue migration	0.0130548302872063	4.10966057441253	3.47074614788797	0.0073208079972175	0.0416920015441537	0.0261429906637478	MET/PRKCE/NOS3/EFNA1/KIT	5
												BP	regulation of immune effector process	0.012987012987013	4.08831168831169	3.45609312408244	0.00747901208819462	0.0420183069107137	0.0263476006089546	RBP4/PPP3CB/GPRC5B/HAVCR2/KIT	5
												BP	regulation of actin filament-based process	0.012987012987013	4.08831168831169	3.45609312408244	0.00747901208819462	0.0420183069107137	0.0263476006089546	PDGFRB/MET/CDK5R1/EPHA5/PRKCE	5
												BP	'de novo' protein folding	0.0487804878048781	15.3560975609756	5.19472108838509	0.00751449190510568	0.0420183069107137	0.0263476006089546	FKBP1B/HSPA1A	2
												BP	dopamine metabolic process	0.0487804878048781	15.3560975609756	5.19472108838509	0.00751449190510568	0.0420183069107137	0.0263476006089546	HPRT1/SNCA	2
												BP	synaptic vesicle transport	0.0487804878048781	15.3560975609756	5.19472108838509	0.00751449190510568	0.0420183069107137	0.0263476006089546	SNCA/CDK5	2
												BP	metanephric nephron development	0.0487804878048781	15.3560975609756	5.19472108838509	0.00751449190510568	0.0420183069107137	0.0263476006089546	PDGFRB/EGR1	2
												BP	regulation of calcineurin-mediated signaling	0.0487804878048781	15.3560975609756	5.19472108838509	0.00751449190510568	0.0420183069107137	0.0263476006089546	PPP3CA/PPP3CB	2
												BP	regulation of neuron apoptotic process	0.0163934426229508	5.16065573770492	3.6926842096922	0.00752566690938157	0.0420183069107137	0.0263476006089546	CDK5R1/SNCA/EGR1/CDK5	4
												BP	cardiac chamber morphogenesis	0.0236220472440945	7.43622047244095	4.10827779034401	0.00768567232413722	0.0427995109999505	0.0268374550283872	RBP4/ADAMTS1/NOS3	3
												BP	epidermal cell differentiation	0.016260162601626	5.11869918699187	3.67059438804968	0.00774073684459157	0.0427995109999505	0.0268374550283872	HDAC1/AKR1C3/PPP3CA/MAP2K1	4
												BP	positive regulation of neurogenesis	0.016260162601626	5.11869918699187	3.67059438804968	0.00774073684459157	0.0427995109999505	0.0268374550283872	HDAC1/MAP2K1/EPHA4/KIT	4
												BP	regulation of post-translational protein modification	0.016260162601626	5.11869918699187	3.67059438804968	0.00774073684459157	0.0427995109999505	0.0268374550283872	PRKCE/EGR1/CDK5/HSPA1A	4
												BP	Schwann cell development	0.0476190476190476	14.9904761904762	5.12392269704279	0.00787420065702211	0.042912509800709	0.0269083109835785	MAP2K1/CDK5	2
												BP	dopamine secretion	0.0476190476190476	14.9904761904762	5.12392269704279	0.00787420065702211	0.042912509800709	0.0269083109835785	PRKCB/SNCA	2
												BP	circadian behavior	0.0476190476190476	14.9904761904762	5.12392269704279	0.00787420065702211	0.042912509800709	0.0269083109835785	KCND2/EGR1	2
												BP	acetylcholine receptor signaling pathway	0.0476190476190476	14.9904761904762	5.12392269704279	0.00787420065702211	0.042912509800709	0.0269083109835785	PRKCB/CDK5R1	2
												BP	calcium ion import across plasma membrane	0.0476190476190476	14.9904761904762	5.12392269704279	0.00787420065702211	0.042912509800709	0.0269083109835785	PPP3CA/PPP3CB	2
												BP	calcium ion import into cytosol	0.0476190476190476	14.9904761904762	5.12392269704279	0.00787420065702211	0.042912509800709	0.0269083109835785	PPP3CA/PPP3CB	2
												BP	cellular response to oxidative stress	0.0161290322580645	5.07741935483871	3.64874310278381	0.00795982768310823	0.0432756264012424	0.0271360034316741	MET/SNCA/NOS3/HSPA1A	4
												BP	release of sequestered calcium ion into cytosol	0.0232558139534884	7.32093023255814	4.06654919746677	0.00802159737337583	0.0435076162298813	0.0272814727711053	FKBP1B/SNCA/PRKCE	3
												BP	regulation of supramolecular fiber organization	0.0127551020408163	4.01530612244898	3.40557583225016	0.00805158982854155	0.0435665596898281	0.0273184332974894	MET/CDK5R1/SNCA/PRKCE/HSPA1A	5
												BP	organic hydroxy compound biosynthetic process	0.0160642570281124	5.0570281124498	3.63790544610983	0.00807089051520588	0.0435675085157322	0.0273190282592526	GOT1/AKR1C3/SNCA/SLC27A2	4
												BP	negative regulation of sequestering of calcium ion	0.0230769230769231	7.26461538461538	4.04601830813853	0.00819276708593331	0.0439677940942434	0.0275700275337962	FKBP1B/SNCA/PRKCE	3
												BP	aortic valve development	0.0465116279069767	14.6418604651163	5.05550775006263	0.00824154876130023	0.0439677940942434	0.0275700275337962	NOS3/EFNA1	2
												BP	positive regulation of phospholipase activity	0.0465116279069767	14.6418604651163	5.05550775006263	0.00824154876130023	0.0439677940942434	0.0275700275337962	PDGFRB/KIT	2
												BP	myotube cell development	0.0465116279069767	14.6418604651163	5.05550775006263	0.00824154876130023	0.0439677940942434	0.0275700275337962	PPP3CA/PPP3CB	2
												BP	cellular response to amyloid-beta	0.0465116279069767	14.6418604651163	5.05550775006263	0.00824154876130023	0.0439677940942434	0.0275700275337962	EPHA4/CDK5	2
												BP	positive regulation of protein transport	0.0159362549800797	5.01673306772908	3.61640324521303	0.00829606996793333	0.0441552509040937	0.027687572421263	RBP4/PRKCB/PPP3CB/PRKCE	4
												BP	regulation of sequestering of calcium ion	0.0227272727272727	7.15454545454546	4.00560257549414	0.00854155126221556	0.045331072722338	0.0284248720873401	FKBP1B/SNCA/PRKCE	3
												BP	response to oxidative stress	0.0125628140703518	3.95477386934673	3.36319733844438	0.00856616163069395	0.045331072722338	0.0284248720873401	FKBP1B/MET/SNCA/NOS3/HSPA1A	5
												BP	rhythmic behavior	0.0454545454545455	14.3090909090909	4.98934117743357	0.00861648572817048	0.045331072722338	0.0284248720873401	KCND2/EGR1	2
												BP	acid secretion	0.0454545454545455	14.3090909090909	4.98934117743357	0.00861648572817048	0.045331072722338	0.0284248720873401	CCKBR/ACACB	2
												BP	cellular response to acetylcholine	0.0454545454545455	14.3090909090909	4.98934117743357	0.00861648572817048	0.045331072722338	0.0284248720873401	PRKCB/CDK5R1	2
												BP	negative regulation of establishment of protein localization	0.0225563909774436	7.10075187969925	3.98571	0.00871917751444849	0.0457656368154692	0.0286973657218205	FKBP1B/PPP3CA/CDK5	3
												BP	fatty acid metabolic process	0.0124688279301746	3.92518703241895	3.34231690630253	0.00883184232884914	0.0462504294830307	0.0290013552093123	CYP2C8/AKR1C3/SNCA/ACACB/SLC27A2	5
												BP	positive regulation of production of molecular mediator of immune response	0.0223880597014925	7.04776119402985	3.96602180738891	0.00889896753618128	0.046484430490678	0.0291480856595583	RBP4/GPRC5B/KIT	3
												BP	neuron recognition	0.0444444444444444	13.9911111111111	4.92529843599451	0.00899896130219007	0.046484430490678	0.0291480856595583	CDK5R1/EPHA4	2
												BP	cerebellum morphogenesis	0.0444444444444444	13.9911111111111	4.92529843599451	0.00899896130219007	0.046484430490678	0.0291480856595583	MAP2K1/CDK5	2
												BP	secretion by tissue	0.0444444444444444	13.9911111111111	4.92529843599451	0.00899896130219007	0.046484430490678	0.0291480856595583	PPP3CA/PRKCE	2
												BP	calcineurin-NFAT signaling cascade	0.0444444444444444	13.9911111111111	4.92529843599451	0.00899896130219007	0.046484430490678	0.0291480856595583	PPP3CA/PPP3CB	2
												BP	negative regulation of peptide hormone secretion	0.0444444444444444	13.9911111111111	4.92529843599451	0.00899896130219007	0.046484430490678	0.0291480856595583	FKBP1B/PPP3CA	2
												BP	isoprenoid metabolic process	0.0222222222222222	6.99555555555556	3.94653500740484	0.00908092692459027	0.0468017003036575	0.0293470298563205	CYP2C8/RBP4/AKR1C3	3
												BP	regulation of microtubule-based process	0.0155038759689922	4.88062015503876	3.54290560196988	0.00911665430967122	0.0468797709197089	0.029395984075618	MET/CDK5R1/SNCA/HSPA1A	4
												BP	digestion	0.0220588235294118	6.94411764705882	3.92724571055627	0.00926506115954124	0.0474287849919887	0.0297402436274334	CCKBR/RBP4/PPP3CA	3
												BP	sequestering of calcium ion	0.0220588235294118	6.94411764705882	3.92724571055627	0.00926506115954124	0.0474287849919887	0.0297402436274334	FKBP1B/SNCA/PRKCE	3
												BP	glial cell differentiation	0.0153846153846154	4.84307692307692	3.52239176636975	0.00936050109106961	0.0476346819618053	0.0298693514265375	HDAC1/MAP2K1/EPHA4/CDK5	4
												BP	negative regulation of peptide secretion	0.0434782608695652	13.6869565217391	4.86326447598338	0.00938892546130404	0.0476346819618053	0.0298693514265375	FKBP1B/PPP3CA	2
												BP	trabecula morphogenesis	0.0434782608695652	13.6869565217391	4.86326447598338	0.00938892546130404	0.0476346819618053	0.0298693514265375	RBP4/ADAMTS1	2
												BP	response to acetylcholine	0.0434782608695652	13.6869565217391	4.86326447598338	0.00938892546130404	0.0476346819618053	0.0298693514265375	PRKCB/CDK5R1	2
												BP	regulation of protein localization to cell periphery	0.0218978102189781	6.89343065693431	3.90815036853831	0.00945137560442734	0.0478449636153011	0.0300012086437612	SNCA/PRKCE/CDK5	3
												BP	positive regulation of cell cycle process	0.0152091254752852	4.78783269961977	3.49201051668898	0.00973420730374765	0.0489961673218515	0.0307230715104443	PDGFRB/ADAMTS1/CDC14A/PRKCE	4
												BP	positive regulation of cytokinesis	0.0425531914893617	13.3957446808511	4.80313282902779	0.00978632841590975	0.0489961673218515	0.0307230715104443	CDC14A/PRKCE	2
												BP	regulation of phosphoprotein phosphatase activity	0.0425531914893617	13.3957446808511	4.80313282902779	0.00978632841590975	0.0489961673218515	0.0307230715104443	PDGFRB/FKBP1B	2
												BP	inner ear receptor cell development	0.0425531914893617	13.3957446808511	4.80313282902779	0.00978632841590975	0.0489961673218515	0.0307230715104443	GABRB2/GABRA5	2
												BP	semi-lunar valve development	0.0425531914893617	13.3957446808511	4.80313282902779	0.00978632841590975	0.0489961673218515	0.0307230715104443	NOS3/EFNA1	2
												BP	cellular response to biotic stimulus	0.0150943396226415	4.75169811320755	3.47201042678601	0.00998867642238254	0.049899572127604	0.0312895519509998	ABCA1/PRKCE/NOS3/HAVCR2	4
												CC	monoatomic ion channel complex	0.0436046511627907	14.4578488372093	13.8484796874799	7.17367877361358e-14	1.36299896698658e-11	9.59007583419921e-12	KCNV1/KCNB2/FKBP1B/GABRG2/GABRA1/GABRB2/KCNC2/GRIA2/GABRE/KCNG3/KCNS2/GABRA5/KCND2/GABRD/KCNS1	15
												CC	transmembrane transporter complex	0.0337837837837838	11.2015765765766	11.9569272859854	2.8516913754737e-12	2.70910680670002e-10	1.90613055097453e-10	KCNV1/KCNB2/FKBP1B/GABRG2/GABRA1/GABRB2/KCNC2/GRIA2/GABRE/KCNG3/KCNS2/GABRA5/KCND2/GABRD/KCNS1	15
												CC	transporter complex	0.0318471337579618	10.5594479830149	11.5479720721387	6.61218310608371e-12	4.18771596718635e-10	2.94648159464081e-10	KCNV1/KCNB2/FKBP1B/GABRG2/GABRA1/GABRB2/KCNC2/GRIA2/GABRE/KCNG3/KCNS2/GABRA5/KCND2/GABRD/KCNS1	15
												CC	GABA-A receptor complex	0.315789473684211	104.705263157895	24.873943398949	1.53171815058617e-11	7.27566121528431e-10	5.11916329274852e-10	GABRG2/GABRA1/GABRB2/GABRE/GABRA5/GABRD	6
												CC	GABA receptor complex	0.285714285714286	94.7333333333333	23.6370135839706	3.04919462993428e-11	1.15869395937502e-09	8.15258353687691e-10	GABRG2/GABRA1/GABRB2/GABRE/GABRA5/GABRD	6
												CC	neuronal cell body	0.0266393442622951	8.83271857923497	9.63551723686852	1.7940386229722e-09	5.68112230607862e-08	3.99724394942928e-08	KCNB2/HDAC1/CDK5R1/EPHA5/KCNC2/GRIA2/SNCA/EPHA4/GABRA5/KCND2/PDE1A/GABRD/CDK5	13
												CC	GABA-ergic synapse	0.0886075949367089	29.3793248945148	13.9007802972608	3.87119045639703e-09	1.05075169530777e-07	7.3931005708635e-08	GABRG2/GABRA1/GABRB2/KCNC2/GABRA5/KCND2/GABRD	7
												CC	voltage-gated potassium channel complex	0.0786516853932584	26.0782771535581	13.0414502716183	8.98927824859354e-09	1.93979063859806e-07	1.3648388426701e-07	KCNV1/KCNB2/KCNC2/KCNG3/KCNS2/KCND2/KCNS1	7
												CC	postsynaptic membrane	0.036231884057971	12.0132850241546	10.1336212189098	9.18848197230659e-09	1.93979063859806e-07	1.3648388426701e-07	GABRG2/GABRA1/GABRB2/KCNC2/GRIA2/GABRE/EPHA4/GABRA5/KCND2/GABRD	10
												CC	chloride channel complex	0.107142857142857	35.525	14.2298187986774	1.68160240425712e-08	3.19504456808852e-07	2.24803689832267e-07	GABRG2/GABRA1/GABRB2/GABRE/GABRA5/GABRD	6
												CC	potassium channel complex	0.07	23.2096666666667	12.2460455246587	2.03542046436249e-08	3.51572625662612e-07	2.47366888970369e-07	KCNV1/KCNB2/KCNC2/KCNG3/KCNS2/KCND2/KCNS1	7
												CC	dendrite membrane	0.125	41.4458333333333	14.083168868758	1.2772565815122e-07	2.02232292072765e-06	1.42290864782499e-06	GABRG2/GABRA1/KCNC2/GABRE/GABRA5	5
												CC	cation channel complex	0.0392156862745098	13.002614379085	9.47738865838036	1.72643746675654e-07	2.52325475910571e-06	1.77536484435693e-06	KCNV1/KCNB2/FKBP1B/KCNC2/KCNG3/KCNS2/KCND2/KCNS1	8
												CC	synaptic membrane	0.0251889168765743	8.35180520570949	8.13815507128574	2.77198691153358e-07	3.76198223708128e-06	2.64693487041176e-06	GABRG2/GABRA1/GABRB2/KCNC2/GRIA2/GABRE/EPHA4/GABRA5/KCND2/GABRD	10
												CC	neuron projection membrane	0.0833333333333333	27.6305555555556	11.3624323208084	1.01237591180924e-06	1.28234282162504e-05	9.02257830173848e-06	GABRG2/GABRA1/KCNC2/GABRE/GABRA5	5
												CC	neuronal cell body membrane	0.137931034482759	45.7333333333333	13.2588722881011	1.67788990199697e-06	1.9924942586214e-05	1.40192116811589e-05	KCNB2/KCNC2/GABRA5/KCND2	4
												CC	cell body membrane	0.125	41.4458333333333	12.5938321385692	2.52329126981704e-06	2.8201490662661e-05	1.98426000784374e-05	KCNB2/KCNC2/GABRA5/KCND2	4
												CC	perikaryon	0.0397350993377483	13.1748344370861	8.25972478839381	6.1807434686397e-06	6.52411810578635e-05	4.590376728171e-05	KCNB2/CDK5R1/KCNC2/EPHA4/KCND2/CDK5	6
												CC	postsynaptic specialization membrane	0.0416666666666667	13.8152777777778	7.74447521749844	3.0768732631753e-05	0.00030768732631753	0.0002164891437248	GABRB2/GRIA2/EPHA4/GABRA5/KCND2	5
												CC	postsynaptic specialization	0.0205278592375367	6.80635386119257	5.94832379642353	7.23835287218362e-05	0.000687643522857444	0.000483826744614379	GABRB2/CDK5R1/GRIA2/EPHA4/GABRA5/KCND2/CDK5	7
												CC	dendritic spine	0.0292397660818713	9.69493177387914	6.28055984933003	0.000164929522340555	0.0014383940384898	0.00101205563926983	CDK5R1/PPP3CA/GRIA2/EPHA4/KCND2	5
												CC	distal axon	0.0220588235294118	7.31397058823529	5.76681451522462	0.000166689151238327	0.0014383940384898	0.00101205563926983	PRKCB/CDK5R1/KCNC2/SNCA/EPHA4/CDK5	6
												CC	neuron spine	0.0289017341040462	9.58285163776493	6.2360674296067	0.00017412138360666	0.0014383940384898	0.00101205563926983	CDK5R1/PPP3CA/GRIA2/EPHA4/KCND2	5
												CC	leading edge membrane	0.0279329608938547	9.26163873370577	6.10681743730159	0.000204060197315352	0.00161547656207987	0.00113665109908113	GABRG2/GABRA1/KCNC2/GABRE/GABRA5	5
												CC	axon terminus	0.0357142857142857	11.8416666666667	6.32835123285306	0.000364117121180681	0.00276729012097317	0.00194706839536617	PRKCB/KCNC2/SNCA/EPHA4	4
												CC	neuron projection terminus	0.03125	10.3614583333333	5.84399330895277	0.000603402986854419	0.0044094833654746	0.00310251738180207	PRKCB/KCNC2/SNCA/EPHA4	4
												CC	cell projection membrane	0.0169491525423729	5.61977401129944	4.82370449657211	0.000678247287645353	0.00477285128343026	0.00335818345149941	GABRG2/GABRA1/PRKCB/KCNC2/GABRE/GABRA5	6
												CC	neuromuscular junction	0.0405405405405405	13.4418918918919	5.89754237785656	0.00145200974308748	0.00985292325666506	0.00693252772075602	CDK5R1/EPHA4/CDK5	3
												CC	growth cone	0.024390243902439	8.0869918699187	5.01234467842841	0.00151605077961243	0.00993274648711589	0.00698869143414802	CDK5R1/SNCA/EPHA4/CDK5	4
												CC	site of polarized growth	0.0236686390532544	7.84773175542406	4.91702252617815	0.00169243097733342	0.0107187295231117	0.00754170996916999	CDK5R1/SNCA/EPHA4/CDK5	4
												CC	cell leading edge	0.0140845070422535	4.66995305164319	4.21138796151587	0.00175551307786892	0.0107595962837128	0.00757046386721064	GABRG2/GABRA1/KCNC2/GABRE/GABRA5/CDK5	6
												CC	contractile fiber	0.016	5.30506666666667	3.76751972562101	0.00684562173647647	0.0406458790603291	0.0285984855438326	FKBP1B/CDK5R1/PPP3CA/PPP3CB	4
												CC	Z disc	0.0229007633587786	7.59312977099237	4.16410285777182	0.00726435940673768	0.0418250996145503	0.0294281864323983	FKBP1B/PPP3CA/PPP3CB	3
												MF	gated channel activity	0.0498338870431894	15.3837209302326	14.3428963467236	2.83372473177653e-14	9.40796610949808e-12	6.08505100297276e-12	KCNV1/KCNB2/FKBP1B/GABRG2/GABRA1/GABRB2/KCNC2/GRIA2/GABRE/KCNG3/KCNS2/GABRA5/KCND2/GABRD/KCNS1	15
												MF	monoatomic ion channel activity	0.0340136054421769	10.5	11.5106578448557	7.06392646306062e-12	1.17261179286806e-09	7.5844263077072e-10	KCNV1/KCNB2/FKBP1B/GABRG2/GABRA1/GABRB2/KCNC2/GRIA2/GABRE/KCNG3/KCNS2/GABRA5/KCND2/GABRD/KCNS1	15
												MF	GABA-A receptor activity	0.315789473684211	97.4842105263158	23.9872488935552	2.34656507754244e-11	2.5968653524803e-09	1.67964658181985e-09	GABRG2/GABRA1/GABRB2/GABRE/GABRA5/GABRD	6
												MF	GABA receptor activity	0.272727272727273	84.1909090909091	22.257163399048	6.40478490615884e-11	5.31597147211184e-09	3.43835821278001e-09	GABRG2/GABRA1/GABRB2/GABRE/GABRA5/GABRD	6
												MF	GABA-gated chloride ion channel activity	0.384615384615385	118.730769230769	24.2068705543641	3.79540503319015e-10	2.52014894203826e-08	1.63002658267535e-08	GABRG2/GABRA1/GABRB2/GABRE/GABRA5	5
												MF	transmitter-gated monoatomic ion channel activity	0.120689655172414	37.2568965517241	15.7655888428576	6.89392066265203e-10	3.26968808571496e-08	2.11482678974588e-08	GABRG2/GABRA1/GABRB2/GRIA2/GABRE/GABRA5/GABRD	7
												MF	transmitter-gated channel activity	0.120689655172414	37.2568965517241	15.7655888428576	6.89392066265203e-10	3.26968808571496e-08	2.11482678974588e-08	GABRG2/GABRA1/GABRB2/GRIA2/GABRE/GABRA5/GABRD	7
												MF	extracellular ligand-gated monoatomic ion channel activity	0.0958904109589041	29.6013698630137	13.9582289170509	3.59782392541542e-09	1.4930969290474e-07	9.65731685243087e-08	GABRG2/GABRA1/GABRB2/GRIA2/GABRE/GABRA5/GABRD	7
												MF	ligand-gated monoatomic anion channel activity	0.238095238095238	73.5	18.9504060537984	5.88321507289581e-09	2.1702526713349e-07	1.40371447353303e-07	GABRG2/GABRA1/GABRB2/GABRE/GABRA5	5
												MF	transmitter-gated monoatomic ion channel activity involved in regulation of postsynaptic membrane potential	0.12	37.044	14.5488776271858	1.27175116590505e-08	4.22221387080478e-07	2.73091829310138e-07	GABRG2/GABRA1/GABRB2/GRIA2/GABRA5/GABRD	6
												MF	neurotransmitter receptor activity involved in regulation of postsynaptic membrane potential	0.115384615384615	35.6192307692308	14.2512876349964	1.6211824003242e-08	4.89302324461486e-07	3.16479626474772e-07	GABRG2/GABRA1/GABRB2/GRIA2/GABRA5/GABRD	6
												MF	neurotransmitter receptor activity	0.0714285714285714	22.05	11.9108195004306	2.86907843961872e-08	7.65344354530951e-07	4.95022981370685e-07	GABRG2/GABRA1/GABRB2/GRIA2/GABRE/GABRA5/GABRD	7
												MF	voltage-gated potassium channel activity	0.0707070707070707	21.8272727272727	11.8450880402592	3.07963986476878e-08	7.65344354530951e-07	4.95022981370685e-07	KCNV1/KCNB2/KCNC2/KCNG3/KCNS2/KCND2/KCNS1	7
												MF	benzodiazepine receptor activity	0.363636363636364	112.254545454545	21.0410609125131	3.2273557118775e-08	7.65344354530951e-07	4.95022981370685e-07	GABRG2/GABRA1/GABRE/GABRA5	4
												MF	ligand-gated monoatomic ion channel activity	0.0473372781065089	14.6130177514793	10.1347420291679	6.95337448555168e-08	1.49481271063196e-06	9.6684144885517e-07	FKBP1B/GABRG2/GABRA1/GABRB2/GRIA2/GABRE/GABRA5/GABRD	8
												MF	ligand-gated channel activity	0.0467836257309941	14.4421052631579	10.0670899090614	7.61660065624229e-08	1.49481271063196e-06	9.6684144885517e-07	FKBP1B/GABRG2/GABRA1/GABRB2/GRIA2/GABRE/GABRA5/GABRD	8
												MF	postsynaptic neurotransmitter receptor activity	0.0895522388059701	27.644776119403	12.4554929370651	7.65416147010343e-08	1.49481271063196e-06	9.6684144885517e-07	GABRG2/GABRA1/GABRB2/GRIA2/GABRA5/GABRD	6
												MF	potassium channel activity	0.0573770491803279	17.7122950819672	10.5578519272394	1.3079529189365e-07	2.41244649492732e-06	1.5603648857488e-06	KCNV1/KCNB2/KCNC2/KCNG3/KCNS2/KCND2/KCNS1	7
												MF	chloride channel activity	0.0731707317073171	22.5878048780488	11.1687204192603	2.58676175294531e-07	4.52002579988338e-06	2.92354236897974e-06	GABRG2/GABRA1/GABRB2/GABRE/GABRA5/GABRD	6
												MF	voltage-gated monoatomic cation channel activity	0.048951048951049	15.1111888111888	9.65693149224668	3.8715735444942e-07	6.42681208386037e-06	4.15684738461483e-06	KCNV1/KCNB2/KCNC2/KCNG3/KCNS2/KCND2/KCNS1	7
												MF	monoatomic anion channel activity	0.0631578947368421	19.4968421052632	10.303874058268	6.2149508910849e-07	9.8255414087628e-06	6.35513775328983e-06	GABRG2/GABRA1/GABRB2/GABRE/GABRA5/GABRD	6
												MF	potassium ion transmembrane transporter activity	0.0443037974683544	13.676582278481	9.12253522047219	7.60357635717826e-07	1.14744879571963e-05	7.42167261657591e-06	KCNV1/KCNB2/KCNC2/KCNG3/KCNS2/KCND2/KCNS1	7
												MF	voltage-gated monoatomic ion channel activity	0.0406976744186047	12.5633720930233	8.68558665921539	1.3448688270985e-06	1.90390162163166e-05	1.23143922261528e-05	KCNV1/KCNB2/KCNC2/KCNG3/KCNS2/KCND2/KCNS1	7
												MF	voltage-gated channel activity	0.0404624277456647	12.4907514450867	8.65632890648355	1.39806600759426e-06	1.90390162163166e-05	1.23143922261528e-05	KCNV1/KCNB2/KCNC2/KCNG3/KCNS2/KCND2/KCNS1	7
												MF	transmembrane receptor protein tyrosine kinase activity	0.0833333333333333	25.725	10.9355598017295	1.43366085966239e-06	1.90390162163166e-05	1.23143922261528e-05	PDGFRB/MET/EPHA5/EPHA4/KIT	5
												MF	delayed rectifier potassium channel activity	0.142857142857143	44.1	13.0109595573805	1.92171467170421e-06	2.45388181156076e-05	1.58716515395813e-05	KCNB2/KCNC2/KCNG3/KCNS1	4
												MF	chloride transmembrane transporter activity	0.05	15.435	9.04364207691328	2.4537307730979e-06	3.01718006173519e-05	1.95150517626499e-05	GABRG2/GABRA1/GABRB2/GABRE/GABRA5/GABRD	6
												MF	protein tyrosine kinase activity	0.0434782608695652	13.4217391304348	8.34969111438503	5.51765749490892e-06	6.46195987437572e-05	4.17958089528423e-05	PDGFRB/MET/EPHA5/MAP2K1/EPHA4/KIT	6
												MF	transmembrane receptor protein kinase activity	0.0632911392405063	19.5379746835443	9.4130098900108	5.64448302279807e-06	6.46195987437572e-05	4.17958089528423e-05	PDGFRB/MET/EPHA5/EPHA4/KIT	5
												MF	amide binding	0.0220048899755501	6.79290953545232	6.75354308147904	6.24120863067426e-06	6.68875079629551e-05	4.32626874586013e-05	CCKBR/RXRA/FKBP1B/GLTP/TAP1/PPP3CA/GRIA2/ACACB/EPHA4	9
												MF	monoatomic anion transmembrane transporter activity	0.0425531914893617	13.136170212766	8.24660352740515	6.24552032184219e-06	6.68875079629551e-05	4.32626874586013e-05	GABRG2/GABRA1/GABRB2/GABRE/GABRA5/GABRD	6
												MF	inorganic anion transmembrane transporter activity	0.0392156862745098	12.1058823529412	7.86365578044359	9.97904225113786e-06	0.000103532563355555	6.69646256326356e-05	GABRG2/GABRA1/GABRB2/GABRE/GABRA5/GABRD	6
												MF	monoatomic cation channel activity	0.0242424242424242	7.48363636363636	6.77491519591344	1.06585899533777e-05	0.000107231874682466	6.93573317540366e-05	KCNV1/KCNB2/FKBP1B/KCNC2/KCNG3/KCNS2/KCND2/KCNS1	8
												MF	metal ion transmembrane transporter activity	0.0183066361556064	5.6512585812357	5.60945171367273	7.86707800944211e-05	0.000768197029157288	0.00049686808480687	KCNV1/KCNB2/FKBP1B/KCNC2/KCNG3/KCNS2/KCND2/KCNS1	8
												MF	ephrin receptor binding	0.111111111111111	34.3	9.87114236519777	8.94346931630938e-05	0.000848351946575632	0.000548712102414169	CDK5R1/EFNA1/EPHA4	3
												MF	peptide binding	0.0178571428571429	5.5125	4.75868248252739	0.000748342873125972	0.00690138427438396	0.00446379959408474	CCKBR/RXRA/TAP1/PPP3CA/GRIA2/EPHA4	6
												MF	transmembrane-ephrin receptor activity	0.133333333333333	41.16	8.87033024264831	0.00105452307934925	0.00946220709037703	0.00612013394558311	EPHA5/EPHA4	2
												MF	ion channel regulator activity	0.0285714285714286	8.82	5.29471828647333	0.00109833634857782	0.00959599125599569	0.0062066652385007	KCNV1/FKBP1B/PRKCB/KCNS1	4
												MF	diacylglycerol-dependent serine/threonine kinase activity	0.125	38.5875	8.57463458437937	0.0012026603034255	0.0102380313009555	0.00662193527392178	PRKCB/PRKCE	2
												MF	channel regulator activity	0.0275862068965517	8.51586206896552	5.17957305022726	0.00125064029677813	0.0103803144632585	0.00671396369849314	KCNV1/FKBP1B/PRKCB/KCNS1	4
												MF	transporter regulator activity	0.0273972602739726	8.45753424657534	5.15720815762146	0.00128278559426089	0.0103874345681614	0.00671856896609041	KCNV1/FKBP1B/PRKCB/KCNS1	4
												MF	sphingolipid transporter activity	0.117647058823529	36.3176470588235	8.30500973598391	0.00136017811082541	0.0107518841141437	0.00695429410046073	GLTP/ABCA1	2
												MF	vitamin binding	0.0266666666666667	8.232	5.06984049959649	0.00141716541647213	0.0109418353085755	0.00707715409939571	GOT1/RBP4/ACACB/OAT	4
												MF	ephrin receptor activity	0.111111111111111	34.3	8.05779369573862	0.00152701621837338	0.0112659863222214	0.00728681423504489	EPHA5/EPHA4	2
												MF	GABA receptor binding	0.111111111111111	34.3	8.05779369573862	0.00152701621837338	0.0112659863222214	0.00728681423504489	GABARAPL1/GABRA5	2
												MF	kinase regulator activity	0.0185185185185185	5.71666666666667	4.45072032535195	0.00180146867883578	0.0130019043776843	0.00840960207053773	CCKBR/CDK5R1/GPRC5B/SNCA/MAP2K1	5
												MF	monocarboxylic acid binding	0.037037037037037	11.4333333333333	5.3646553494756	0.002304324534551	0.0162773562866156	0.0105281568879822	RXRA/AKR1C3/ACACB	3
												MF	lipid transporter activity	0.023121387283237	7.13757225433526	4.62361790477601	0.00238574465060163	0.0165014004999946	0.0106730681737441	RBP4/GLTP/ABCA1/SLC27A2	4
												MF	myosin phosphatase activity	0.036144578313253	11.1578313253012	5.28737153568204	0.00247018398635791	0.0167367568055271	0.0108252960948875	PPP3CA/PPP3CB/CDC14A	3
												MF	transaminase activity	0.08	24.696	6.75869525715559	0.00295084627616241	0.0195936192737184	0.0126731082176238	GOT1/OAT	2
												MF	alcohol binding	0.0333333333333333	10.29	5.03638829111422	0.00310820099019554	0.0202337789949984	0.0130871620639812	RBP4/ABCA1/PRKCE	3
												MF	transferase activity, transferring nitrogenous groups	0.0769230769230769	23.7461538461538	6.61643736511995	0.00319011005178043	0.0203676257152135	0.013173733817069	GOT1/OAT	2
												MF	carboxylic acid binding	0.0204081632653061	6.3	4.25244330251958	0.00373536277178217	0.0233988762307864	0.015134339730756	RXRA/AKR1C3/ACACB/NOS3	4
												MF	actin monomer binding	0.0689655172413793	21.2896551724138	6.23359306956832	0.00396041306423681	0.0243492062467893	0.0157490110156786	PRKCE/NOS3	2
												MF	calmodulin binding	0.0195121951219512	6.02341463414634	4.12303718833049	0.00438091297356337	0.0264447837676916	0.0171044257723814	PPP3CA/PPP3CB/NOS3/PDE1A	4
												MF	acid-thiol ligase activity	0.0645161290322581	19.9161290322581	6.00898864253196	0.00451713625160193	0.026710112354612	0.0172760396967053	SUCLA2/SLC27A2	2
												MF	organic acid binding	0.0192307692307692	5.93653846153846	4.08160577120069	0.00461182346625642	0.026710112354612	0.0172760396967053	RXRA/AKR1C3/ACACB/NOS3	4
												MF	protein serine/threonine phosphatase activity	0.0288461538461538	8.90480769230769	4.60845352370802	0.00466622444749245	0.026710112354612	0.0172760396967053	PPP3CA/PPP3CB/CDC14A	3
												MF	monooxygenase activity	0.0285714285714286	8.82	4.58100141887782	0.00479250838961904	0.0269680133110766	0.0174428494466063	CYP2C8/AKR1C3/NOS3	3
												MF	ion channel inhibitor activity	0.0540540540540541	16.6864864864865	5.44484200290344	0.00638964525647555	0.0340077350950881	0.0219961254261192	KCNV1/FKBP1B	2
												MF	retinoid binding	0.0526315789473684	16.2473684210526	5.36360985884775	0.00673065415895601	0.0340077350950881	0.0219961254261192	RXRA/RBP4	2
												MF	channel inhibitor activity	0.0526315789473684	16.2473684210526	5.36360985884775	0.00673065415895601	0.0340077350950881	0.0219961254261192	KCNV1/FKBP1B	2
												MF	oxidoreductase activity, acting on paired donors, with incorporation or reduction of molecular oxygen, NAD(P)H as one donor, and incorporation of one atom of oxygen	0.0526315789473684	16.2473684210526	5.36360985884775	0.00673065415895601	0.0340077350950881	0.0219961254261192	AKR1C3/NOS3	2
												MF	isoprenoid binding	0.0526315789473684	16.2473684210526	5.36360985884775	0.00673065415895601	0.0340077350950881	0.0219961254261192	RXRA/RBP4	2
												MF	transporter inhibitor activity	0.0526315789473684	16.2473684210526	5.36360985884775	0.00673065415895601	0.0340077350950881	0.0219961254261192	KCNV1/FKBP1B	2
												MF	protein kinase regulator activity	0.0172413793103448	5.32241379310345	3.77686922770152	0.00676057384420427	0.0340077350950881	0.0219961254261192	CDK5R1/GPRC5B/SNCA/MAP2K1	4
												MF	ligase activity, forming carbon-sulfur bonds	0.0487804878048781	15.0585365853659	5.13733371648561	0.00780216869270983	0.0380929412644068	0.0246384274506626	SUCLA2/SLC27A2	2
												MF	beta-tubulin binding	0.0487804878048781	15.0585365853659	5.13733371648561	0.00780216869270983	0.0380929412644068	0.0246384274506626	GABARAPL1/CDK5R1	2
												MF	protein kinase activator activity	0.0232558139534884	7.17906976744186	4.01476506387444	0.00845938212396222	0.039837776999328	0.0257669832208716	CDK5R1/GPRC5B/MAP2K1	3
												MF	alpha-tubulin binding	0.0465116279069767	14.3581395348837	4.99930275817825	0.00855637782591901	0.039837776999328	0.0257669832208716	CDK5R1/SNCA	2
												MF	tau protein binding	0.0465116279069767	14.3581395348837	4.99930275817825	0.00855637782591901	0.039837776999328	0.0257669832208716	SNCA/CDK5	2
												MF	heat shock protein binding	0.0230769230769231	7.12384615384615	3.99438513082723	0.00863951790346872	0.039837776999328	0.0257669832208716	SNCA/CDK5/HSPA1A	3
												MF	kinase activator activity	0.0218978102189781	6.75985401459854	3.85752198988595	0.00996372852904816	0.0453144913923834	0.0293093095879715	CDK5R1/GPRC5B/MAP2K1	3
												MF	calcium channel regulator activity	0.0425531914893617	13.136170212766	4.74905098466991	0.0101585521784106	0.0455762070707071	0.0294785866912627	FKBP1B/PRKCB	2
												MF	potassium channel regulator activity	0.0416666666666667	12.8625	4.69120965258072	0.010578320432866	0.0462105576804145	0.029888883217516	KCNV1/KCNS1	2
												MF	ABC-type transporter activity	0.0416666666666667	12.8625	4.69120965258072	0.010578320432866	0.0462105576804145	0.029888883217516	TAP1/ABCA1	2
