# Supplementary material for: Deciphering the molecular network of Trichostatin A in regulating Alzheimer’s disease screening of core genes and mechanistic investigation based on multidimensional bioinformatics and molecular simulation
Source: PLoS One. 2026 Apr 20;21(4):e0347532. doi: 10.1371/journal.pone.0347532 (PMC13094961; doi:10.1371/journal.pone.0347532)
Supplement: S4 Table — (XLSX) [file pone.0347532.s006.xlsx]

## Sheet: Sheet1
The ROC values corresponding to the training set and test set in all models					The core genes selected by all models
Method	Train	GSE109887	GSE44771		features	algorithm
Lasso+Stepglm[both]	0.82665930221854	0.876358695652174	0.865300483536726		EFNA1	Lasso+Stepglm[both]
SVM	0.80663720887416	0.813179347826087	0.834446235321207		GABRB2	Lasso+Stepglm[both]
glmBoost+SVM	0.792805854736261	0.80366847826087	0.852099163404713		GABARAPL1	Lasso+Stepglm[both]
Ridge	0.822654883549664	0.855298913043478	0.88349067464886		CDK5	Lasso+Stepglm[both]
Lasso+SVM	0.792805854736261	0.792798913043478	0.822818328344462		KCNC2	Lasso+Stepglm[both]
glmBoost+Ridge	0.816671269446746	0.86616847826087	0.878271548085041		MET	Lasso+Stepglm[both]
Enet[alpha=0.1]	0.830203442879499	0.862771739130435	0.879192570419833		GRIA2	Lasso+Stepglm[both]
glmBoost+Enet[alpha=0.1]	0.824449967780539	0.874320652173913	0.868600813569729		EFNA1	SVM
Enet[alpha=0.2]	0.830985915492958	0.865489130434783	0.878041292501343		GABRA5	SVM
Enet[alpha=0.3]	0.829098775660499	0.868885869565217	0.879192570419833		GABRD	SVM
glmBoost+Enet[alpha=0.3]	0.825738746202706	0.875679347826087	0.867372783790007		HDAC1	SVM
glmBoost+Enet[alpha=0.2]	0.825324495995581	0.875	0.867603039373705		GABRB2	SVM
Enet[alpha=0.4]	0.826751357820123	0.869565217391304	0.878501803668739		GABARAPL1	SVM
glmBoost+Enet[alpha=0.4]	0.82583080180429	0.875679347826087	0.866989024483844		EPHA4	SVM
Lasso+glmBoost	0.809352849120869	0.855978260869565	0.877427277611482		EGR1	SVM
Enet[alpha=0.5]	0.827119580226457	0.870923913043478	0.877887788778878		CDK5	SVM
glmBoost	0.809490932523244	0.855978260869565	0.878118044362576		PPP3CA	SVM
glmBoost+Enet[alpha=0.5]	0.825186412593206	0.875	0.869061324737125		KCNC2	SVM
Enet[alpha=0.6]	0.83158427690325	0.866847826086957	0.876122495970527		MET	SVM
glmBoost+Enet[alpha=0.6]	0.825508607198748	0.874320652173913	0.869061324737125		KCND2	SVM
glmBoost+Enet[alpha=0.7]	0.825140384792415	0.875679347826087	0.86921482845959		GRIA2	SVM
glmBoost+Enet[alpha=0.8]	0.825140384792415	0.875679347826087	0.869291580320823		EFNA1	glmBoost+SVM
Enet[alpha=0.8]	0.829466998066832	0.872282608695652	0.876352751554225		GABRB2	glmBoost+SVM
Enet[alpha=0.9]	0.828086164043082	0.875	0.876890014582854		GABARAPL1	glmBoost+SVM
Lasso	0.823069133756789	0.86820652173913	0.8791158185586		EGR1	glmBoost+SVM
Enet[alpha=0.7]	0.82500230139004	0.871603260869565	0.878808811113669		CDK5	glmBoost+SVM
glmBoost+Enet[alpha=0.9]	0.825370523796373	0.875	0.868984572875892		KCNC2	glmBoost+SVM
glmBoost+Lasso	0.826429163214582	0.876358695652174	0.865377235397958		MET	glmBoost+SVM
Lasso+plsRglm	0.813587406793703	0.834239130434783	0.869905595210684		GRIA2	glmBoost+SVM
glmBoost+plsRglm	0.811930405965203	0.845108695652174	0.883030163481464		EFNA1	Ridge
glmBoost+Stepglm[forward]	0.826797385620915	0.877038043478261	0.861309386752629		GABRA5	Ridge
Lasso+Stepglm[forward]	0.832780999723833	0.870244565217391	0.863228183283445		GABRD	Ridge
RF+SVM	0.803116082113597	0.813179347826087	0.834446235321207		HDAC1	Ridge
Stepglm[forward]	0.8335174445365	0.853940217391304	0.865991250287819		GABRB2	Ridge
plsRglm	0.797845898922949	0.847146739130435	0.870212602655614		GABARAPL1	Ridge
RF+Ridge	0.822654883549664	0.855298913043478	0.88349067464886		EPHA4	Ridge
RF+Enet[alpha=0.1]	0.827994108441499	0.861413043478261	0.880881111366951		EGR1	Ridge
RF+plsRglm	0.797845898922949	0.847146739130435	0.870212602655614		CDK5	Ridge
RF+Stepglm[forward]	0.8335174445365	0.853940217391304	0.865991250287819		PPP3CA	Ridge
RF+Enet[alpha=0.2]	0.829282886863666	0.867527173913043	0.879192570419833		KCNC2	Ridge
RF+Enet[alpha=0.3]	0.824173800975789	0.86820652173913	0.878808811113669		MET	Ridge
RF+Enet[alpha=0.6]	0.82804013624229	0.872282608695652	0.877887788778878		KCND2	Ridge
RF+Lasso	0.831123998895333	0.870923913043478	0.876122495970527		GRIA2	Ridge
RF+Enet[alpha=0.7]	0.827809997238332	0.874320652173913	0.877043518305319		EFNA1	Lasso+SVM
RF+Enet[alpha=0.5]	0.830157415078708	0.870923913043478	0.87765753319518		HDAC1	Lasso+SVM
RF+glmBoost	0.809490932523244	0.856657608695652	0.878194796223808		GABRB2	Lasso+SVM
RF+Enet[alpha=0.9]	0.828960692258124	0.872961956521739	0.876813262721621		GABARAPL1	Lasso+SVM
RF+Enet[alpha=0.4]	0.830755776488999	0.866847826086957	0.877887788778878		CDK5	Lasso+SVM
RF+Enet[alpha=0.8]	0.829466998066832	0.872282608695652	0.876352751554225		PPP3CA	Lasso+SVM
RF+Stepglm[both]	0.82665930221854	0.876358695652174	0.865300483536726		KCNC2	Lasso+SVM
RF+Stepglm[backward]	0.82665930221854	0.876358695652174	0.865300483536726		MET	Lasso+SVM
Stepglm[both]+Ridge	0.817269630857038	0.866847826086957	0.874587458745875		KCND2	Lasso+SVM
Stepglm[backward]+Ridge	0.817269630857038	0.866847826086957	0.874587458745875		GRIA2	Lasso+SVM
Stepglm[both]+plsRglm	0.81542851882537	0.847826086956522	0.866451761455215		EFNA1	glmBoost+Ridge
Stepglm[backward]+plsRglm	0.81542851882537	0.847826086956522	0.866451761455215		GABRB2	glmBoost+Ridge
Stepglm[both]+Enet[alpha=0.9]	0.825922857405873	0.877717391304348	0.867296031928774		GABARAPL1	glmBoost+Ridge
Stepglm[backward]+Enet[alpha=0.9]	0.825186412593206	0.876358695652174	0.869445084043288		EGR1	glmBoost+Ridge
Stepglm[both]+Enet[alpha=0.1]	0.824772162386081	0.877038043478261	0.868754317292194		CDK5	glmBoost+Ridge
Stepglm[backward]+Enet[alpha=0.1]	0.824542023382123	0.875	0.868831069153427		KCNC2	glmBoost+Ridge
Stepglm[both]+Enet[alpha=0.8]	0.825646690601123	0.877717391304348	0.868447309847264		MET	glmBoost+Ridge
Stepglm[backward]+Enet[alpha=0.8]	0.825324495995581	0.875679347826087	0.869521835904521		GRIA2	glmBoost+Ridge
Stepglm[both]+Enet[alpha=0.2]	0.824357912178956	0.875679347826087	0.869445084043288		EFNA1	Enet[alpha=0.1]
Stepglm[backward]+Enet[alpha=0.2]	0.824495995581331	0.875	0.869138076598358		GABRD	Enet[alpha=0.1]
Stepglm[both]+Lasso	0.825508607198748	0.877717391304348	0.867833294957403		HDAC1	Enet[alpha=0.1]
Stepglm[backward]+Lasso	0.82583080180429	0.877717391304348	0.867219280067542		GABRB2	Enet[alpha=0.1]
Stepglm[both]+Enet[alpha=0.6]	0.824772162386081	0.875679347826087	0.869905595210684		GABARAPL1	Enet[alpha=0.1]
Stepglm[backward]+Enet[alpha=0.6]	0.825370523796373	0.878396739130435	0.869061324737125		EPHA4	Enet[alpha=0.1]
glmBoost+GBM	0.91991162662248	0.927309782608696	0.875124721774503		EGR1	Enet[alpha=0.1]
Stepglm[both]+Enet[alpha=0.7]	0.825968885206665	0.877717391304348	0.86775654309617		CDK5	Enet[alpha=0.1]
Stepglm[backward]+Enet[alpha=0.7]	0.82583080180429	0.877717391304348	0.868677565430962		PPP3CA	Enet[alpha=0.1]
Lasso+Stepglm[backward]	0.82665930221854	0.876358695652174	0.865300483536726		KCNC2	Enet[alpha=0.1]
Stepglm[both]	0.82665930221854	0.876358695652174	0.865300483536726		MET	Enet[alpha=0.1]
Stepglm[backward]	0.82665930221854	0.876358695652174	0.865300483536726		KCND2	Enet[alpha=0.1]
glmBoost+Stepglm[both]	0.82665930221854	0.876358695652174	0.865300483536726		GRIA2	Enet[alpha=0.1]
glmBoost+Stepglm[backward]	0.82665930221854	0.876358695652174	0.865300483536726		EFNA1	glmBoost+Enet[alpha=0.1]
Stepglm[both]+Enet[alpha=0.4]	0.824265856577373	0.875679347826087	0.869675339626986		GABRB2	glmBoost+Enet[alpha=0.1]
Stepglm[backward]+Enet[alpha=0.4]	0.82527846819479	0.878396739130435	0.86890782101466		GABARAPL1	glmBoost+Enet[alpha=0.1]
Stepglm[both]+Enet[alpha=0.3]	0.824127773174998	0.875	0.869752091488219		EGR1	glmBoost+Enet[alpha=0.1]
Stepglm[backward]+Enet[alpha=0.3]	0.823299272760747	0.872282608695652	0.870442858239312		CDK5	glmBoost+Enet[alpha=0.1]
Stepglm[both]+glmBoost	0.808524348706619	0.853940217391304	0.877427277611482		KCNC2	glmBoost+Enet[alpha=0.1]
Stepglm[backward]+glmBoost	0.808616404308202	0.855298913043478	0.877043518305319		MET	glmBoost+Enet[alpha=0.1]
Stepglm[both]+Enet[alpha=0.5]	0.824772162386081	0.876358695652174	0.869521835904521		GRIA2	glmBoost+Enet[alpha=0.1]
Stepglm[backward]+Enet[alpha=0.5]	0.826014913007457	0.877038043478261	0.867833294957403		EFNA1	Enet[alpha=0.2]
glmBoost+RF	0.994108441498665	0.952445652173913	0.877734285056413		GABRD	Enet[alpha=0.2]
RF	0.99507502531529	0.95991847826087	0.877887788778878		HDAC1	Enet[alpha=0.2]
Lasso+GBM	0.905735063978643	0.894021739130435	0.866682017038913		GABRB2	Enet[alpha=0.2]
RF+GBM	0.919313265212188	0.914402173913043	0.87213139918643		GABARAPL1	Enet[alpha=0.2]
GBM	0.916643652766271	0.912364130434783	0.872208151047663		EPHA4	Enet[alpha=0.2]
Stepglm[both]+SVM	0.789537880880052	0.80366847826087	0.818942359352214		EGR1	Enet[alpha=0.2]
Stepglm[backward]+SVM	0.789537880880052	0.80366847826087	0.815066390359966		CDK5	Enet[alpha=0.2]
Lasso+RF	0.995028997514499	0.957880434782609	0.860541868140302		PPP3CA	Enet[alpha=0.2]
Stepglm[both]+GBM	0.940716192580318	0.932065217391304	0.857702049274695		KCNC2	Enet[alpha=0.2]
Stepglm[backward]+GBM	0.910752094264936	0.914402173913043	0.866989024483844		MET	Enet[alpha=0.2]
Stepglm[both]+RF	0.992681579674123	0.949728260869565	0.865453987259191		KCND2	Enet[alpha=0.2]
LDA	0.832734971923041	0.853260869565217	0.872975669659989		GRIA2	Enet[alpha=0.2]
glmBoost+LDA	0.825508607198748	0.876358695652174	0.87213139918643		EFNA1	Enet[alpha=0.3]
RF+LDA	0.832734971923041	0.853260869565217	0.872975669659989		GABRD	Enet[alpha=0.3]
Stepglm[both]+LDA	0.825324495995581	0.878396739130435	0.872745414076291		HDAC1	Enet[alpha=0.3]
Stepglm[backward]+LDA	0.825324495995581	0.878396739130435	0.872745414076291		GABRB2	Enet[alpha=0.3]
Lasso+LDA	0.832320721715916	0.867527173913043	0.873436180827385		GABARAPL1	Enet[alpha=0.3]
Stepglm[backward]+RF	0.992543496271748	0.947690217391304	0.864302709340702		EPHA4	Enet[alpha=0.3]
XGBoost	0.843436435607107	0.810801630434783	0.848453449996162		EGR1	Enet[alpha=0.3]
Lasso+XGBoost	0.831538249102458	0.810461956521739	0.831875047969913		CDK5	Enet[alpha=0.3]
glmBoost+XGBoost	0.843436435607107	0.810801630434783	0.848453449996162		PPP3CA	Enet[alpha=0.3]
RF+XGBoost	0.843436435607107	0.810801630434783	0.848453449996162		KCNC2	Enet[alpha=0.3]
Stepglm[both]+XGBoost	0.866519377704133	0.831521739130435	0.839550234093177		MET	Enet[alpha=0.3]
Stepglm[backward]+XGBoost	0.797615759918991	0.763586956521739	0.829073605034922		KCND2	Enet[alpha=0.3]
NaiveBayes	0.775660498941361	0.811141304347826	0.882109141146673		GRIA2	Enet[alpha=0.3]
Lasso+NaiveBayes	0.779158611801528	0.804347826086957	0.8791158185586		EFNA1	glmBoost+Enet[alpha=0.3]
glmBoost+NaiveBayes	0.785188253705238	0.824048913043478	0.890014582853634		GABRB2	glmBoost+Enet[alpha=0.3]
RF+NaiveBayes	0.775660498941361	0.811141304347826	0.882109141146673		GABARAPL1	glmBoost+Enet[alpha=0.3]
Stepglm[both]+NaiveBayes	0.783715364079904	0.820652173913043	0.880650855783253		EGR1	glmBoost+Enet[alpha=0.3]
Stepglm[backward]+NaiveBayes	0.783715364079904	0.820652173913043	0.880650855783253		CDK5	glmBoost+Enet[alpha=0.3]
Stepglm[both]+RF+NaiveBayes	0.992635551873332	0.948369565217391	0.866375009593983		KCNC2	glmBoost+Enet[alpha=0.3]
Lasso+GBM+RF	0.909187149038019	0.903532608695652	0.866605265177681		MET	glmBoost+Enet[alpha=0.3]
Stepglm[both]+Enet[alpha=0.8]+XGBoost	0.82555463499954	0.877717391304348	0.867910046818635		GRIA2	glmBoost+Enet[alpha=0.3]
Stepglm[backward]+Enet[alpha=0.8]+glmBoost	0.825324495995581	0.875679347826087	0.869521835904521		EFNA1	glmBoost+Enet[alpha=0.2]
Stepglm[both]+Enet[alpha=0.2]+GBM	0.82500230139004	0.877038043478261	0.868754317292194		GABRB2	glmBoost+Enet[alpha=0.2]
Stepglm[backward]+Enet[alpha=0.2]+XGBoost	0.825094356991623	0.877038043478261	0.868984572875892		GABARAPL1	glmBoost+Enet[alpha=0.2]
Stepglm[both]+Lasso+GBM	0.825692718401915	0.877717391304348	0.869138076598358		EGR1	glmBoost+Enet[alpha=0.2]
Stepglm[backward]+Lasso+RF	0.82583080180429	0.877717391304348	0.867219280067542		CDK5	glmBoost+Enet[alpha=0.2]
Stepglm[both]+Enet[alpha=0.6]+GBM	0.824910245788456	0.876358695652174	0.869291580320823		KCNC2	glmBoost+Enet[alpha=0.2]
Stepglm[backward]+Enet[alpha=0.6]+GBM	0.825738746202706	0.877717391304348	0.867910046818635		MET	glmBoost+Enet[alpha=0.2]
glmBoost+GBM+Lasso	0.926723741139648	0.929347826086957	0.871517384296569		GRIA2	glmBoost+Enet[alpha=0.2]
Stepglm[both]+Enet[alpha=0.7]+GBM	0.825600662800331	0.877717391304348	0.868754317292194		EFNA1	Enet[alpha=0.4]
Stepglm[backward]+Enet[alpha=0.7]+NaiveBayes	0.825324495995581	0.877717391304348	0.869291580320823		GABRD	Enet[alpha=0.4]
Lasso+Stepglm[backward]+Enet[alpha=0.5]	0.82665930221854	0.876358695652174	0.865300483536726		HDAC1	Enet[alpha=0.4]
					GABRB2	Enet[alpha=0.4]
					GABARAPL1	Enet[alpha=0.4]
					EPHA4	Enet[alpha=0.4]
					CDK5	Enet[alpha=0.4]
					PPP3CA	Enet[alpha=0.4]
					KCNC2	Enet[alpha=0.4]
					MET	Enet[alpha=0.4]
					KCND2	Enet[alpha=0.4]
					GRIA2	Enet[alpha=0.4]
					EFNA1	glmBoost+Enet[alpha=0.4]
					GABRB2	glmBoost+Enet[alpha=0.4]
					GABARAPL1	glmBoost+Enet[alpha=0.4]
					EGR1	glmBoost+Enet[alpha=0.4]
					CDK5	glmBoost+Enet[alpha=0.4]
					KCNC2	glmBoost+Enet[alpha=0.4]
					MET	glmBoost+Enet[alpha=0.4]
					GRIA2	glmBoost+Enet[alpha=0.4]
					EFNA1	Lasso+glmBoost
					GABRB2	Lasso+glmBoost
					GABARAPL1	Lasso+glmBoost
					CDK5	Lasso+glmBoost
					KCNC2	Lasso+glmBoost
					MET	Lasso+glmBoost
					GRIA2	Lasso+glmBoost
					EFNA1	Enet[alpha=0.5]
					GABRD	Enet[alpha=0.5]
					HDAC1	Enet[alpha=0.5]
					GABRB2	Enet[alpha=0.5]
					GABARAPL1	Enet[alpha=0.5]
					EPHA4	Enet[alpha=0.5]
					CDK5	Enet[alpha=0.5]
					PPP3CA	Enet[alpha=0.5]
					KCNC2	Enet[alpha=0.5]
					MET	Enet[alpha=0.5]
					KCND2	Enet[alpha=0.5]
					GRIA2	Enet[alpha=0.5]
					EFNA1	glmBoost
					GABRB2	glmBoost
					GABARAPL1	glmBoost
					EGR1	glmBoost
					CDK5	glmBoost
					KCNC2	glmBoost
					MET	glmBoost
					GRIA2	glmBoost
					EFNA1	glmBoost+Enet[alpha=0.5]
					GABRB2	glmBoost+Enet[alpha=0.5]
					GABARAPL1	glmBoost+Enet[alpha=0.5]
					EGR1	glmBoost+Enet[alpha=0.5]
					CDK5	glmBoost+Enet[alpha=0.5]
					KCNC2	glmBoost+Enet[alpha=0.5]
					MET	glmBoost+Enet[alpha=0.5]
					GRIA2	glmBoost+Enet[alpha=0.5]
					EFNA1	Enet[alpha=0.6]
					GABRD	Enet[alpha=0.6]
					HDAC1	Enet[alpha=0.6]
					GABRB2	Enet[alpha=0.6]
					GABARAPL1	Enet[alpha=0.6]
					EPHA4	Enet[alpha=0.6]
					CDK5	Enet[alpha=0.6]
					PPP3CA	Enet[alpha=0.6]
					KCNC2	Enet[alpha=0.6]
					MET	Enet[alpha=0.6]
					KCND2	Enet[alpha=0.6]
					GRIA2	Enet[alpha=0.6]
					EFNA1	glmBoost+Enet[alpha=0.6]
					GABRB2	glmBoost+Enet[alpha=0.6]
					GABARAPL1	glmBoost+Enet[alpha=0.6]
					EGR1	glmBoost+Enet[alpha=0.6]
					CDK5	glmBoost+Enet[alpha=0.6]
					KCNC2	glmBoost+Enet[alpha=0.6]
					MET	glmBoost+Enet[alpha=0.6]
					GRIA2	glmBoost+Enet[alpha=0.6]
					EFNA1	glmBoost+Enet[alpha=0.7]
					GABRB2	glmBoost+Enet[alpha=0.7]
					GABARAPL1	glmBoost+Enet[alpha=0.7]
					EGR1	glmBoost+Enet[alpha=0.7]
					CDK5	glmBoost+Enet[alpha=0.7]
					KCNC2	glmBoost+Enet[alpha=0.7]
					MET	glmBoost+Enet[alpha=0.7]
					GRIA2	glmBoost+Enet[alpha=0.7]
					EFNA1	glmBoost+Enet[alpha=0.8]
					GABRB2	glmBoost+Enet[alpha=0.8]
					GABARAPL1	glmBoost+Enet[alpha=0.8]
					EGR1	glmBoost+Enet[alpha=0.8]
					CDK5	glmBoost+Enet[alpha=0.8]
					KCNC2	glmBoost+Enet[alpha=0.8]
					MET	glmBoost+Enet[alpha=0.8]
					GRIA2	glmBoost+Enet[alpha=0.8]
					EFNA1	Enet[alpha=0.8]
					GABRD	Enet[alpha=0.8]
					HDAC1	Enet[alpha=0.8]
					GABRB2	Enet[alpha=0.8]
					GABARAPL1	Enet[alpha=0.8]
					EPHA4	Enet[alpha=0.8]
					CDK5	Enet[alpha=0.8]
					PPP3CA	Enet[alpha=0.8]
					KCNC2	Enet[alpha=0.8]
					MET	Enet[alpha=0.8]
					KCND2	Enet[alpha=0.8]
					GRIA2	Enet[alpha=0.8]
					EFNA1	Enet[alpha=0.9]
					GABRD	Enet[alpha=0.9]
					HDAC1	Enet[alpha=0.9]
					GABRB2	Enet[alpha=0.9]
					GABARAPL1	Enet[alpha=0.9]
					CDK5	Enet[alpha=0.9]
					PPP3CA	Enet[alpha=0.9]
					KCNC2	Enet[alpha=0.9]
					MET	Enet[alpha=0.9]
					KCND2	Enet[alpha=0.9]
					GRIA2	Enet[alpha=0.9]
					EFNA1	Lasso
					HDAC1	Lasso
					GABRB2	Lasso
					GABARAPL1	Lasso
					CDK5	Lasso
					KCNC2	Lasso
					MET	Lasso
					KCND2	Lasso
					GRIA2	Lasso
					EFNA1	Enet[alpha=0.7]
					HDAC1	Enet[alpha=0.7]
					GABRB2	Enet[alpha=0.7]
					GABARAPL1	Enet[alpha=0.7]
					CDK5	Enet[alpha=0.7]
					PPP3CA	Enet[alpha=0.7]
					KCNC2	Enet[alpha=0.7]
					MET	Enet[alpha=0.7]
					KCND2	Enet[alpha=0.7]
					GRIA2	Enet[alpha=0.7]
					EFNA1	glmBoost+Enet[alpha=0.9]
					GABRB2	glmBoost+Enet[alpha=0.9]
					GABARAPL1	glmBoost+Enet[alpha=0.9]
					EGR1	glmBoost+Enet[alpha=0.9]
					CDK5	glmBoost+Enet[alpha=0.9]
					KCNC2	glmBoost+Enet[alpha=0.9]
					MET	glmBoost+Enet[alpha=0.9]
					GRIA2	glmBoost+Enet[alpha=0.9]
					EFNA1	glmBoost+Lasso
					GABRB2	glmBoost+Lasso
					GABARAPL1	glmBoost+Lasso
					EGR1	glmBoost+Lasso
					CDK5	glmBoost+Lasso
					KCNC2	glmBoost+Lasso
					MET	glmBoost+Lasso
					GRIA2	glmBoost+Lasso
					EFNA1	Lasso+plsRglm
					HDAC1	Lasso+plsRglm
					GABRB2	Lasso+plsRglm
					GABARAPL1	Lasso+plsRglm
					CDK5	Lasso+plsRglm
					PPP3CA	Lasso+plsRglm
					KCNC2	Lasso+plsRglm
					MET	Lasso+plsRglm
					KCND2	Lasso+plsRglm
					GRIA2	Lasso+plsRglm
					EFNA1	glmBoost+plsRglm
					GABRB2	glmBoost+plsRglm
					GABARAPL1	glmBoost+plsRglm
					EGR1	glmBoost+plsRglm
					CDK5	glmBoost+plsRglm
					KCNC2	glmBoost+plsRglm
					MET	glmBoost+plsRglm
					GRIA2	glmBoost+plsRglm
					EFNA1	glmBoost+Stepglm[forward]
					GABRB2	glmBoost+Stepglm[forward]
					GABARAPL1	glmBoost+Stepglm[forward]
					EGR1	glmBoost+Stepglm[forward]
					CDK5	glmBoost+Stepglm[forward]
					KCNC2	glmBoost+Stepglm[forward]
					MET	glmBoost+Stepglm[forward]
					GRIA2	glmBoost+Stepglm[forward]
					EFNA1	Lasso+Stepglm[forward]
					HDAC1	Lasso+Stepglm[forward]
					GABRB2	Lasso+Stepglm[forward]
					GABARAPL1	Lasso+Stepglm[forward]
					CDK5	Lasso+Stepglm[forward]
					PPP3CA	Lasso+Stepglm[forward]
					KCNC2	Lasso+Stepglm[forward]
					MET	Lasso+Stepglm[forward]
					KCND2	Lasso+Stepglm[forward]
					GRIA2	Lasso+Stepglm[forward]
					EFNA1	RF+SVM
					GABRA5	RF+SVM
					GABRD	RF+SVM
					HDAC1	RF+SVM
					GABRB2	RF+SVM
					GABARAPL1	RF+SVM
					EPHA4	RF+SVM
					EGR1	RF+SVM
					CDK5	RF+SVM
					PPP3CA	RF+SVM
					KCNC2	RF+SVM
					MET	RF+SVM
					KCND2	RF+SVM
					GRIA2	RF+SVM
					EFNA1	Stepglm[forward]
					GABRA5	Stepglm[forward]
					GABRD	Stepglm[forward]
					HDAC1	Stepglm[forward]
					GABRB2	Stepglm[forward]
					GABARAPL1	Stepglm[forward]
					EPHA4	Stepglm[forward]
					EGR1	Stepglm[forward]
					CDK5	Stepglm[forward]
					PPP3CA	Stepglm[forward]
					KCNC2	Stepglm[forward]
					MET	Stepglm[forward]
					KCND2	Stepglm[forward]
					GRIA2	Stepglm[forward]
					EFNA1	plsRglm
					GABRA5	plsRglm
					GABRD	plsRglm
					HDAC1	plsRglm
					GABRB2	plsRglm
					GABARAPL1	plsRglm
					EPHA4	plsRglm
					EGR1	plsRglm
					CDK5	plsRglm
					PPP3CA	plsRglm
					KCNC2	plsRglm
					MET	plsRglm
					KCND2	plsRglm
					GRIA2	plsRglm
					EFNA1	RF+Ridge
					GABRA5	RF+Ridge
					GABRD	RF+Ridge
					HDAC1	RF+Ridge
					GABRB2	RF+Ridge
					GABARAPL1	RF+Ridge
					EPHA4	RF+Ridge
					EGR1	RF+Ridge
					CDK5	RF+Ridge
					PPP3CA	RF+Ridge
					KCNC2	RF+Ridge
					MET	RF+Ridge
					KCND2	RF+Ridge
					GRIA2	RF+Ridge
					EFNA1	RF+Enet[alpha=0.1]
					GABRD	RF+Enet[alpha=0.1]
					HDAC1	RF+Enet[alpha=0.1]
					GABRB2	RF+Enet[alpha=0.1]
					GABARAPL1	RF+Enet[alpha=0.1]
					EPHA4	RF+Enet[alpha=0.1]
					EGR1	RF+Enet[alpha=0.1]
					CDK5	RF+Enet[alpha=0.1]
					PPP3CA	RF+Enet[alpha=0.1]
					KCNC2	RF+Enet[alpha=0.1]
					MET	RF+Enet[alpha=0.1]
					KCND2	RF+Enet[alpha=0.1]
					GRIA2	RF+Enet[alpha=0.1]
					EFNA1	RF+plsRglm
					GABRA5	RF+plsRglm
					GABRD	RF+plsRglm
					HDAC1	RF+plsRglm
					GABRB2	RF+plsRglm
					GABARAPL1	RF+plsRglm
					EPHA4	RF+plsRglm
					EGR1	RF+plsRglm
					CDK5	RF+plsRglm
					PPP3CA	RF+plsRglm
					KCNC2	RF+plsRglm
					MET	RF+plsRglm
					KCND2	RF+plsRglm
					GRIA2	RF+plsRglm
					EFNA1	RF+Stepglm[forward]
					GABRA5	RF+Stepglm[forward]
					GABRD	RF+Stepglm[forward]
					HDAC1	RF+Stepglm[forward]
					GABRB2	RF+Stepglm[forward]
					GABARAPL1	RF+Stepglm[forward]
					EPHA4	RF+Stepglm[forward]
					EGR1	RF+Stepglm[forward]
					CDK5	RF+Stepglm[forward]
					PPP3CA	RF+Stepglm[forward]
					KCNC2	RF+Stepglm[forward]
					MET	RF+Stepglm[forward]
					KCND2	RF+Stepglm[forward]
					GRIA2	RF+Stepglm[forward]
					EFNA1	RF+Enet[alpha=0.2]
					GABRD	RF+Enet[alpha=0.2]
					HDAC1	RF+Enet[alpha=0.2]
					GABRB2	RF+Enet[alpha=0.2]
					GABARAPL1	RF+Enet[alpha=0.2]
					EPHA4	RF+Enet[alpha=0.2]
					EGR1	RF+Enet[alpha=0.2]
					CDK5	RF+Enet[alpha=0.2]
					PPP3CA	RF+Enet[alpha=0.2]
					KCNC2	RF+Enet[alpha=0.2]
					MET	RF+Enet[alpha=0.2]
					KCND2	RF+Enet[alpha=0.2]
					GRIA2	RF+Enet[alpha=0.2]
					EFNA1	RF+Enet[alpha=0.3]
					GABRD	RF+Enet[alpha=0.3]
					HDAC1	RF+Enet[alpha=0.3]
					GABRB2	RF+Enet[alpha=0.3]
					GABARAPL1	RF+Enet[alpha=0.3]
					EPHA4	RF+Enet[alpha=0.3]
					EGR1	RF+Enet[alpha=0.3]
					CDK5	RF+Enet[alpha=0.3]
					PPP3CA	RF+Enet[alpha=0.3]
					KCNC2	RF+Enet[alpha=0.3]
					MET	RF+Enet[alpha=0.3]
					KCND2	RF+Enet[alpha=0.3]
					GRIA2	RF+Enet[alpha=0.3]
					EFNA1	RF+Enet[alpha=0.6]
					GABRD	RF+Enet[alpha=0.6]
					HDAC1	RF+Enet[alpha=0.6]
					GABRB2	RF+Enet[alpha=0.6]
					GABARAPL1	RF+Enet[alpha=0.6]
					EPHA4	RF+Enet[alpha=0.6]
					CDK5	RF+Enet[alpha=0.6]
					PPP3CA	RF+Enet[alpha=0.6]
					KCNC2	RF+Enet[alpha=0.6]
					MET	RF+Enet[alpha=0.6]
					KCND2	RF+Enet[alpha=0.6]
					GRIA2	RF+Enet[alpha=0.6]
					EFNA1	RF+Lasso
					GABRD	RF+Lasso
					HDAC1	RF+Lasso
					GABRB2	RF+Lasso
					GABARAPL1	RF+Lasso
					EPHA4	RF+Lasso
					CDK5	RF+Lasso
					PPP3CA	RF+Lasso
					KCNC2	RF+Lasso
					MET	RF+Lasso
					KCND2	RF+Lasso
					GRIA2	RF+Lasso
					EFNA1	RF+Enet[alpha=0.7]
					GABRD	RF+Enet[alpha=0.7]
					HDAC1	RF+Enet[alpha=0.7]
					GABRB2	RF+Enet[alpha=0.7]
					GABARAPL1	RF+Enet[alpha=0.7]
					CDK5	RF+Enet[alpha=0.7]
					PPP3CA	RF+Enet[alpha=0.7]
					KCNC2	RF+Enet[alpha=0.7]
					MET	RF+Enet[alpha=0.7]
					KCND2	RF+Enet[alpha=0.7]
					GRIA2	RF+Enet[alpha=0.7]
					EFNA1	RF+Enet[alpha=0.5]
					GABRD	RF+Enet[alpha=0.5]
					HDAC1	RF+Enet[alpha=0.5]
					GABRB2	RF+Enet[alpha=0.5]
					GABARAPL1	RF+Enet[alpha=0.5]
					EPHA4	RF+Enet[alpha=0.5]
					CDK5	RF+Enet[alpha=0.5]
					PPP3CA	RF+Enet[alpha=0.5]
					KCNC2	RF+Enet[alpha=0.5]
					MET	RF+Enet[alpha=0.5]
					KCND2	RF+Enet[alpha=0.5]
					GRIA2	RF+Enet[alpha=0.5]
					EFNA1	RF+glmBoost
					GABRB2	RF+glmBoost
					GABARAPL1	RF+glmBoost
					EGR1	RF+glmBoost
					CDK5	RF+glmBoost
					KCNC2	RF+glmBoost
					MET	RF+glmBoost
					GRIA2	RF+glmBoost
					EFNA1	RF+Enet[alpha=0.9]
					GABRD	RF+Enet[alpha=0.9]
					HDAC1	RF+Enet[alpha=0.9]
					GABRB2	RF+Enet[alpha=0.9]
					GABARAPL1	RF+Enet[alpha=0.9]
					CDK5	RF+Enet[alpha=0.9]
					PPP3CA	RF+Enet[alpha=0.9]
					KCNC2	RF+Enet[alpha=0.9]
					MET	RF+Enet[alpha=0.9]
					KCND2	RF+Enet[alpha=0.9]
					GRIA2	RF+Enet[alpha=0.9]
					EFNA1	RF+Enet[alpha=0.4]
					GABRD	RF+Enet[alpha=0.4]
					HDAC1	RF+Enet[alpha=0.4]
					GABRB2	RF+Enet[alpha=0.4]
					GABARAPL1	RF+Enet[alpha=0.4]
					EPHA4	RF+Enet[alpha=0.4]
					CDK5	RF+Enet[alpha=0.4]
					PPP3CA	RF+Enet[alpha=0.4]
					KCNC2	RF+Enet[alpha=0.4]
					MET	RF+Enet[alpha=0.4]
					KCND2	RF+Enet[alpha=0.4]
					GRIA2	RF+Enet[alpha=0.4]
					EFNA1	RF+Enet[alpha=0.8]
					GABRD	RF+Enet[alpha=0.8]
					HDAC1	RF+Enet[alpha=0.8]
					GABRB2	RF+Enet[alpha=0.8]
					GABARAPL1	RF+Enet[alpha=0.8]
					EPHA4	RF+Enet[alpha=0.8]
					CDK5	RF+Enet[alpha=0.8]
					PPP3CA	RF+Enet[alpha=0.8]
					KCNC2	RF+Enet[alpha=0.8]
					MET	RF+Enet[alpha=0.8]
					KCND2	RF+Enet[alpha=0.8]
					GRIA2	RF+Enet[alpha=0.8]
					EFNA1	RF+Stepglm[both]
					GABRB2	RF+Stepglm[both]
					GABARAPL1	RF+Stepglm[both]
					CDK5	RF+Stepglm[both]
					KCNC2	RF+Stepglm[both]
					MET	RF+Stepglm[both]
					GRIA2	RF+Stepglm[both]
					EFNA1	RF+Stepglm[backward]
					GABRB2	RF+Stepglm[backward]
					GABARAPL1	RF+Stepglm[backward]
					CDK5	RF+Stepglm[backward]
					KCNC2	RF+Stepglm[backward]
					MET	RF+Stepglm[backward]
					GRIA2	RF+Stepglm[backward]
					EFNA1	Stepglm[both]+Ridge
					GABRB2	Stepglm[both]+Ridge
					GABARAPL1	Stepglm[both]+Ridge
					CDK5	Stepglm[both]+Ridge
					KCNC2	Stepglm[both]+Ridge
					MET	Stepglm[both]+Ridge
					GRIA2	Stepglm[both]+Ridge
					EFNA1	Stepglm[backward]+Ridge
					GABRB2	Stepglm[backward]+Ridge
					GABARAPL1	Stepglm[backward]+Ridge
					CDK5	Stepglm[backward]+Ridge
					KCNC2	Stepglm[backward]+Ridge
					MET	Stepglm[backward]+Ridge
					GRIA2	Stepglm[backward]+Ridge
					EFNA1	Stepglm[both]+plsRglm
					GABRB2	Stepglm[both]+plsRglm
					GABARAPL1	Stepglm[both]+plsRglm
					CDK5	Stepglm[both]+plsRglm
					KCNC2	Stepglm[both]+plsRglm
					MET	Stepglm[both]+plsRglm
					GRIA2	Stepglm[both]+plsRglm
					EFNA1	Stepglm[backward]+plsRglm
					GABRB2	Stepglm[backward]+plsRglm
					GABARAPL1	Stepglm[backward]+plsRglm
					CDK5	Stepglm[backward]+plsRglm
					KCNC2	Stepglm[backward]+plsRglm
					MET	Stepglm[backward]+plsRglm
					GRIA2	Stepglm[backward]+plsRglm
					EFNA1	Stepglm[both]+Enet[alpha=0.9]
					GABRB2	Stepglm[both]+Enet[alpha=0.9]
					GABARAPL1	Stepglm[both]+Enet[alpha=0.9]
					CDK5	Stepglm[both]+Enet[alpha=0.9]
					KCNC2	Stepglm[both]+Enet[alpha=0.9]
					MET	Stepglm[both]+Enet[alpha=0.9]
					GRIA2	Stepglm[both]+Enet[alpha=0.9]
					EFNA1	Stepglm[backward]+Enet[alpha=0.9]
					GABRB2	Stepglm[backward]+Enet[alpha=0.9]
					GABARAPL1	Stepglm[backward]+Enet[alpha=0.9]
					CDK5	Stepglm[backward]+Enet[alpha=0.9]
					KCNC2	Stepglm[backward]+Enet[alpha=0.9]
					MET	Stepglm[backward]+Enet[alpha=0.9]
					GRIA2	Stepglm[backward]+Enet[alpha=0.9]
					EFNA1	Stepglm[both]+Enet[alpha=0.1]
					GABRB2	Stepglm[both]+Enet[alpha=0.1]
					GABARAPL1	Stepglm[both]+Enet[alpha=0.1]
					CDK5	Stepglm[both]+Enet[alpha=0.1]
					KCNC2	Stepglm[both]+Enet[alpha=0.1]
					MET	Stepglm[both]+Enet[alpha=0.1]
					GRIA2	Stepglm[both]+Enet[alpha=0.1]
					EFNA1	Stepglm[backward]+Enet[alpha=0.1]
					GABRB2	Stepglm[backward]+Enet[alpha=0.1]
					GABARAPL1	Stepglm[backward]+Enet[alpha=0.1]
					CDK5	Stepglm[backward]+Enet[alpha=0.1]
					KCNC2	Stepglm[backward]+Enet[alpha=0.1]
					MET	Stepglm[backward]+Enet[alpha=0.1]
					GRIA2	Stepglm[backward]+Enet[alpha=0.1]
					EFNA1	Stepglm[both]+Enet[alpha=0.8]
					GABRB2	Stepglm[both]+Enet[alpha=0.8]
					GABARAPL1	Stepglm[both]+Enet[alpha=0.8]
					CDK5	Stepglm[both]+Enet[alpha=0.8]
					KCNC2	Stepglm[both]+Enet[alpha=0.8]
					MET	Stepglm[both]+Enet[alpha=0.8]
					GRIA2	Stepglm[both]+Enet[alpha=0.8]
					EFNA1	Stepglm[backward]+Enet[alpha=0.8]
					GABRB2	Stepglm[backward]+Enet[alpha=0.8]
					GABARAPL1	Stepglm[backward]+Enet[alpha=0.8]
					CDK5	Stepglm[backward]+Enet[alpha=0.8]
					KCNC2	Stepglm[backward]+Enet[alpha=0.8]
					MET	Stepglm[backward]+Enet[alpha=0.8]
					GRIA2	Stepglm[backward]+Enet[alpha=0.8]
					EFNA1	Stepglm[both]+Enet[alpha=0.2]
					GABRB2	Stepglm[both]+Enet[alpha=0.2]
					GABARAPL1	Stepglm[both]+Enet[alpha=0.2]
					CDK5	Stepglm[both]+Enet[alpha=0.2]
					KCNC2	Stepglm[both]+Enet[alpha=0.2]
					MET	Stepglm[both]+Enet[alpha=0.2]
					GRIA2	Stepglm[both]+Enet[alpha=0.2]
					EFNA1	Stepglm[backward]+Enet[alpha=0.2]
					GABRB2	Stepglm[backward]+Enet[alpha=0.2]
					GABARAPL1	Stepglm[backward]+Enet[alpha=0.2]
					CDK5	Stepglm[backward]+Enet[alpha=0.2]
					KCNC2	Stepglm[backward]+Enet[alpha=0.2]
					MET	Stepglm[backward]+Enet[alpha=0.2]
					GRIA2	Stepglm[backward]+Enet[alpha=0.2]
					EFNA1	Stepglm[both]+Lasso
					GABRB2	Stepglm[both]+Lasso
					GABARAPL1	Stepglm[both]+Lasso
					CDK5	Stepglm[both]+Lasso
					KCNC2	Stepglm[both]+Lasso
					MET	Stepglm[both]+Lasso
					GRIA2	Stepglm[both]+Lasso
					EFNA1	Stepglm[backward]+Lasso
					GABRB2	Stepglm[backward]+Lasso
					GABARAPL1	Stepglm[backward]+Lasso
					CDK5	Stepglm[backward]+Lasso
					KCNC2	Stepglm[backward]+Lasso
					MET	Stepglm[backward]+Lasso
					GRIA2	Stepglm[backward]+Lasso
					EFNA1	Stepglm[both]+Enet[alpha=0.6]
					GABRB2	Stepglm[both]+Enet[alpha=0.6]
					GABARAPL1	Stepglm[both]+Enet[alpha=0.6]
					CDK5	Stepglm[both]+Enet[alpha=0.6]
					KCNC2	Stepglm[both]+Enet[alpha=0.6]
					MET	Stepglm[both]+Enet[alpha=0.6]
					GRIA2	Stepglm[both]+Enet[alpha=0.6]
					EFNA1	Stepglm[backward]+Enet[alpha=0.6]
					GABRB2	Stepglm[backward]+Enet[alpha=0.6]
					GABARAPL1	Stepglm[backward]+Enet[alpha=0.6]
					CDK5	Stepglm[backward]+Enet[alpha=0.6]
					KCNC2	Stepglm[backward]+Enet[alpha=0.6]
					MET	Stepglm[backward]+Enet[alpha=0.6]
					GRIA2	Stepglm[backward]+Enet[alpha=0.6]
					MET	glmBoost+GBM
					KCNC2	glmBoost+GBM
					GABARAPL1	glmBoost+GBM
					EGR1	glmBoost+GBM
					EFNA1	glmBoost+GBM
					GRIA2	glmBoost+GBM
					GABRB2	glmBoost+GBM
					CDK5	glmBoost+GBM
					EFNA1	Stepglm[both]+Enet[alpha=0.7]
					GABRB2	Stepglm[both]+Enet[alpha=0.7]
					GABARAPL1	Stepglm[both]+Enet[alpha=0.7]
					CDK5	Stepglm[both]+Enet[alpha=0.7]
					KCNC2	Stepglm[both]+Enet[alpha=0.7]
					MET	Stepglm[both]+Enet[alpha=0.7]
					GRIA2	Stepglm[both]+Enet[alpha=0.7]
					EFNA1	Stepglm[backward]+Enet[alpha=0.7]
					GABRB2	Stepglm[backward]+Enet[alpha=0.7]
					GABARAPL1	Stepglm[backward]+Enet[alpha=0.7]
					CDK5	Stepglm[backward]+Enet[alpha=0.7]
					KCNC2	Stepglm[backward]+Enet[alpha=0.7]
					MET	Stepglm[backward]+Enet[alpha=0.7]
					GRIA2	Stepglm[backward]+Enet[alpha=0.7]
					EFNA1	Lasso+Stepglm[backward]
					GABRB2	Lasso+Stepglm[backward]
					GABARAPL1	Lasso+Stepglm[backward]
					CDK5	Lasso+Stepglm[backward]
					KCNC2	Lasso+Stepglm[backward]
					MET	Lasso+Stepglm[backward]
					GRIA2	Lasso+Stepglm[backward]
					EFNA1	Stepglm[both]
					GABRB2	Stepglm[both]
					GABARAPL1	Stepglm[both]
					CDK5	Stepglm[both]
					KCNC2	Stepglm[both]
					MET	Stepglm[both]
					GRIA2	Stepglm[both]
					EFNA1	Stepglm[backward]
					GABRB2	Stepglm[backward]
					GABARAPL1	Stepglm[backward]
					CDK5	Stepglm[backward]
					KCNC2	Stepglm[backward]
					MET	Stepglm[backward]
					GRIA2	Stepglm[backward]
					EFNA1	glmBoost+Stepglm[both]
					GABRB2	glmBoost+Stepglm[both]
					GABARAPL1	glmBoost+Stepglm[both]
					CDK5	glmBoost+Stepglm[both]
					KCNC2	glmBoost+Stepglm[both]
					MET	glmBoost+Stepglm[both]
					GRIA2	glmBoost+Stepglm[both]
					EFNA1	glmBoost+Stepglm[backward]
					GABRB2	glmBoost+Stepglm[backward]
					GABARAPL1	glmBoost+Stepglm[backward]
					CDK5	glmBoost+Stepglm[backward]
					KCNC2	glmBoost+Stepglm[backward]
					MET	glmBoost+Stepglm[backward]
					GRIA2	glmBoost+Stepglm[backward]
					EFNA1	Stepglm[both]+Enet[alpha=0.4]
					GABRB2	Stepglm[both]+Enet[alpha=0.4]
					GABARAPL1	Stepglm[both]+Enet[alpha=0.4]
					CDK5	Stepglm[both]+Enet[alpha=0.4]
					KCNC2	Stepglm[both]+Enet[alpha=0.4]
					MET	Stepglm[both]+Enet[alpha=0.4]
					GRIA2	Stepglm[both]+Enet[alpha=0.4]
					EFNA1	Stepglm[backward]+Enet[alpha=0.4]
					GABRB2	Stepglm[backward]+Enet[alpha=0.4]
					GABARAPL1	Stepglm[backward]+Enet[alpha=0.4]
					CDK5	Stepglm[backward]+Enet[alpha=0.4]
					KCNC2	Stepglm[backward]+Enet[alpha=0.4]
					MET	Stepglm[backward]+Enet[alpha=0.4]
					GRIA2	Stepglm[backward]+Enet[alpha=0.4]
					EFNA1	Stepglm[both]+Enet[alpha=0.3]
					GABRB2	Stepglm[both]+Enet[alpha=0.3]
					GABARAPL1	Stepglm[both]+Enet[alpha=0.3]
					CDK5	Stepglm[both]+Enet[alpha=0.3]
					KCNC2	Stepglm[both]+Enet[alpha=0.3]
					MET	Stepglm[both]+Enet[alpha=0.3]
					GRIA2	Stepglm[both]+Enet[alpha=0.3]
					EFNA1	Stepglm[backward]+Enet[alpha=0.3]
					GABRB2	Stepglm[backward]+Enet[alpha=0.3]
					GABARAPL1	Stepglm[backward]+Enet[alpha=0.3]
					CDK5	Stepglm[backward]+Enet[alpha=0.3]
					KCNC2	Stepglm[backward]+Enet[alpha=0.3]
					MET	Stepglm[backward]+Enet[alpha=0.3]
					GRIA2	Stepglm[backward]+Enet[alpha=0.3]
					EFNA1	Stepglm[both]+glmBoost
					GABRB2	Stepglm[both]+glmBoost
					GABARAPL1	Stepglm[both]+glmBoost
					CDK5	Stepglm[both]+glmBoost
					KCNC2	Stepglm[both]+glmBoost
					MET	Stepglm[both]+glmBoost
					GRIA2	Stepglm[both]+glmBoost
					EFNA1	Stepglm[backward]+glmBoost
					GABRB2	Stepglm[backward]+glmBoost
					GABARAPL1	Stepglm[backward]+glmBoost
					CDK5	Stepglm[backward]+glmBoost
					KCNC2	Stepglm[backward]+glmBoost
					MET	Stepglm[backward]+glmBoost
					GRIA2	Stepglm[backward]+glmBoost
					EFNA1	Stepglm[both]+Enet[alpha=0.5]
					GABRB2	Stepglm[both]+Enet[alpha=0.5]
					GABARAPL1	Stepglm[both]+Enet[alpha=0.5]
					CDK5	Stepglm[both]+Enet[alpha=0.5]
					KCNC2	Stepglm[both]+Enet[alpha=0.5]
					MET	Stepglm[both]+Enet[alpha=0.5]
					GRIA2	Stepglm[both]+Enet[alpha=0.5]
					EFNA1	Stepglm[backward]+Enet[alpha=0.5]
					GABRB2	Stepglm[backward]+Enet[alpha=0.5]
					GABARAPL1	Stepglm[backward]+Enet[alpha=0.5]
					CDK5	Stepglm[backward]+Enet[alpha=0.5]
					KCNC2	Stepglm[backward]+Enet[alpha=0.5]
					MET	Stepglm[backward]+Enet[alpha=0.5]
					GRIA2	Stepglm[backward]+Enet[alpha=0.5]
					EFNA1	glmBoost+RF
					GABRB2	glmBoost+RF
					GABARAPL1	glmBoost+RF
					EGR1	glmBoost+RF
					CDK5	glmBoost+RF
					KCNC2	glmBoost+RF
					MET	glmBoost+RF
					GRIA2	glmBoost+RF
					EFNA1	RF
					GABRA5	RF
					GABRD	RF
					HDAC1	RF
					GABRB2	RF
					GABARAPL1	RF
					EPHA4	RF
					EGR1	RF
					CDK5	RF
					PPP3CA	RF
					KCNC2	RF
					MET	RF
					KCND2	RF
					GRIA2	RF
					MET	Lasso+GBM
					KCNC2	Lasso+GBM
					GABARAPL1	Lasso+GBM
					EFNA1	Lasso+GBM
					PPP3CA	Lasso+GBM
					HDAC1	Lasso+GBM
					GABRB2	Lasso+GBM
					GRIA2	Lasso+GBM
					KCND2	Lasso+GBM
					CDK5	Lasso+GBM
					MET	RF+GBM
					KCNC2	RF+GBM
					EGR1	RF+GBM
					GABARAPL1	RF+GBM
					EFNA1	RF+GBM
					PPP3CA	RF+GBM
					HDAC1	RF+GBM
					GABRB2	RF+GBM
					GRIA2	RF+GBM
					EPHA4	RF+GBM
					GABRA5	RF+GBM
					KCND2	RF+GBM
					CDK5	RF+GBM
					GABRD	RF+GBM
					MET	GBM
					KCNC2	GBM
					EGR1	GBM
					PPP3CA	GBM
					GABARAPL1	GBM
					EFNA1	GBM
					GABRB2	GBM
					HDAC1	GBM
					GRIA2	GBM
					EPHA4	GBM
					GABRA5	GBM
					CDK5	GBM
					KCND2	GBM
					GABRD	GBM
					EFNA1	Stepglm[both]+SVM
					GABRB2	Stepglm[both]+SVM
					GABARAPL1	Stepglm[both]+SVM
					CDK5	Stepglm[both]+SVM
					KCNC2	Stepglm[both]+SVM
					MET	Stepglm[both]+SVM
					GRIA2	Stepglm[both]+SVM
					EFNA1	Stepglm[backward]+SVM
					GABRB2	Stepglm[backward]+SVM
					GABARAPL1	Stepglm[backward]+SVM
					CDK5	Stepglm[backward]+SVM
					KCNC2	Stepglm[backward]+SVM
					MET	Stepglm[backward]+SVM
					GRIA2	Stepglm[backward]+SVM
					EFNA1	Lasso+RF
					HDAC1	Lasso+RF
					GABRB2	Lasso+RF
					GABARAPL1	Lasso+RF
					CDK5	Lasso+RF
					PPP3CA	Lasso+RF
					KCNC2	Lasso+RF
					MET	Lasso+RF
					KCND2	Lasso+RF
					GRIA2	Lasso+RF
					MET	Stepglm[both]+GBM
					KCNC2	Stepglm[both]+GBM
					GABARAPL1	Stepglm[both]+GBM
					EFNA1	Stepglm[both]+GBM
					GABRB2	Stepglm[both]+GBM
					GRIA2	Stepglm[both]+GBM
					CDK5	Stepglm[both]+GBM
					MET	Stepglm[backward]+GBM
					KCNC2	Stepglm[backward]+GBM
					GABARAPL1	Stepglm[backward]+GBM
					EFNA1	Stepglm[backward]+GBM
					GABRB2	Stepglm[backward]+GBM
					GRIA2	Stepglm[backward]+GBM
					CDK5	Stepglm[backward]+GBM
					EFNA1	Stepglm[both]+RF
					GABRB2	Stepglm[both]+RF
					GABARAPL1	Stepglm[both]+RF
					CDK5	Stepglm[both]+RF
					KCNC2	Stepglm[both]+RF
					MET	Stepglm[both]+RF
					GRIA2	Stepglm[both]+RF
					EFNA1	LDA
					GABRA5	LDA
					GABRD	LDA
					HDAC1	LDA
					GABRB2	LDA
					GABARAPL1	LDA
					EPHA4	LDA
					EGR1	LDA
					CDK5	LDA
					PPP3CA	LDA
					KCNC2	LDA
					MET	LDA
					KCND2	LDA
					GRIA2	LDA
					EFNA1	glmBoost+LDA
					GABRB2	glmBoost+LDA
					GABARAPL1	glmBoost+LDA
					EGR1	glmBoost+LDA
					CDK5	glmBoost+LDA
					KCNC2	glmBoost+LDA
					MET	glmBoost+LDA
					GRIA2	glmBoost+LDA
					EFNA1	RF+LDA
					GABRA5	RF+LDA
					GABRD	RF+LDA
					HDAC1	RF+LDA
					GABRB2	RF+LDA
					GABARAPL1	RF+LDA
					EPHA4	RF+LDA
					EGR1	RF+LDA
					CDK5	RF+LDA
					PPP3CA	RF+LDA
					KCNC2	RF+LDA
					MET	RF+LDA
					KCND2	RF+LDA
					GRIA2	RF+LDA
					EFNA1	Stepglm[both]+LDA
					GABRB2	Stepglm[both]+LDA
					GABARAPL1	Stepglm[both]+LDA
					CDK5	Stepglm[both]+LDA
					KCNC2	Stepglm[both]+LDA
					MET	Stepglm[both]+LDA
					GRIA2	Stepglm[both]+LDA
					EFNA1	Stepglm[backward]+LDA
					GABRB2	Stepglm[backward]+LDA
					GABARAPL1	Stepglm[backward]+LDA
					CDK5	Stepglm[backward]+LDA
					KCNC2	Stepglm[backward]+LDA
					MET	Stepglm[backward]+LDA
					GRIA2	Stepglm[backward]+LDA
					EFNA1	Lasso+LDA
					HDAC1	Lasso+LDA
					GABRB2	Lasso+LDA
					GABARAPL1	Lasso+LDA
					CDK5	Lasso+LDA
					PPP3CA	Lasso+LDA
					KCNC2	Lasso+LDA
					MET	Lasso+LDA
					KCND2	Lasso+LDA
					GRIA2	Lasso+LDA
					EFNA1	Stepglm[backward]+RF
					GABRB2	Stepglm[backward]+RF
					GABARAPL1	Stepglm[backward]+RF
					CDK5	Stepglm[backward]+RF
					KCNC2	Stepglm[backward]+RF
					MET	Stepglm[backward]+RF
					GRIA2	Stepglm[backward]+RF
					EFNA1	XGBoost
					GABRA5	XGBoost
					GABRD	XGBoost
					HDAC1	XGBoost
					GABRB2	XGBoost
					GABARAPL1	XGBoost
					EPHA4	XGBoost
					EGR1	XGBoost
					CDK5	XGBoost
					PPP3CA	XGBoost
					KCNC2	XGBoost
					MET	XGBoost
					KCND2	XGBoost
					GRIA2	XGBoost
					EFNA1	Lasso+XGBoost
					HDAC1	Lasso+XGBoost
					GABRB2	Lasso+XGBoost
					GABARAPL1	Lasso+XGBoost
					CDK5	Lasso+XGBoost
					PPP3CA	Lasso+XGBoost
					KCNC2	Lasso+XGBoost
					MET	Lasso+XGBoost
					KCND2	Lasso+XGBoost
					GRIA2	Lasso+XGBoost
					EFNA1	glmBoost+XGBoost
					GABRB2	glmBoost+XGBoost
					GABARAPL1	glmBoost+XGBoost
					EGR1	glmBoost+XGBoost
					CDK5	glmBoost+XGBoost
					KCNC2	glmBoost+XGBoost
					MET	glmBoost+XGBoost
					GRIA2	glmBoost+XGBoost
					EFNA1	RF+XGBoost
					GABRA5	RF+XGBoost
					GABRD	RF+XGBoost
					HDAC1	RF+XGBoost
					GABRB2	RF+XGBoost
					GABARAPL1	RF+XGBoost
					EPHA4	RF+XGBoost
					EGR1	RF+XGBoost
					CDK5	RF+XGBoost
					PPP3CA	RF+XGBoost
					KCNC2	RF+XGBoost
					MET	RF+XGBoost
					KCND2	RF+XGBoost
					GRIA2	RF+XGBoost
					EFNA1	Stepglm[both]+XGBoost
					GABRB2	Stepglm[both]+XGBoost
					GABARAPL1	Stepglm[both]+XGBoost
					CDK5	Stepglm[both]+XGBoost
					KCNC2	Stepglm[both]+XGBoost
					MET	Stepglm[both]+XGBoost
					GRIA2	Stepglm[both]+XGBoost
					EFNA1	Stepglm[backward]+XGBoost
					GABRB2	Stepglm[backward]+XGBoost
					GABARAPL1	Stepglm[backward]+XGBoost
					CDK5	Stepglm[backward]+XGBoost
					KCNC2	Stepglm[backward]+XGBoost
					MET	Stepglm[backward]+XGBoost
					GRIA2	Stepglm[backward]+XGBoost
					EFNA1	NaiveBayes
					GABRA5	NaiveBayes
					GABRD	NaiveBayes
					HDAC1	NaiveBayes
					GABRB2	NaiveBayes
					GABARAPL1	NaiveBayes
					EPHA4	NaiveBayes
					EGR1	NaiveBayes
					CDK5	NaiveBayes
					PPP3CA	NaiveBayes
					KCNC2	NaiveBayes
					MET	NaiveBayes
					KCND2	NaiveBayes
					GRIA2	NaiveBayes
					EFNA1	Lasso+NaiveBayes
					HDAC1	Lasso+NaiveBayes
					GABRB2	Lasso+NaiveBayes
					GABARAPL1	Lasso+NaiveBayes
					CDK5	Lasso+NaiveBayes
					PPP3CA	Lasso+NaiveBayes
					KCNC2	Lasso+NaiveBayes
					MET	Lasso+NaiveBayes
					KCND2	Lasso+NaiveBayes
					GRIA2	Lasso+NaiveBayes
					EFNA1	glmBoost+NaiveBayes
					GABRB2	glmBoost+NaiveBayes
					GABARAPL1	glmBoost+NaiveBayes
					EGR1	glmBoost+NaiveBayes
					CDK5	glmBoost+NaiveBayes
					KCNC2	glmBoost+NaiveBayes
					MET	glmBoost+NaiveBayes
					GRIA2	glmBoost+NaiveBayes
					EFNA1	RF+NaiveBayes
					GABRA5	RF+NaiveBayes
					GABRD	RF+NaiveBayes
					HDAC1	RF+NaiveBayes
					GABRB2	RF+NaiveBayes
					GABARAPL1	RF+NaiveBayes
					EPHA4	RF+NaiveBayes
					EGR1	RF+NaiveBayes
					CDK5	RF+NaiveBayes
					PPP3CA	RF+NaiveBayes
					KCNC2	RF+NaiveBayes
					MET	RF+NaiveBayes
					KCND2	RF+NaiveBayes
					GRIA2	RF+NaiveBayes
					EFNA1	Stepglm[both]+NaiveBayes
					GABRB2	Stepglm[both]+NaiveBayes
					GABARAPL1	Stepglm[both]+NaiveBayes
					CDK5	Stepglm[both]+NaiveBayes
					KCNC2	Stepglm[both]+NaiveBayes
					MET	Stepglm[both]+NaiveBayes
					GRIA2	Stepglm[both]+NaiveBayes
					EFNA1	Stepglm[backward]+NaiveBayes
					GABRB2	Stepglm[backward]+NaiveBayes
					GABARAPL1	Stepglm[backward]+NaiveBayes
					CDK5	Stepglm[backward]+NaiveBayes
					KCNC2	Stepglm[backward]+NaiveBayes
					MET	Stepglm[backward]+NaiveBayes
					GRIA2	Stepglm[backward]+NaiveBayes
					EFNA1	Stepglm[both]+RF+NaiveBayes
					GABRB2	Stepglm[both]+RF+NaiveBayes
					GABARAPL1	Stepglm[both]+RF+NaiveBayes
					CDK5	Stepglm[both]+RF+NaiveBayes
					KCNC2	Stepglm[both]+RF+NaiveBayes
					MET	Stepglm[both]+RF+NaiveBayes
					GRIA2	Stepglm[both]+RF+NaiveBayes
					MET	Lasso+GBM+RF
					KCNC2	Lasso+GBM+RF
					GABARAPL1	Lasso+GBM+RF
					EFNA1	Lasso+GBM+RF
					PPP3CA	Lasso+GBM+RF
					HDAC1	Lasso+GBM+RF
					GABRB2	Lasso+GBM+RF
					GRIA2	Lasso+GBM+RF
					KCND2	Lasso+GBM+RF
					CDK5	Lasso+GBM+RF
					EFNA1	Stepglm[both]+Enet[alpha=0.8]+XGBoost
					GABRB2	Stepglm[both]+Enet[alpha=0.8]+XGBoost
					GABARAPL1	Stepglm[both]+Enet[alpha=0.8]+XGBoost
					CDK5	Stepglm[both]+Enet[alpha=0.8]+XGBoost
					KCNC2	Stepglm[both]+Enet[alpha=0.8]+XGBoost
					MET	Stepglm[both]+Enet[alpha=0.8]+XGBoost
					GRIA2	Stepglm[both]+Enet[alpha=0.8]+XGBoost
					EFNA1	Stepglm[backward]+Enet[alpha=0.8]+glmBoost
					GABRB2	Stepglm[backward]+Enet[alpha=0.8]+glmBoost
					GABARAPL1	Stepglm[backward]+Enet[alpha=0.8]+glmBoost
					CDK5	Stepglm[backward]+Enet[alpha=0.8]+glmBoost
					KCNC2	Stepglm[backward]+Enet[alpha=0.8]+glmBoost
					MET	Stepglm[backward]+Enet[alpha=0.8]+glmBoost
					GRIA2	Stepglm[backward]+Enet[alpha=0.8]+glmBoost
					EFNA1	Stepglm[both]+Enet[alpha=0.2]+GBM
					GABRB2	Stepglm[both]+Enet[alpha=0.2]+GBM
					GABARAPL1	Stepglm[both]+Enet[alpha=0.2]+GBM
					CDK5	Stepglm[both]+Enet[alpha=0.2]+GBM
					KCNC2	Stepglm[both]+Enet[alpha=0.2]+GBM
					MET	Stepglm[both]+Enet[alpha=0.2]+GBM
					GRIA2	Stepglm[both]+Enet[alpha=0.2]+GBM
					EFNA1	Stepglm[backward]+Enet[alpha=0.2]+XGBoost
					GABRB2	Stepglm[backward]+Enet[alpha=0.2]+XGBoost
					GABARAPL1	Stepglm[backward]+Enet[alpha=0.2]+XGBoost
					CDK5	Stepglm[backward]+Enet[alpha=0.2]+XGBoost
					KCNC2	Stepglm[backward]+Enet[alpha=0.2]+XGBoost
					MET	Stepglm[backward]+Enet[alpha=0.2]+XGBoost
					GRIA2	Stepglm[backward]+Enet[alpha=0.2]+XGBoost
					EFNA1	Stepglm[both]+Lasso+GBM
					GABRB2	Stepglm[both]+Lasso+GBM
					GABARAPL1	Stepglm[both]+Lasso+GBM
					CDK5	Stepglm[both]+Lasso+GBM
					KCNC2	Stepglm[both]+Lasso+GBM
					MET	Stepglm[both]+Lasso+GBM
					GRIA2	Stepglm[both]+Lasso+GBM
					EFNA1	Stepglm[backward]+Lasso+RF
					GABRB2	Stepglm[backward]+Lasso+RF
					GABARAPL1	Stepglm[backward]+Lasso+RF
					CDK5	Stepglm[backward]+Lasso+RF
					KCNC2	Stepglm[backward]+Lasso+RF
					MET	Stepglm[backward]+Lasso+RF
					GRIA2	Stepglm[backward]+Lasso+RF
					EFNA1	Stepglm[both]+Enet[alpha=0.6]+GBM
					GABRB2	Stepglm[both]+Enet[alpha=0.6]+GBM
					GABARAPL1	Stepglm[both]+Enet[alpha=0.6]+GBM
					CDK5	Stepglm[both]+Enet[alpha=0.6]+GBM
					KCNC2	Stepglm[both]+Enet[alpha=0.6]+GBM
					MET	Stepglm[both]+Enet[alpha=0.6]+GBM
					GRIA2	Stepglm[both]+Enet[alpha=0.6]+GBM
					EFNA1	Stepglm[backward]+Enet[alpha=0.6]+GBM
					GABRB2	Stepglm[backward]+Enet[alpha=0.6]+GBM
					GABARAPL1	Stepglm[backward]+Enet[alpha=0.6]+GBM
					CDK5	Stepglm[backward]+Enet[alpha=0.6]+GBM
					KCNC2	Stepglm[backward]+Enet[alpha=0.6]+GBM
					MET	Stepglm[backward]+Enet[alpha=0.6]+GBM
					GRIA2	Stepglm[backward]+Enet[alpha=0.6]+GBM
					MET	glmBoost+GBM+Lasso
					KCNC2	glmBoost+GBM+Lasso
					GABARAPL1	glmBoost+GBM+Lasso
					EFNA1	glmBoost+GBM+Lasso
					EGR1	glmBoost+GBM+Lasso
					GRIA2	glmBoost+GBM+Lasso
					GABRB2	glmBoost+GBM+Lasso
					CDK5	glmBoost+GBM+Lasso
					EFNA1	Stepglm[both]+Enet[alpha=0.7]+GBM
					GABRB2	Stepglm[both]+Enet[alpha=0.7]+GBM
					GABARAPL1	Stepglm[both]+Enet[alpha=0.7]+GBM
					CDK5	Stepglm[both]+Enet[alpha=0.7]+GBM
					KCNC2	Stepglm[both]+Enet[alpha=0.7]+GBM
					MET	Stepglm[both]+Enet[alpha=0.7]+GBM
					GRIA2	Stepglm[both]+Enet[alpha=0.7]+GBM
					EFNA1	Stepglm[backward]+Enet[alpha=0.7]+NaiveBayes
					GABRB2	Stepglm[backward]+Enet[alpha=0.7]+NaiveBayes
					GABARAPL1	Stepglm[backward]+Enet[alpha=0.7]+NaiveBayes
					CDK5	Stepglm[backward]+Enet[alpha=0.7]+NaiveBayes
					KCNC2	Stepglm[backward]+Enet[alpha=0.7]+NaiveBayes
					MET	Stepglm[backward]+Enet[alpha=0.7]+NaiveBayes
					GRIA2	Stepglm[backward]+Enet[alpha=0.7]+NaiveBayes
					EFNA1	Lasso+Stepglm[backward]+Enet[alpha=0.5]
					GABRB2	Lasso+Stepglm[backward]+Enet[alpha=0.5]
					GABARAPL1	Lasso+Stepglm[backward]+Enet[alpha=0.5]
					CDK5	Lasso+Stepglm[backward]+Enet[alpha=0.5]
					KCNC2	Lasso+Stepglm[backward]+Enet[alpha=0.5]
					MET	Lasso+Stepglm[backward]+Enet[alpha=0.5]
					GRIA2	Lasso+Stepglm[backward]+Enet[alpha=0.5]
