# Supplementary material for: Deciphering the molecular network of Trichostatin A in regulating Alzheimer’s disease screening of core genes and mechanistic investigation based on multidimensional bioinformatics and molecular simulation
Source: PLoS One. 2026 Apr 20;21(4):e0347532. doi: 10.1371/journal.pone.0347532 (PMC13094961; doi:10.1371/journal.pone.0347532)
Supplement: S5 Table — (XLSX) [file pone.0347532.s007.xlsx]

## Sheet: Sheet1
The results of immune infiltration analysis of the disease																								The results of differential analysis of immune infiltration			The results of correlation analysis between model genes and immune cells
Group	B cells naive	B cells memory	Plasma cells	T cells CD8	T cells CD4 naive	T cells CD4 memory resting	T cells CD4 memory activated	T cells follicular helper	T cells regulatory (Tregs)	T cells gamma delta	NK cells resting	NK cells activated	Monocytes	Macrophages M0	Macrophages M1	Macrophages M2	Dendritic cells resting	Dendritic cells activated	Mast cells resting	Mast cells activated	Eosinophils	Neutrophils		Immune	p.value		spec	env	r	p	pd	rd
con1	0	0.0404365523685708	0.246787414306092	0.00094522221191959	0	0.149112363156831	0	0.0743625161696888	0	0	0.00117096278343991	0.064887332767595	0.0295800253738173	0.042388436381356	0	0.155993181223752	0	0.00975532562273826	0.154297736068937	0	0.0302829315652623	0		B cells naive	0.038166638211373		EFNA1	B cells naive	0.0325661767377113	0.577448501780761	not significant	< 0.2
con2	0.161981689577213	0	0.252926851496383	0	0	0.0529225527158919	0	0.0705761611592318	0	0	0	0.146716503417108	0.0161984208530045	0.0396017554865458	0	0.0994503286164213	0	0	0.147881715456355	0	0	0.0117440212218453		B cells memory	0.657617782267717		EFNA1	B cells memory	0.00803795929437948	0.890657267774644	not significant	< 0.2
con3	0.205603022593728	0	0.207591939394039	0.0483304832838988	0	0.0705238073042819	0	0.089146135323558	0	0	0.00107362469773112	0.0696628155566471	0.0538898727195154	0.0212013999331775	0	0.127008344148779	0	0.00190098369824418	0.0722680359450781	0	0.031799535401321	0		Plasma cells	2.79492403493091e-05		EFNA1	Plasma cells	0.269761051054324	2.58805601976738e-06	negative correlation	0.2 - 0.4
con4	0.0264113689129604	0	0.38356089523506	0.037774000329217	0	0.0664057436593106	0	0.000122453743693066	0	0	0	0.125123383329393	0.0232569971188655	0.0103565628241806	0	0.179888207902862	0	0	0.130307131310281	0	0	0.0167932556341771		T cells CD8	1.83133886600751e-05		EFNA1	T cells CD8	0.224635919906516	9.95359106607764e-05	negative correlation	0.2 - 0.4
con5	0.0892470128444833	0	0.366466307516698	0.177413378306583	0	0.0402694141843743	0	0	0.0108445038925154	0	0	0.0941617521286595	0.00707372314377633	0	0	0.131584203129889	0	0	0.0829397048530209	0	0	0		T cells CD4 naive	0.236306628809828		EFNA1	T cells CD4 naive	0.244558845700063	2.16388905426674e-05	positive correlation	0.2 - 0.4
con6	0.0833909744320868	0	0.376700006478297	0.158787600119226	0	0	0	0.0492436508088674	0	0	0	0.163244920653929	0.0341916755495046	0.000673787723061622	0	0.0934803338567089	0	0	0.0387767676308722	0	0	0.00151028274744669		T cells CD4 memory resting	0.0380019877827209		EFNA1	T cells CD4 memory resting	0.0577582505796077	0.322837173216237	not significant	< 0.2
con7	0.0384042244419211	0	0.328425494964808	0	0	0.17298329145604	0	0.029752895199929	0	0	0	0.0668978138431121	0.0369456377175265	0.0108406208660018	0	0.196116647331554	0	0	0.119633374179108	0	0	0		T cells CD4 memory activated	0.00229379152382074		EFNA1	T cells CD4 memory activated	0.141395509986271	0.0150796707026202	positive correlation	< 0.2
con8	0	0.100857657854401	0.230492313375758	0.0569229767523008	0.0283988390138108	0	0	0.13094261793115	0	0	0	0.0861096933657665	0.0831773506103525	0	0	0.18923910645895	0	0.0159705475567614	0.0714312872225054	0	0.00645760985824352	0		T cells follicular helper	0.00202415785682272		EFNA1	T cells follicular helper	0.298438963901396	1.75463151721347e-07	negative correlation	0.2 - 0.4
con9	0.10873189121244	0	0.242041471180519	0	0	0.106688900587313	0	0.127173702011269	0.0105377252475791	0	0	0.0899907162815484	0.0606956478593867	0	0	0.150677349550928	0.017008389255549	0.0821553134707838	0.0042988933426829	0	0	0		T cells regulatory (Tregs)	0.499327360271165		EFNA1	T cells regulatory (Tregs)	0.0706353159241203	0.226447000733485	not significant	< 0.2
con10	0.19322347882999	0	0.200507227966253	0.0115575079312485	0	0.0638704188547263	0	0.0848164816000834	0	0	0	0.131210242169429	0.0407608616955959	0	0.00357199936344782	0.171298988644468	0	0	0.0991827929447575	0	0	0		T cells gamma delta	0.0303236685312769		EFNA1	T cells gamma delta	0.0897440614870655	0.124057024693933	not significant	< 0.2
con11	0.241169948795629	0	0.187953941442353	0.149331013987668	0	0	0	0	0.0167787111563354	0	0	0.0837038912843094	0.0116866496268731	0.102080613812043	0.00165382755083799	0.114257137367048	0	0	0.0913842649769029	0	0	0		NK cells resting	0.0347833976438695		EFNA1	NK cells resting	0.242204601939672	2.6094613947314e-05	positive correlation	0.2 - 0.4
con12	0.140096831234876	0	0.261373864573914	0.0651171859382685	0	0.0218764780222348	0	0.0696845961830445	0	0	0	0.104113472684545	0.0878073331731649	0	0	0.137878810133966	0.0689527584693651	0.0425119642594499	3.08763477291905e-05	0	0.000555828979442578	0		NK cells activated	0.0318530620128402		EFNA1	NK cells activated	0.256835863221715	7.90496228394501e-06	negative correlation	0.2 - 0.4
con13	0.303325686978855	0	0.283515441136253	0.104882503103804	0.0464456084537623	0.0423236993539107	0	0	0	0	0.00408796395630059	0.0694656752152467	0.0463355748031422	0.0513831995450819	0.0033375107333444	0.0066299677104453	0	0	0	0	0	0.0382671690098536		Monocytes	0.397019390742021		EFNA1	Monocytes	0.213034234042605	0.000227942946126864	positive correlation	0.2 - 0.4
con14	0.12194622378599	0	0.216330403345751	0.0527147506379315	0	0.202635354447521	0	0	0.00236012485884633	0	0.106262615195168	0	0.00810753391047663	0.00760877868300534	0	0.163674651184027	0	0	0.0878513521707138	0	0	0.0305082117805698		Macrophages M0	0.0538169977856285		EFNA1	Macrophages M0	0.111101520443588	0.0566457241983657	not significant	< 0.2
con15	0.247183363193397	0	0.112426688307524	0	0	0.128535052325514	0	0.0147923136335647	0.0701930668282805	0	0	0.0652979426704885	0.0546012236765591	0.0376421231835731	0	0.112505096071274	0	0	0.0936516488286078	0	0	0.0631714812812172		Macrophages M1	0.16964033368162		EFNA1	Macrophages M1	0.175448527668747	0.00249353287706633	positive correlation	< 0.2
con16	0.353255377440726	0	0.238879335187555	0.0184816842134173	0.0684165584553474	0	0	0.041856520851965	0	0	0	0.0593438173781829	0.0193315947108726	0	0	0.165542486025334	0	0	0.00247668582899574	0	0	0.0324159399076032		Macrophages M2	0.448768993267498		EFNA1	Macrophages M2	0.0987944987228033	0.090304597987279	not significant	< 0.2
con17	0.0491547657200364	0	0.328840106652261	0.0220332097730997	8.19777768595867e-05	0	0	0.0667226839582737	0	0	0	0.0805634945064885	0.0160749097838216	0.0699347226346189	0.030943485104874	0.253688124412056	0	0	0	0	0.0634980850500099	0.018464434627601		Dendritic cells resting	0.69704024328615		EFNA1	Dendritic cells resting	0.0808326999184748	0.166138173049332	not significant	< 0.2
con18	0.0998702261834162	0	0.221211675629854	0.0375437442037074	0.0411212880112764	0	0	0.083909189962205	0	0	0	0.0916694277363397	0.0125335179818384	0	0	0.271456763574525	0	0	0.0190366703066923	0	0.100951499941005	0.0206959964691391		Dendritic cells activated	0.891588054829392		EFNA1	Dendritic cells activated	0.0819449097719031	0.160367514477202	not significant	< 0.2
con19	0.0118059235295135	0	0.3873124416138	0.0282156228268143	0.125139563921832	0	0	0	0	0	0.0600597315931654	0.00414881155901386	0.04678328680079	0	0	0.260985959595243	0	0	0	0.0481517668406327	0	0.0273968917191953		Mast cells resting	0.776087066701496		EFNA1	Mast cells resting	0.136333876282867	0.0191489790372646	negative correlation	< 0.2
con20	0.0858502661231708	0	0.267483088419606	0.0501463326871264	0	0.0834501905440329	0	0.00901830648810546	0	0	0	0.0585158853180954	0.0787108463281214	0	0.00324930702350826	0.262010349340582	0	0	0.0701387777967961	0	0.00138096130895336	0.0300456886219022		Mast cells activated	0.139804282090127		EFNA1	Mast cells activated	0.164042767337385	0.0047321184087974	positive correlation	< 0.2
con21	0.129955850931815	0	0.211266409313805	0.118616994612223	0	0	0	0.0764031913195469	0	0	0	0.124065447191871	0.0300287186908938	0.0289691822345903	0.0327071734889196	0.137117126507568	0.00896619381275622	0	0.0682464097975355	0	0.00182850960339178	0.0318287924950845		Eosinophils	0.0102589881517928		EFNA1	Eosinophils	0.0458407857264817	0.432798933585125	not significant	< 0.2
con22	0.16953454860771	0	0.195493960665343	0	0	0.100165691116051	0	0.0772086400562736	0	0	0.0472797665617803	0.0175953864369486	0.0904534990094141	0.0930276314932349	0	0.063979641672181	0	0	0.123209304721523	0	0	0.0220519296595419		Neutrophils	0.0644760106402763		EFNA1	Neutrophils	0.197754661132707	0.000635662619916147	positive correlation	< 0.2
con23	0.0845899634491948	0	0.228533037890998	0.066050580942548	0	0	0	0.116687835626636	0	0	0	0.104734289220824	0.0568476248734039	0.0143749687875074	0.0107367146955371	0.162567159650999	0.00832487188884535	0	0.0742101904676176	0	0	0.0723427625058886					GABRB2	B cells naive	0.117176982300302	0.0443287422891536	negative correlation	< 0.2
con24	0.187019788421588	0	0.169241670733945	0	0	0.149424437377927	0	0.0255257481396076	0	0	0.102319458031845	0	0.084288786046059	0.0369699509334878	0	0.147742130020709	0	0	0.0467312377869603	0	0.02728851959132	0.0234482729165513					GABRB2	B cells memory	0.0467467168181979	0.423751432723346	not significant	< 0.2
con25	0.0745626153426639	0	0.253902501211824	0	0	0.199886826759742	0	0.0802363472166243	0	0	0.0659020070075253	0.055987418984635	0.031614226265212	0.116773337510119	0	0	0	0.0334694070817382	0.0876653126199171	0	0	0					GABRB2	Plasma cells	0.188349699948315	0.00115235555155806	positive correlation	< 0.2
con26	0.14874116296694	0	0.151329882222918	0.0266238595681122	0	0.248532916340277	0.0106117513510082	0	0	0	0.021644357706115	0.00982300453551311	0.0591761491213205	0.186122200115982	0	0	0.00568305584645337	0	0.13171166022536	0	0	0					GABRB2	T cells CD8	0.218303642008325	0.000157300652977996	positive correlation	0.2 - 0.4
con27	0.0235555998537926	0	0.181134013761242	0.05877171452535	0.125151416205426	0	0	0.0266382039299833	0.143049058342457	0	0.0583453649502643	0.0264293048031297	0.0310648724312396	0.106421207193483	0	0.00175561992270772	0.0419720561507709	0.0588404152136114	0.116871152716542	0	0	0					GABRB2	T cells CD4 naive	0.178697180607241	0.00206285319275056	negative correlation	< 0.2
con28	0.0540618371477466	0	0.208291412861743	0.036255552793181	0.0575690267892646	0	0	0.150639305531486	0	0	0.0641444066933686	0.0818727295867924	0.0318201421717648	0.0677929213118769	0	0.0948592227675069	0	0	0.152693442345269	0	0	0					GABRB2	T cells CD4 memory resting	0.0933157510037577	0.109723349166021	not significant	< 0.2
con29	0.0454533707568454	0	0.157981589857067	0	0	0.0594765656765753	0	0.216775556304305	0	0	0	0.117549780210631	0.0294268137490997	0	0	0.266605358518773	0	0.045947105171427	0	0.0264915298998443	0	0.034292329855432					GABRB2	T cells CD4 memory activated	0.319067010420782	2.09409979704645e-08	negative correlation	0.2 - 0.4
con30	0.116611793632298	0	0.170257563545463	0	0	0.106929904539075	0	0.137949559311013	0	0	0	0.0966022443343829	0.0307284211347417	0.0151088242364415	0.00227753264620325	0.159452372123506	0	0	0.121088437084432	0	0.0429933474124436	0					GABRB2	T cells follicular helper	0.324211180110078	1.20119829598239e-08	positive correlation	0.2 - 0.4
con31	0.0299445381824148	0	0.17655167391175	0	0	0.0566579683848213	0	0.110787312851802	0	0	0	0.0981692838963211	0.153304835417251	0.0133717123502358	0.00956352207974063	0.277318731204795	0	0	0	0.0172327298032327	0.0476019504494356	0.0094957414681996					GABRB2	T cells regulatory (Tregs)	0.0778100251369959	0.182604472896295	not significant	< 0.2
con32	0.0466908890015846	0	0.113642283855273	0	0	0.144808751331999	0	0.172738528929499	0	0	0	0.03185646784184	0.0664526567075269	0	0	0.307846406710068	0	0.017812461467357	0.080971238402392	0	0.00559283484888536	0.011587480903575					GABRB2	T cells gamma delta	0.105579366929212	0.0701795021424862	not significant	< 0.2
con33	0.0479157012423497	0	0.305057188977088	0.155400280623773	0	0.0502737924829969	0.0264201262924171	0	0.0203386232841247	0	0	0.0547690487607613	0.0413786211109597	0	0	0.198280100415196	0	0	0.0977087713254299	0	0.0024577454849036	0					GABRB2	NK cells resting	0.193523061171359	0.000833574637060039	negative correlation	< 0.2
con34	0.117972568249109	0	0.344259270327503	0.113379209481439	0.0517426739615292	0.0352198548850081	0	0	0	0	0	0.0960043703199851	0.111211626184778	0.0870321449263512	0	0	0	0	0.0377270909867429	0	0.00545119067755426	0					GABRB2	NK cells activated	0.307625962497404	6.94664972044294e-08	positive correlation	0.2 - 0.4
con35	0.0415353929711131	0	0.334315404248651	0.114762690885917	0	0.0867919252305089	0.00842772014920639	0.0356483469672049	0	0	0	0.0904768344596846	0.103122361245364	0.0463391119151838	0	0.0553136858172558	0	0.00950271382716182	0.069559678598266	0	0	0.0042041336844832					GABRB2	Monocytes	0.126178644780104	0.030261159567007	negative correlation	< 0.2
con36	0.136327412663002	0	0.285380902443656	0.0834547469508564	0	0.00477651918647847	0.01315328914486	0.0563307557401456	0	0	0	0.130077895746446	0.0478722493709907	0.00921139629778766	0	0.143551772446706	0	0	0.0715426026325348	0	0.0183204573765361	0					GABRB2	Macrophages M0	0.209226375912632	0.000296368753212165	negative correlation	0.2 - 0.4
con37	0.142398639148927	0	0.303236773354657	0.112698934416882	0	0	0	0.0445853823291044	0.0300716271667414	0	0	0.0880126651448394	0.00108204430315837	0	0	0.232276708179199	0	0.00975013204757392	0.0358870939089172	0	0	0					GABRB2	Macrophages M1	0.0438610820460886	0.452952585621445	not significant	< 0.2
con38	0.0683944187111696	0	0.112515640395974	0.227760230320518	0	0.0496390401870578	0	0.0834229747935947	0	0	0	0.103678001012638	0.0444205469838607	0.0625712318270391	0	0.103410948816995	0	0	0.0946606594493179	0	0.0495263075018349	0					GABRB2	Macrophages M2	0.0444089447617641	0.44732312394756	not significant	< 0.2
con39	0.0295904524245049	0	0.3458730340932	0.16886878431711	0.042517651518877	0	0	0.00566868169075916	0	0	0	0.0866215445758618	0.0249542800521107	0	0	0.223657063707647	0	0	0.0492461973176681	0	0.0230023103022621	0					GABRB2	Dendritic cells resting	0.153199970411658	0.00839636032010159	positive correlation	< 0.2
con40	0.19354511414465	0	0.146012238530202	0.138276175888063	0	0.0680243498155169	0	0	0	0	0	0.0954977523881609	0.0653451723757139	0	0	0.223453280815954	0	0	0.0698459160417394	0	0	0					GABRB2	Dendritic cells activated	0.00577300823897886	0.921349054323003	not significant	< 0.2
con41	0.116291066432411	0	0.203130035990421	0.0934534476240166	0	0.106275607030513	0	0.0922904685465821	0	0	0	0.0995528777344735	0.043679311468706	0.101868312046599	0	0.0359631492369805	0	0.00192193195147605	0.0853069195646247	0	0.0202668723731963	0					GABRB2	Mast cells resting	0.0500219874175008	0.391973287904933	not significant	< 0.2
con42	0.135566677102358	0	0.303191196422397	0.0346298993157703	0.0668145466957296	0.0522757855095776	0	0	0	0	0.0552630953785774	0	0.0702697041723676	0	0	0.107193674724587	0	0.019715446222288	0.0947366060052601	0	0.0434453275399504	0.0168980409111375					GABRB2	Mast cells activated	0.00226149634722995	0.969147419811711	not significant	< 0.2
con43	0	0.0627495760106017	0.117463226140054	0.154860017651131	0.0307016729779537	0.0375668780103779	0.05788731761017	0	0	0	0	0.0487952929501631	0.0686961125369588	0.10770544138804	0	0.106419399530823	0	0	0	0.0553846382905555	0	0.151770426903172					GABRB2	Eosinophils	0.0440329290243576	0.451182533287072	not significant	< 0.2
con44	0.188725057130755	0	0.117427417596814	0.127696281778918	0	0.059818174768961	0.0468442533914648	0	0	0	0	0.0734417883127853	0.0590838665249311	0.0635077699017985	0	0.125215072652274	0	0	0.0247755361131563	0	0	0.113464781828142					GABRB2	Neutrophils	0.159310203951199	0.00610365886034617	negative correlation	< 0.2
con45	0.232092565498109	0	0.187552580161953	0.188162856579852	0	0.0511549456764955	0	0	0.00100388349060789	0	0	0.122800576268648	0.0420786985266903	0.0301799685138335	0	0.0814677499096005	0	0	0.0280352335350258	0	0	0.0354709418391847					GABARAPL1	B cells naive	0.228229932199071	7.63214371822688e-05	negative correlation	0.2 - 0.4
con46	0.0468123339542958	0	0.139015000608154	0.135583570805207	0	0	0	0.141520389650404	0	0	0	0.101641379606326	0.0181552205609426	0.122036060903434	0	0.0108286000305918	0	0	0.284407443880644	0	0	0					GABARAPL1	B cells memory	0.048344221381825	0.408068261055954	not significant	< 0.2
con47	0.236286176282723	0	0.26303891508468	0.0264673935711171	0	0.0785893338954667	0	0.071223217825888	0	0	0	0.109793792777306	0.0213398666468774	0	0	0.181042796483364	0	0	0	0	0	0.012218507432579					GABARAPL1	Plasma cells	0.372006868488552	4.0920725323385e-11	positive correlation	0.2 - 0.4
con48	0.0792944278959985	0	0.302888169639043	0.0386421614900287	0	0.0619866447900038	0	0.120527877061558	0	0	0	0.0677532712111825	0.0710172155522287	0.0626265670324228	0	0.0724297552272249	0	0	0.117490489866202	0	0.00534342023410738	0					GABARAPL1	T cells CD8	0.236393984276309	4.10945536831616e-05	positive correlation	0.2 - 0.4
con49	0.144616159535374	0	0.27726167796669	0.126531075972088	0	0.0103701157733471	0	0.0806323145591554	0	0	0	0.131264290833988	0.0267755393321596	0.0134588254132414	0	0.137583017868996	0	0	0.0375756394958606	0	0	0.0139313432490998					GABARAPL1	T cells CD4 naive	0.208340759578645	0.000314818102686044	negative correlation	0.2 - 0.4
con50	0.171979093098576	0	0.160032865191359	0	0	0.072531450386453	0	0.131857531849051	0	0	0.0304530387911798	0.0528821975176478	0.131270954027227	0.0127046930274897	0.0727949452471617	0.151085164611591	0	0	0	0	0.0124080662522644	0					GABARAPL1	T cells CD4 memory resting	0.174786576635235	0.00259074596483002	negative correlation	< 0.2
con51	0.0487752653399087	0	0.345420715288944	0.108098632348874	0.0277741032997741	0	0	0.0797017149436504	0	0	0	0.0881065576965825	0.0277058549054651	0.0351283060714113	0	0.154998863159432	0	0	0.0333787099256517	0	0	0.0509112770203062					GABARAPL1	T cells CD4 memory activated	0.22489595651727	9.76555188744331e-05	negative correlation	0.2 - 0.4
con52	0.100709569402979	0	0.374580833006136	0.174237324133214	0	0	0	0.0660340487665074	0.0180948588712331	0	0	0.0804385470139093	0.0259641499170924	0.00576944221589601	0	0.0948409030896899	0	0	0.0229251317872459	0	0.00206004457972533	0.034345147216371					GABARAPL1	T cells follicular helper	0.395262383563878	1.80003990413875e-12	positive correlation	0.2 - 0.4
con53	0.165901477156061	0	0.376817403017023	0.0855835103344163	0	0	0	0.0511294093483404	0	0	0	0.111928663274357	0.0200402403264702	0.0632564468401617	0	0.074887647311179	0	0	0.0112052206952239	0	0	0.0392499816967674					GABARAPL1	T cells regulatory (Tregs)	0.179276162355051	0.00199364089080609	negative correlation	< 0.2
con54	0.201145314575658	0	0.169596302285114	0.0601547289746715	0	0.0646164039838026	0	0.0782863399511464	0	0	0	0.0815180883611915	0.0617958204726307	0.072389348829024	0	0.0950559824557264	0	0	0.0922440161996118	0	0.0231976539114227	0					GABARAPL1	T cells gamma delta	0.115679374400134	0.0471342217165809	negative correlation	< 0.2
con55	0.125826139556175	0	0.264507141747239	0.0948629989338048	0	0.000668720646671623	0	0.168461449688219	0	0	0	0.0989887949105946	0.0466302577518591	0.0494746177126475	0	0.0746314766007352	0	0	0.0759484024520532	0	0	0					GABARAPL1	NK cells resting	0.243877838085625	2.28476060824647e-05	negative correlation	0.2 - 0.4
con56	0.167843190379114	0	0.0430929745738447	0.0475334687106026	0	0.14641994903791	0	0.000185280120254629	0.0463741759221312	0	0	0.111289710787957	0.0710044050496245	0	0	0.307755548759897	0	0.0172701190989253	0.0400164296324442	0	0.00121474792729547	0					GABARAPL1	NK cells activated	0.29291181235332	3.01746540120093e-07	positive correlation	0.2 - 0.4
con57	0.0500987521111803	0	0.0482413827143152	0.145572335725805	0	0	0	0.085759729340089	0	0	0	0.0839796169960491	0.172785633949344	0	0.00136254605533716	0.270048807966256	0.00482410566970408	0	0.0911449014892116	0	0	0.0461821879827081					GABARAPL1	Monocytes	0.161244339108851	0.00550505663888149	negative correlation	< 0.2
con58	0.176224266947154	0	0.130155681101942	0.156668745616589	0	0.041913570784709	0	0.00384184542051452	0	0	0	0.0800070366854749	0.0435246653141649	0	0.0228675386235713	0.26271082062773	0.0460238942571742	0	0.00535167750643185	0	0.00380249870325931	0.0269077584112847					GABARAPL1	Macrophages M0	0.216665789797063	0.000176692732163164	negative correlation	0.2 - 0.4
con59	0.0704350549872658	0	0.140091946682369	0.143930050778732	0	0.0321014427111744	0	0.0650603945369879	0	0	0	0.0790267137766681	0.0310973844601937	0	0	0.301829194149568	0	0	0.0930267208339622	0	0	0.0434010970830783					GABARAPL1	Macrophages M1	0.166141998544966	0.00421800814872743	negative correlation	< 0.2
con60	0.193309952233194	0	0.0946925006610057	0	0	0.172985996006177	0	0.106229453748899	0.0369104692311684	0	0	0.0798632237231482	0.0728658548741755	0.11656537803698	0	0.0951358537946135	0	0	0.0314413176906383	0	0	0					GABARAPL1	Macrophages M2	0.0615005320771301	0.292424136149228	not significant	< 0.2
con61	0.0405406387612813	0	0.152614639595753	0.146351970078593	0	0	0	0.0728143400209692	0	0	0	0.0697132266034738	0.056561455805603	0	0	0.34323198088933	0	0	0.0361719133207141	0	0	0.0819998349242834					GABARAPL1	Dendritic cells resting	0.0115331413793815	0.843628953788473	not significant	< 0.2
con62	0.0719455764465056	0	0.157676397351923	0.132810932815343	0	0	0	0.0677493816031585	0	0	0	0.0489366179532904	0.114801685756476	0.015619614625729	0	0.245137857571996	0	0	0.0635456864367323	0	0	0.0817762494388458					GABARAPL1	Dendritic cells activated	0.0624514440493704	0.285011662166261	not significant	< 0.2
con63	0.143465648890802	0	0.0527600132461209	0.0479180321631731	0	0.114477573915337	0	0.105117407477507	0	0	0	0.0889579367586689	0.0390716771489931	0	0	0.265023392593699	0	0.0111825862863201	0.084754979636192	0	0	0.0472707518831864					GABARAPL1	Mast cells resting	0.0190402643400083	0.744675264115725	not significant	< 0.2
con64	0.0851136550579817	0	0.162794769124222	0.192658938540552	0	0	0	0.0684825177923436	0	0	0	0.0629532892540736	0.0226201999171629	0	0	0.223794627269932	0.0150809760283189	0	0.0981803478546027	0	0.0446927371448479	0.0236279420159619					GABARAPL1	Mast cells activated	0.0563012944495282	0.335213616901434	not significant	< 0.2
con65	0.0949051467171244	0	0.0826226230433319	0.0607909048668413	0	0.226767307258251	0	0.0365205848909733	0.00963295303616933	0	0	0.123631783562459	0.090735517688699	0.0106615832322026	0.00116239319221833	0.194600958850816	0	0	0.0679682436609137	0	0	0					GABARAPL1	Eosinophils	0.0618300718179437	0.289840883762736	not significant	< 0.2
con66	0.201967037294332	0	0.208637720792986	0.0388185485660942	0.0706650455735707	0	0	0.0477173484514566	0	0	0	0.0979203653166077	0.0653104086475959	0	0.00282131166749953	0.222636629852657	0	0	0	0	0	0.0435055838371998					GABARAPL1	Neutrophils	0.0720528888925607	0.217240441286083	not significant	< 0.2
con67	0.0929555012028048	0	0.0789098784711971	0.0631733787251301	0	0.16859623681546	0	0.0096224914328931	0.0207222965832292	0	0.0168259986622417	0.0712688369398106	0.0848654284140347	0.255141040209291	0.00575168247085094	0.0905694477725693	0	0	0	0.0415977823004873	0	0					EGR1	B cells naive	0.185149121563293	0.00140218619416568	negative correlation	< 0.2
con68	0.0723797631672498	0	0.287276798901492	0.0925429755415945	0	0	0	0.0570978479561777	0	0	0	0.0701868825846315	0.0226025188525164	0	0	0.277736453678233	0	0.01448140615289	0.00110613170547454	0	0	0.104589221459742					EGR1	B cells memory	0.0423201116081767	0.468998035008253	not significant	< 0.2
con69	0.192741977418062	0	0.267988637499083	0.181557863941543	0	0	0	0.0358419247622869	0.0090973671873953	0	0	0.0594861314535962	0.0474165618906679	0.0499150245876163	0	0.102947919122682	0	0.00368015716311244	0.023639801626398	0	0.00919417509217847	0.0164924582553779					EGR1	Plasma cells	0.351116273139881	5.51709729163151e-10	positive correlation	0.2 - 0.4
con70	0.0719867267979419	0	0.170476736312159	0.059013181118961	0	0.0723534061216865	0	0.150316800046326	0	0	0	0.0660481208096906	0.0709059893895755	0	0	0.272047763517232	0	0.00738648302465467	0	0.0304436464302225	0	0.0290211464315509					EGR1	T cells CD8	0.228939622775391	7.23859878170717e-05	positive correlation	0.2 - 0.4
con71	0.113746331906687	0	0.223132988642388	0.110159823353216	0	0.0580438661124512	0	0	0	0	0	0.0539569876615502	0.0873767592095723	0	0	0.290784761513913	0	0	0.004642426215026	0	0.0189277137417725	0.0392283416434237					EGR1	T cells CD4 naive	0.134338532997719	0.0209982736902315	negative correlation	< 0.2
con72	0.121756600740405	0	0.276553810568987	0.15773520327356	0	0.0300498334747292	0	0.064552988820648	0	0	0.00833562905808881	0.0236386038522736	0.0795751247985918	0.0602235498772954	0	0.0789651732514153	0	0.00519346616068903	0.093420016123317	0	0	0					EGR1	T cells CD4 memory resting	0.0931711552755681	0.110277161456327	not significant	< 0.2
con73	0.0928944405077777	0	0.121676442074672	0.0253176322493819	0	0.0948066294867242	0	0.0499414164624238	0	0	0	0.0645644459652926	0.196791765530061	0	0	0.341784354262338	0	0	0	0	0.0122228734613292	0					EGR1	T cells CD4 memory activated	0.0662210395643482	0.25687853636486	not significant	< 0.2
con74	0.0679114434544687	0	0.248792698854805	0.0374962407426621	0.0354253013658159	0	0	0.0742796660539153	0	0	0	0.0958722420040024	0.108482475497109	0.000392637856680199	0	0.295490374933715	0	0	0.0134011938093165	0	0.0164334224450108	0.00602230298249929					EGR1	T cells follicular helper	0.315057892134934	3.2062241395362e-08	positive correlation	0.2 - 0.4
con75	0.109923833329177	0	0.0432022537843285	0.0432322389446643	0.0138137332484379	0.00364880704054234	0	0	0	0	0.0329481455433824	0.0191780094168313	0.29735730536538	0.0299632086721231	0	0.31763895883621	0	0	0.00965090989720016	0	0	0.0794425959217228					EGR1	T cells regulatory (Tregs)	0.170748006005667	0.00326230270931211	negative correlation	< 0.2
con76	0.0911209170276483	0	0.31816612525948	0.0510490342813602	0	0	0	0.102204455823909	0	0	0	0.0757991633072399	0.0207413155369131	0	0	0.243740596145634	0	0.0281224010069035	0.00886611877407819	0	0	0.0601898728368338					EGR1	T cells gamma delta	0.0861846997014606	0.139746633249197	not significant	< 0.2
con77	0.079004649556106	0	0.466602364099074	0	0.0198062998211699	0.0582750007380733	0	0	0.00956567066558828	0	0	0.0548943897370899	0	0	0	0.218454753146546	0	0	0	0	0.0305287492520666	0.0628681229842857					EGR1	NK cells resting	0.19467947058699	0.000774488185260104	negative correlation	< 0.2
con78	0.0875405414494535	0	0.340330570089199	0.108872793576246	0	0	0	0.0925672714025106	0	0	0	0.0633248028458414	0.0179378173130114	0	0.0306136514239841	0.162320526355278	0	0	0.0584546959038004	0	0	0.0380373296406755					EGR1	NK cells activated	0.263513906091802	4.47227380702154e-06	positive correlation	0.2 - 0.4
con79	0.0890361709632927	0	0.258916494845215	0.0851438936603313	0	0.0442553040303891	0	0.0353512749340247	0	0	0	0.0682397645767816	0.018922871170686	0.0168626484014394	0	0.305475342255378	0	0.00054583295937157	0.0211986403119142	0	0.0160919599640247	0.0399598019271519					EGR1	Monocytes	0.0712862831781878	0.222185414177964	not significant	< 0.2
con80	0.0667661760725955	0	0	0	0	0.282734900266302	0	0.0359840116662267	0.00262839615505623	0	0	0.0598085349314298	0.0557518733192292	0	0.295025058770599	0.0741503316241233	0.0181093184976088	0	0	0.0460033805823666	0	0.0630380181144631					EGR1	Macrophages M0	0.0906576147827641	0.120259368238701	not significant	< 0.2
con81	0.260836196666031	0	0.182895600066198	0.0490765742470503	0	0.0633042714076656	0	0.00580128632322044	0	0	0	0.0950399598531879	0.0110222015421433	0.0150595292840447	0	0.219924998521613	0	0	0	0	0.015343885346779	0.0816954967420669					EGR1	Macrophages M1	0.167425129197708	0.003929145041583	negative correlation	< 0.2
con82	0.125380568385957	0	0.199576074501985	0.0714152263336499	0.0103378103623044	0	0.0109458219868945	0.0634208488109897	0	0	0	0.0572352219760355	0.0549030303879501	0	0	0.323378489427959	0	0	0.0374186518315148	0	0	0.0459882559947599					EGR1	Macrophages M2	0.120581569099666	0.0384690444419394	negative correlation	< 0.2
con83	0.113593617394281	0	0.128645345132341	0.118943783210132	0	0.0710997943797108	0	0.126583256009449	0	0	0.0287491039724792	0.0333774010836927	0.0482871960305398	0	0	0.236528252086811	0	0.00293531292538106	0.0455237424519229	0	0	0.0457331953232601					EGR1	Dendritic cells resting	0.00191334694279039	0.973895226124057	not significant	< 0.2
con84	0.118320732325207	0	0.218648945912281	0.130706260757488	0	0	0	0.102417259707185	0	0	0	0.0632934770704568	0.0435789401444274	0.033479040123639	0	0.243046162133657	0	0	0	0	0	0.0465091818256586					EGR1	Dendritic cells activated	0.0838233786379816	0.150965354835829	not significant	< 0.2
con85	0.109029926635525	0	0.384789050874139	0.106404915317525	0	0	0	0.0269614951047136	0	0	0	0.072540041139386	0.026849582761469	0.0364920175348562	0	0.118035328168087	0	0	0.0480473046199536	0	0.010549952839494	0.060300385004852					EGR1	Mast cells resting	0.0361095452150657	0.536726827309975	not significant	< 0.2
con86	0.11131431407409	0	0.138408432707573	0.013538749960914	0.00757787542367207	0.0418694874815722	0	0.014648167044571	0	0	0	0.045034392695513	0.135736548365705	0	0	0.368678011390152	0	0	0.0516931760138509	0	0	0.0715008448423857					EGR1	Mast cells activated	0.0215103570177047	0.712928000481741	not significant	< 0.2
con87	0.0707248678510864	0	0.282709761019002	0.192057578794346	0	0.0292080586156677	0	0.0473031937270951	0.00175799441422042	0	0	0.045411189852595	0.0398968392039296	0	0	0.200558536679719	0	0	0	0	0.049795352493421	0.0405766273489178					EGR1	Eosinophils	0.0687902686844863	0.238839956748403	not significant	< 0.2
con88	0.101099251172465	0	0.139600872997071	0	0	0.156643539713047	0	0.131476284359734	0	0	0	0.0765454376521851	0.0681535654052583	0.155034076261317	0	0.0443140034233277	0	0.0121721274608487	0.0614457636559451	0	0.0439084483837135	0.00960662951508805					EGR1	Neutrophils	0.234903306586701	4.60885077909514e-05	negative correlation	0.2 - 0.4
con89	0.0878070884571119	0	0.0906885527792086	0.0321662014686076	0.0136944513592406	0.00973377862089186	0	0.00991437553430584	0	0	0	0.0411307214253799	0.0583059180994933	0	0	0.517259052483218	0	0	0.0677061019701255	0	0.0320048410383473	0.0395889167640691					CDK5	B cells naive	0.127403528411965	0.0286797824385874	negative correlation	< 0.2
con90	0.126066918196746	0	0.238581961489655	0.047602512185493	0	0	0	0.0824392527522611	0	0	0	0.0308930333886226	0.107495286461163	0	0	0.292007206509691	0	0	0.0386094544828715	0	0.0287677391047422	0.00753663542875465					CDK5	B cells memory	0.0271413612473225	0.642451033370307	not significant	< 0.2
con91	0.0500665272181362	0	0.341119657163554	0.143911481920209	0	0.0807176283841699	0.034769632492838	0.00342477200322725	0	0	0	0.0657727221200969	0.0440920602024949	0.000121282222385367	0	0.122514850751905	0	0	0.0431420051505215	0	0.0160489034813973	0.0542984768890645					CDK5	Plasma cells	0.385122973161707	7.24400054644920e-12	positive correlation	0.2 - 0.4
con92	0.103090390974881	0	0.20618265693556	0.105871790719308	0	0	0	0.0364809029334514	0	0	0	0.0859028427151618	0.0506432663163829	0	0	0.299084085822934	0	0	0.0592795551034799	0	0.0334449088115199	0.0200195996673214					CDK5	T cells CD8	0.263587136560539	4.44404313366282e-06	positive correlation	0.2 - 0.4
con93	0.123014946986021	0	0.250468503565883	0.0883774316130717	0	0	0	0.108969603494978	0	0	0	0.103038865929811	0.015690211414723	0.0668625990919321	0	0.137993711890106	0	0	0	0	0.0661890524882612	0.0393950735252137					CDK5	T cells CD4 naive	0.223381453370903	0.000109094739708881	negative correlation	0.2 - 0.4
con94	0.206063442578942	0	0.190112074111745	0	0	0.126244760715718	0	0.0547162332554101	0.0518273555259341	0	0	0.08580246732451	0.0217710072632511	0	0	0.236011200581077	0	0	0.027451458643412	0	0	0					CDK5	T cells CD4 memory resting	0.154600549001189	0.00781198068872631	negative correlation	< 0.2
con95	0.0903049087941687	0	0.125764175637178	0.0575306933025945	0	0.168645102170664	0	0.049122432221656	0	0	0	0.0975118691794677	0.0749905146365837	0.014971590067199	0	0.221060846421814	0	0.00602067311598767	0.0804488676935812	0	0.0129770443883229	0.000651282370782943					CDK5	T cells CD4 memory activated	0.254942245598781	9.26446265114616e-06	negative correlation	0.2 - 0.4
con96	0.0844428493774848	0	0.148070691264099	0.0654005907785615	0	0.0894619579393539	0	0.117102314630295	0	0	0	0.0417903440773549	0.154525154628251	0	0	0.226241192442869	0	0.00319670023778737	0.0566403852521418	0	0	0.0131278193718022					CDK5	T cells follicular helper	0.415418341159752	9.77915367276493e-14	positive correlation	0.4 - 0.6
con97	0.0421123562091226	0	0.357124362365782	0.144667353066945	0.0148943261972536	0	0.0789857256552287	0.0133746478466255	0	0	0	0.0959947704744168	0.0458708253539322	0.0597623753202912	0	0.0627401483054295	0	0	0.0622071913303063	0	0	0.0222659178746657					CDK5	T cells regulatory (Tregs)	0.145379895823911	0.0124307436526501	negative correlation	< 0.2
con98	0	0	0.313549438685632	0.068806574279709	0	0.0555636152997851	0	0.0796156031061606	0	0	0	0.120796411181168	0.0197243837548093	0	0	0.202707757855627	0	0	0.0795145588763296	0	0.0218650259552319	0.037856631005548					CDK5	T cells gamma delta	0.0741647236726632	0.204026656885655	not significant	< 0.2
con99	0.0391769811546431	0	0.320994276920627	0.0275498092099254	0	0.00280305510626743	0.0107846913336326	0.0867328975676358	0	0	0	0.0790740062556188	0	0	0	0.231063426025369	0	0	0.0771643822961267	0	0.0944509269299314	0.0302055472002233					CDK5	NK cells resting	0.256234030832829	8.31500578477516e-06	negative correlation	0.2 - 0.4
con100	0.0512353059050021	0	0.0694725999166088	0	0	0.0742747840084285	0	0.0367741455092911	0	0	0.0607870267967818	0.0157525413886562	0.101003110250343	0	0	0.362986390453213	0	0.0161610209989105	0.0425141032991705	0	0.12600800456025	0.0430309669133457					CDK5	NK cells activated	0.299913505118501	1.51541449670618e-07	positive correlation	0.2 - 0.4
con101	0.110579878110209	0	0.199844234640942	0	0	0.114935816539001	0	0.0849079322547937	0	0	0.0177451582547773	0.0496061621947006	0.065779422251791	0.0709057536555608	0	0.101570352955664	0	0.0259510639477306	0.118402974040872	0	0.0397712511539588	0					CDK5	Monocytes	0.210548938010131	0.000270684353319031	negative correlation	0.2 - 0.4
con102	0.21857600078242	0	0.281682623795846	0	0	0.132486911002402	0	0.0108413372224556	0	0	0	0.0565151582221494	0.0871213640448215	0	0	0.148887544626848	0	0	0.040783528711507	0	0.00201442132273221	0.0210911102688182					CDK5	Macrophages M0	0.211794889138658	0.000248400619790606	negative correlation	0.2 - 0.4
con103	0.102340317762607	0	0.183534776495565	0	0	0.122071762829792	0	0.160781872214601	0	0	0	0.0533563864058905	0.0374050549415101	0	0	0.199634751375364	0	0.00610561507689703	0.0688096613223811	0	0	0.0659598015753917					CDK5	Macrophages M1	0.197230785307464	0.000657554282421108	negative correlation	< 0.2
con104	0.051391158347325	0	0.141361240509706	0	0	0.17032127528128	0.0630584959690825	0.0583361443851457	0	0	0.0142576532660705	0.0544251504218212	0.0814910270538841	0	0	0.245316276005715	0	0.00939252547088634	0.03347652059047	0	0.0465325767162796	0.0306399559823337					CDK5	Macrophages M2	0.00154513321045892	0.978917653051425	not significant	< 0.2
con105	0.135516401911543	0	0.256766584502112	0.155309801087904	0	0.0119553204873374	0.075763175433171	0.0358981563218091	0	0	0	0.0999139759323202	0.0341770696237999	0.0407311125371277	0	0.0413649742978305	0	0	0.0994173865081268	0	0	0.0131860413569184					CDK5	Dendritic cells resting	0.00287705981924159	0.960755582932347	not significant	< 0.2
con106	0.0541062796226048	0	0.226711115067512	0.0338787168697249	0	0.114541179238276	0	0.103300028857972	0	0	0	0.0728419054691429	0.0682801436727128	0.088644967790345	0	0.0423891499354344	0	0.00389923942599081	0.158417678260195	0	0.0329895957900893	0					CDK5	Dendritic cells activated	0.0592542023524232	0.310442008813853	not significant	< 0.2
con107	0.241374447066929	0	0.295856029706002	0.020519468182521	0	0.149294742349499	0	0	0	0	0	0.0420931672870337	0.0738249044620909	0.0233639125291982	0	0.139565326564029	0	0	0.00526564732423863	0	0.00700833233195393	0.00183402219650562					CDK5	Mast cells resting	0.0307587465642315	0.598762861669246	not significant	< 0.2
con108	0.0907879463353378	0	0.301901209054397	0.0557711225700866	0	0.0831368667497304	0.0508179987594075	0	0	0	0	0.0471380039959365	0.0357036892874431	0.0309648095626361	0	0.211511164483259	0	0	0.0116009557594493	0	0.00489256206225906	0.0757736713800574					CDK5	Mast cells activated	0.0437084993284674	0.454527476909952	not significant	< 0.2
con109	0.0810719515892679	0	0.258538183069254	0.0148966097315856	0	0.145700206801002	0	0.0704915357180045	0	0	0.0198304024181002	0.0713274394041567	0.0781347632269598	0.0683998496695259	0	0.0262316885670662	0	0.0112154895142549	0.104594171195102	0	0.0495677090957206	0					CDK5	Eosinophils	0.00802188221234686	0.890874605917239	not significant	< 0.2
con110	0.128387330792201	0	0.249828147941242	0.0829861183227767	0	0.0257532570901422	0	0.0221838634018846	0	0	0	0.103418093925869	0.050590991761791	0.0587500500447583	0	0.144256527248047	0	0	0.079232096813331	0	0	0.0546135226579573					CDK5	Neutrophils	0.114536245345723	0.0493743305512511	negative correlation	< 0.2
con111	0.0483081755034358	0	0.300097516563778	0	0.033286088192894	0.0974960065080367	0	0	0	0	0.0117408540330779	0.0198255141981359	0.0633942624698974	0.023176347071196	0	0.231058481840073	0	0	0.141809215590732	0	0.0298075380287441	0					KCNC2	B cells naive	0.195659171054384	0.000727483343508971	negative correlation	< 0.2
con112	0.141441646549801	0	0.268347116101489	0.0625374025835566	0	0.0490584370820043	0	0	0.0096161966737642	0	0	0.0627820306508805	0.0485029608584538	0.0799934604452797	0	0.0929805706693152	0	0	0.160677325548264	0	0.0240628528371913	0					KCNC2	B cells memory	0.00611266118865075	0.91673793490187	not significant	< 0.2
con113	0.0670350000460884	0	0.184064912251412	0.0472535318842573	0.0314214105302694	0	0	0.12769654735447	0	0	0	0.0810026780352313	0.0542474129493243	0.13308870256436	0	0.0337530513845089	0	0	0.192125675088069	0	0.0483110779120099	0					KCNC2	Plasma cells	0.33809574615153	2.5422458289902e-09	positive correlation	0.2 - 0.4
con114	0.0486175631637969	0	0.140824876496576	0.0920286106911694	0.0343002194314883	0	0	0	0	0	0.0185985570023372	0.0150705360892759	0.448089393874911	0.0680083165613164	0	0	0	0.0258835557817143	0.0617299106259885	0	0.0468484602814254	0					KCNC2	T cells CD8	0.242593156271217	2.5303824415852e-05	positive correlation	0.2 - 0.4
con115	0.0960265965297198	0	0.149738993809574	0.0424497215829051	0.0826870932585366	0.0435302992400428	0	0.0213384730016506	0	0	0.0679365279282047	0.0169222949570811	0.0833924671321692	0.1207438541244	0	0.0344389133317327	0.00413545436647865	0.00808054144450473	0.195383398133148	0	0.0331953711598512	0					KCNC2	T cells CD4 naive	0.233068776808125	5.30211934500197e-05	negative correlation	0.2 - 0.4
con116	0.115595088054584	0	0.266902387832123	0.0630669147459253	0	0	0	0.0150474363896693	0	0	0	0.101038446659898	0.021225954986962	0	0	0.240216217425191	0	0	0.0760702121174628	0	0.0314283122091069	0.0694090295790778					KCNC2	T cells CD4 memory resting	0.145483773702064	0.0123675463141407	negative correlation	< 0.2
con117	0.243881411458085	0	0.101042321305482	0.113040149075401	0	0	0	0.0994313360130603	0.0151253969998887	0	0	0.0172699781232993	0.0593296054136782	0.11943011555957	0	0	0	0.00776518820980711	0.220825799625901	0	0.00285869821582757	0					KCNC2	T cells CD4 memory activated	0.268118245288537	2.99242253631317e-06	negative correlation	0.2 - 0.4
con118	0.0341166110083387	0	0.31611117791779	0.072960575791121	0	0.0353149219764473	0.000342450702450095	0.0600529466874558	0	0	0	0.126976850714943	0.0441156379400339	0.0431285403185678	0	0.118333486366588	0	0.00979743004336725	0.0857503389556671	0	0.0349839195861941	0.0180151119910359					KCNC2	T cells follicular helper	0.375291004090697	2.6718251505932e-11	positive correlation	0.2 - 0.4
con119	0.0373245147345811	0	0.273441738896246	0	0	0.183651526489167	0	0.0479378977010438	0	0	0	0.0859966414684419	0.0532711195481675	0.0432287942407197	0	0.1114174091157	0	0	0.123648594340592	0	0.0400817634653403	0					KCNC2	T cells regulatory (Tregs)	0.189504635959307	0.00107275249911041	negative correlation	< 0.2
con120	0.0809994993183792	0	0.162453033542269	0.0738975433289367	0	0.0268863281103987	0	0.0728775324055096	0	0	0	0.0499146500377733	0.0563467873576969	0.0995137905461138	0	0.0720866479739559	0	0.09665930162418	0.0968118455556372	0	0.11155304019915	0					KCNC2	T cells gamma delta	0.114597276334822	0.0492525265738289	negative correlation	< 0.2
con121	0.163492309440144	0	0.224775968203263	0	0.0313598352166877	0.21467249434777	0	0	0	0	0.0145100829419259	0.0715276323746669	0.046949067456974	0.091650451985132	0	0.0415252229960418	0	0	0.0958980858211638	0	0.00363884921623102	0					KCNC2	NK cells resting	0.242936140073658	2.46246755682759e-05	negative correlation	0.2 - 0.4
con122	0.179522059540416	0	0.238644384123573	0	0	0.192165755956464	0	0.0253379252534715	0.00780724811260542	0	0.0254419051737701	0.0671309373124069	0.0510780673145738	0.0286381900970812	0	0.0964524257338743	0	0.022617520538645	0.0249153828593786	0	0.0366521245440111	0.00359607343972886					KCNC2	NK cells activated	0.273960898104326	1.77784813923963e-06	positive correlation	0.2 - 0.4
con123	0.14925247083584	0	0.256605941955158	0	0.0347447476470825	0.0325945686965315	0	0.0495013662266415	0	0	0	0.0256688222890804	0.0562939607038201	0.0195730070002324	0	0.215129257494028	0	0.0135568602471853	0.147078996904401	0	0	0					KCNC2	Monocytes	0.166561529549474	0.00412151945319385	negative correlation	< 0.2
con124	0	0.0138146906507448	0.283767742693562	0	0.0283856530793776	0.134415008303319	0.0386681833231064	0.0952123138209429	0	0	0	0.126364417133446	0.0847526592508782	0.106953712328346	0	0	0	0.0398699090217965	0.0238666063798956	0	0.0239291040145856	0					KCNC2	Macrophages M0	0.242621202571913	2.52476307103666e-05	negative correlation	0.2 - 0.4
con125	0.0511411082432667	0	0.273373642909066	0	0.0270960276454702	0.0823920806524661	0	0.145934209518842	0	0	0.0332187409207777	0.0772837538690102	0.0653864438918627	0.00612185504313374	0	0.114083238337387	0	0	0.0217324970075535	0	0.0611439117931182	0.0410924901680466					KCNC2	Macrophages M1	0.115716382393453	0.0470631450146046	negative correlation	< 0.2
con126	0.138400488582459	0	0.337839533375631	0.0387856228249806	0	0.0020615968257302	0	0.091844217215974	0	0	0	0.14777458705719	0	0.0180359159143724	0	0.119552032853544	0	0	0.0600595207109635	0	0	0.0456464846391551					KCNC2	Macrophages M2	0.0653200179195918	0.263421920934671	not significant	< 0.2
con127	0.155016205170191	0	0.224119215307412	0.0544473045784609	6.99703999050662e-05	0.0123464141034632	0	0.0803173153284683	0	0	0	0.118729358915377	0.0857843824601952	0	0	0.252034406842959	0	0	0	0	0	0.0171354268935687					KCNC2	Dendritic cells resting	0.0659056681041152	0.259155932662116	not significant	< 0.2
con128	0	0	0.338991024731066	0.114360769629182	0	0	0.00406983172546071	0.0726267400703336	0	0	0	0.152446463644319	0.0541638700725764	0	0	0.203634449644179	0	0	0.0297871903613371	0	0.0103984511749028	0.0195212089466438					KCNC2	Dendritic cells activated	0.0261150670224285	0.655082372299587	not significant	< 0.2
con129	0.0393870390067028	0	0.265324116073003	0	0.0258895480586373	0.0706474573364633	0	0.0219896325710653	0	0	0.143091725618141	0	0.05310608099449	0	0	0.21564263052179	0	0	0.0353510606930816	0	0.101675437991779	0.027895271134847					KCNC2	Mast cells resting	0.0558567459465305	0.339049684377169	not significant	< 0.2
con130	0.153235538988202	0	0.24421501205514	0.0867642462713212	0	0.008596574999155	0	0.0187675359404936	0	0	0	0.0773909835052587	0.0130289082425803	0	0	0.246701963883728	0	0	0.0620467526339801	0	0.04037497096806	0.0488775125120805					KCNC2	Mast cells activated	0.0374843820116699	0.521322940278486	not significant	< 0.2
con131	0.114337913698695	0	0.260199598323395	0	0	0.117129507377995	0	0.157178516722317	0	0	0	0.0548806527731992	0.0594660704701729	0.0870980633745308	0	0.0576208193317232	0	0	0.080631009729988	0	0.00412762438152052	0.00733022381646326					KCNC2	Eosinophils	0.0758701330006891	0.193788323891628	not significant	< 0.2
con132	0.1346302463632	0	0.248562636585114	0.0687367646537164	0	0.0111027558256426	0	0.022105395645679	0	0	0	0.0387889235094336	0.0211951338418318	0	0	0.340141978880852	0	0	0	0	0.0387585311475964	0.0759776335469346					KCNC2	Neutrophils	0.0662275745340095	0.256831491925387	not significant	< 0.2
con133	0.180259427562311	0	0.264630275618837	0.105595743890095	0	0.00545048711952183	0	0.0675496059997431	0	0	0	0.118896578746718	0.0439059052507099	0.0616987184084009	0	0.052818109032253	0	0	0.0790128675235712	0	0	0.0201822808478391					MET	B cells naive	0.0838606045265073	0.150783347839569	not significant	< 0.2
con134	0.0338615636848996	0	0.36210567241949	0.0693318250636843	0.0506057281222504	0	0	0.109068878496325	0	0	0	0.0877531661469205	0.0451733823576104	0.0381466995079519	0.0125525235602729	0.156264625686842	0	0.00844275629898544	0	0	0	0.0266931786547682					MET	B cells memory	0.109495707488878	0.0603377512714977	not significant	< 0.2
con135	0.00392195295710554	0	0.296731828389073	0	0.0922587288016113	0.0467149256469164	0	0.0253533496122833	0	0	0.0171781167655812	0.1118672570825	0.0404374117442493	0	0	0.238655386136605	0	0.00754140687115131	0	0.0603869668550022	0	0.058952669137921					MET	Plasma cells	0.252927949457301	1.09532553071076e-05	positive correlation	0.2 - 0.4
con136	0.100824957898898	0	0.195957905963822	0.0450927252830898	0	0.0520765072332745	0	0	0.0191585920737281	0	0	0	0.0447684116089093	0.155118438814873	0	0.328299011183147	0	0	0	0.0154241795205198	0	0.0432792704197377					MET	T cells CD8	0.186160454967894	0.00131833292444907	positive correlation	< 0.2
con137	0	0	0.385810765093366	0.0335863977473232	0	0.204268872836772	0	0.0213819165949242	0	0	0	0.0599606318919615	0.0196536177415327	0	0	0.192392279529677	0	0.00380024970018229	0.0311301854014664	0	0.0480150834627948	0					MET	T cells CD4 naive	0.175124659674858	0.00254067300180552	negative correlation	< 0.2
con138	0.0348419102900299	0.0196944791576146	0.22691269051075	0.0333227805728172	0.10109818207555	0	0	0.0132787981768304	0	0	0.0431385834878349	0.0203172428469925	0.076362591484849	0	0	0.392841181112175	0	0	0	0	0	0.0381915602845562					MET	T cells CD4 memory resting	0.048260506354233	0.408881475495474	not significant	< 0.2
con139	0.0836979112709421	0	0.29183488279225	0.0186645552441688	0.136233466007887	0.0277600508858628	0	0	0	0	0.0703645284029691	0.0403342366926969	0.0218031455154184	0	0	0.204287780220638	0.0113226643294981	0	0.0478806112658221	0	0.0265634107615073	0.0192527566103391					MET	T cells CD4 memory activated	0.149602741667372	0.0100792435621503	negative correlation	< 0.2
con140	0.0728070498865585	0	0.106963067507496	0	0	0.0972824371533192	0	0.107723919051363	0	0	0.0176439071646537	0.0369907355850242	0.286843333961577	0.0756756324459106	0	0.150074299496818	0	0	0.0479956177472798	0	0	0					MET	T cells follicular helper	0.340914473271743	1.83722634528312e-09	positive correlation	0.2 - 0.4
con141	0	0.20928776120496	0.231526267499115	0.0510294700629784	0	0.00682246978509644	0	0.101483809479273	0.017130646401807	0	0	0.0854385057261934	0.0548541881863947	0.0115256210456415	0	0.185733180375148	0	0.0359923080388328	0.00917577219455908	0	0	0					MET	T cells regulatory (Tregs)	0.0608019409029329	0.297951103981358	not significant	< 0.2
con142	0.0363006330503818	0	0.322180172083932	0.0850032865473559	0.0251991717689286	0	0	0.0650856042628449	0	0	0	0.0733425066079522	0.0697582813556808	0.0674577192400571	0	0.185679329483035	0	0.00929080731421514	0.0253342953019349	0	0.0353681929836815	0					MET	T cells gamma delta	0.0755037742298906	0.195955457085003	not significant	< 0.2
tre1	0.187489052921372	0	0.23295965218919	0	0	0.179046016523005	0	0	0	0	0	0.143568644559081	0.0197046216326499	0	0	0.188422434184568	0	0	0	0	0.0488095779901327	0					MET	NK cells resting	0.152318873867551	0.00878362809418407	negative correlation	< 0.2
tre2	0.0841468585997582	0	0.233257019249987	0	0.0713481386453953	0.0610881980755451	0.0245392875903121	0	0	0	0.0151091076237976	0.0815932386392012	0.0735120046861745	0.145146145227201	0	0.0465056869188392	0	0	0.163754314743788	0	0	0					MET	NK cells activated	0.304791300503677	9.27733018063962e-08	positive correlation	0.2 - 0.4
tre3	0.182779525847946	0	0.174623058899928	0	0	0.234230636788603	0.0321408010039548	0	0	0	0.103721096817814	0.00517500522435579	0.0451156427739531	0.0749822146516656	0	0.0278890141270251	0.0291933822083785	0	0.0901496216563751	0	0	0					MET	Monocytes	0.128524147765197	0.0272955652329075	negative correlation	< 0.2
tre4	0.14965857680046	0	0.203049462821516	0.0483713962473458	0	0	0	0.123985336990211	0	0	0.0492244636503352	0.0148843963739232	0.053653441402337	0.079008639850547	0.0186637071949502	0.0341004018269621	0.0463857397266562	0	0.12643069855481	0	0.0525837385599462	0					MET	Macrophages M0	0.0613843340959745	0.293338666029941	not significant	< 0.2
tre5	0.204536535534494	0	0.237136370445936	0	0.0464873037860765	0.0883851868003437	0	0.0147692965943183	0	0	0.00192230331885596	0.0467953027420927	0.034522131789526	0.0831859862225716	0	0.0886167272056949	0	0	0.153642855560091	0	0	0					MET	Macrophages M1	0.174928991692549	0.00256954466451067	negative correlation	< 0.2
tre6	0.140947098400847	0	0.24730949618739	0	0	0.203442137411301	0	0.0112733191910421	0	0	0	0.0787020887794451	0.128647442075072	0	0.00699036286686048	0.121091850346442	0	0	0.00338547517330688	0	0.0326696080694682	0.0255411214988258					MET	Macrophages M2	0.306666791371784	7.66372826897335e-08	negative correlation	0.2 - 0.4
tre7	0	0.182070957983448	0.256545741650053	0	0.0768313470504931	0.0137753443132945	0.0112645709880583	0	0.140740266891987	0	0.0073425454958125	0.0547526438785607	0.00145474385166421	0.0414668060434471	0	0.0807165865142994	0	0.0226743339920386	0.0957838115195303	0	0.0145802998273123	0					MET	Dendritic cells resting	0.0463589756814829	0.427610241975579	not significant	< 0.2
tre8	0.0799152302768089	0	0.148389505741969	0	0.073868776260055	0.31638930536794	0	0	0.0139528296064482	0	0	0.123058003440647	0.0491253290859382	0.0565080031326517	0	0.0479730560578748	0	0	0	0	0.090819961029668	0					MET	Dendritic cells activated	0.150883526467176	0.00944857684009136	positive correlation	< 0.2
tre9	0.21486023411871	0	0.0572264190791881	0.171339814007874	0	0.125294983521987	0	0.0613446038946533	0.0347331156401025	0	0	0	0.0667211174327029	0.0884799389219107	0	0.0525607645893683	0	0.0125132929078574	0.0859453369578209	0	0.0289803789278254	0					MET	Mast cells resting	0.191338581608487	0.000956685457570053	positive correlation	< 0.2
tre10	0.0538081378696297	0	0.15837365549144	0	0	0.086982611350024	0	0.105219456289056	0	0	0	0.113306286058023	0.0733211358160365	0.101293109604132	0	0.159119027816373	0	0.00233300233545438	0.137419011521526	0	0	0.00882456584830596					MET	Mast cells activated	0.0810227406639227	0.165141299554438	not significant	< 0.2
tre11	0.141246817772694	0	0.348183437585288	0.0431335094167862	0	0.0106919854396507	0	0.0344828408447118	0	0	0	0.124462513039328	0.0195676159095705	0.0304877102335736	0	0.115690369405273	0	0.000619310150737501	0.0950285995745469	0	0	0.0364052906278393					MET	Eosinophils	0.00731284342808419	0.900467634988376	not significant	< 0.2
tre12	0.109592100028775	0	0.11267921801458	0	0	0.184518402220486	0	0.0620640193232977	0	0	0.0121264028791059	0.0348456231939802	0.0668839219412978	0.0453793018709523	0	0.213640843694943	0	0	0.123290947465012	0	0.0349792193675702	0					MET	Neutrophils	0.305673098052272	8.48163373191573e-08	negative correlation	0.2 - 0.4
tre13	0.0787408692178085	0	0.246091627546352	0.0298521720555801	0.0433905645267242	0.00994234855153523	0	0	0.00442608666515157	0	0.035390173655274	0.0443586033767112	0.095526971336836	0	0	0.266020167852797	0	0	0.0319321250747831	0	0.0211617902520168	0.0931664998884302					GRIA2	B cells naive	0.15099755648136	0.00939416263166672	negative correlation	< 0.2
tre14	0.117017529234641	0	0.105347575360924	0	0	0.164105865768854	0	0.00972751881277021	0.00695309908359611	0	0.00413455820259079	0.0365376436173597	0.0334692136367092	0	0	0.335371240750176	0	0.0139138661679955	0	0	0.0430095479828114	0.130412341381571					GRIA2	B cells memory	0.0381784869080794	0.513632986266474	not significant	< 0.2
tre15	0.125439809925129	0	0.127088321739101	0.114773116419828	0	0	0	0.112355201193351	0	0	0	0.102029946201632	0.0979780753211833	0.118854361590329	0	0.00670293515845109	0	0	0.147677916824243	0	0.0471003156267517	0					GRIA2	Plasma cells	0.377370485155614	2.03470595467268e-11	positive correlation	0.2 - 0.4
tre16	0.0861775277531381	0	0.313243787639956	0.112726763391997	0	0.0336594465363184	0	0.0611151919094643	0	0	0	0.0813342800318327	0.0327551959694849	0	0	0.0787883398035848	0	0	0	0.0395147712357005	0.109362254064481	0.0513224416640412					GRIA2	T cells CD8	0.226434538252687	8.71949549374618e-05	positive correlation	0.2 - 0.4
tre17	0.15624885163805	0	0.180967769715076	0.0109370924779489	0	0.131700812272853	0	0.107211031249859	0	0	0	0.0935397726366019	0.0547868894599403	0.0463717475790513	0	0.0571129155819132	0	0.0153945888270857	0.0917165448598142	0	0	0.0540119837018071					GRIA2	T cells CD4 naive	0.172396214901573	0.00297117497196677	negative correlation	< 0.2
tre18	0.177621721881299	0	0.29072568178995	0.0735465219065279	0	0.0170686805618774	0.00688110611270814	0.0129864381479149	0	0	0	0.0711640569688685	0.0264611105811306	0	0	0.269957448190684	0	0	0.0203617523249396	0	0.0160259988270379	0.0171994827070623					GRIA2	T cells CD4 memory resting	0.171713407693043	0.00308879322040078	negative correlation	< 0.2
tre19	0.0366229899307114	0	0.273727829983224	0.160305933021336	0	0	0	0.0511324262509454	0	0	0	0.0772666993495121	0.046408102175106	0.0225182832111788	0	0.27658243667056	0	0.00973287874169811	0.0199598930892064	0	0	0.0257425275765212					GRIA2	T cells CD4 memory activated	0.20151619166934	0.000497218512585638	negative correlation	0.2 - 0.4
tre20	0.262263317650025	0	0.246938362989095	0.0156966414715827	0.0143586467534031	0	0	0.0525402910003839	0	0	0	0.0856367101088351	0.0392064365357306	0	0	0.228800565711924	0	0	0	0	0	0.0545590277790209					GRIA2	T cells follicular helper	0.334210263045333	3.95680746261851e-09	positive correlation	0.2 - 0.4
tre21	0.0795713052328431	0	0.0700683421561741	0.0409849890349683	0.0296116957978527	0.0620514660112965	0.0195824673394793	0	0	0	0	0.0439856757217534	0.0257712294718854	0	0.00631863663011049	0.419974018270417	0	0	0.0408855929310335	0	0.0378453804767965	0.12334920092539					GRIA2	T cells regulatory (Tregs)	0.190613457512188	0.00100111953126826	negative correlation	< 0.2
tre22	0.137468250118903	0	0.383869158154678	0	0.00927752495501246	0	0	0.136717693683929	0	0	0	0.117387287568601	0.00224680757831174	0.0419330933064155	0	0.0681170745847037	0	0.0181860778754932	0.0394324122122138	0	0	0.0453646199617382					GRIA2	T cells gamma delta	0.0964108765166291	0.0983852132905968	not significant	< 0.2
tre23	0.0851285476706245	0	0.126248559538118	0.0208883064872492	0.0195516433162187	0	0	0.0343535295915467	0	0	0	0.0472701262598383	0.220169543794777	0.0028982957383791	0	0.273713161165774	0	0	0.0283235674552058	0	0.0795299234548856	0.0619247955273836					GRIA2	NK cells resting	0.276183525688755	1.45372963346918e-06	negative correlation	0.2 - 0.4
tre24	0.230099125917737	0	0.0328201088946769	0	0.0989840495840229	0.0413028692264293	0	0	0	0	0.00744834790688274	0.0976549547465216	0.179555249318639	0.0914580519981945	0	0.0286532293191225	0	0	0.192024013087774	0	0	0					GRIA2	NK cells activated	0.322276598284913	1.48225780504057e-08	positive correlation	0.2 - 0.4
tre25	0.176842668176135	0	0.167006611058259	0.0589702753842913	0	0.0803313311182222	0	0.00280335707474988	0	0	0.0119242033031363	0.0330839068021594	0.0887384989991967	0.0761953033677104	0	0.150898936444431	0	0.00161424784943923	0.136700943775779	0	0.0148897166464912	0					GRIA2	Monocytes	0.121166852821327	0.0375307809374671	negative correlation	< 0.2
tre26	0.165390877054274	0	0.268016207991877	0.047756813018907	0	0.00138519732524791	0	0.0913831483755928	0	0	0	0.126542937535851	0.0370210485023252	0.0330211553088468	0	0.0815961505158819	0	0.026929213244097	0.0693992210379341	0	0.045607183938212	0.00595084615095308					GRIA2	Macrophages M0	0.20948832452349	0.000291107974814493	negative correlation	0.2 - 0.4
tre27	0.270296592263412	0	0.138621422674716	0	0.0172493738230823	0	0	0.148346377341583	0	0	0.0544551311282966	0.0116991210766589	0.0536878637224613	0.0696883757416999	0	0.102651806862427	0	0	0.113472704088565	0	0.019831231277097	0					GRIA2	Macrophages M1	0.1785095257069	0.00208575194714497	negative correlation	< 0.2
tre28	0.0411007536521988	0	0.26609385064694	0	0	0.134154019579099	0	0.0360903813014173	0	0.0172650604646442	0	0.0636013510695956	0.128833907567355	0.0481401489137769	0	0.179518735998282	0	0	0.079499644658783	0	0.0057021461479092	0					GRIA2	Macrophages M2	0.0322927383852715	0.580650142913415	not significant	< 0.2
tre29	0.179277159202861	0	0.120302563663036	0	0	0.142917132474814	0.000922402699895883	0.0290640017432391	0	0	0.0869474003103993	0.00426528967891212	0.072116779044044	0.0535962281623763	0	0.173476708701051	0	0	0.100374248990857	0	0.0367400853285143	0					GRIA2	Dendritic cells resting	0.0215471195657317	0.712459063506608	not significant	< 0.2
tre30	0.0129549746023628	0	0.146713251651991	0.00887022313676839	0	0.238356608109384	0.00319662836662515	0	0	0.00548000045594687	0	0.0578619983991447	0.0355074410516179	0	0	0.349306288130533	0	0.0111742924807733	0.123752508751884	0	0.00682578486296893	0					GRIA2	Dendritic cells activated	0.0304294095865225	0.602684523573122	not significant	< 0.2
tre31	0.115757610242233	0	0.356886108350068	0.0898510588019522	0	0.0247585393151111	0.00431397198479391	0	0.0055482227686896	0	0	0.068167979297048	0.0519207084962669	0	0	0.199259041985062	0	0	0.0157778868618071	0	0.035267520955955	0.0324913509410135					GRIA2	Mast cells resting	0.0545389778929529	0.350584754735051	not significant	< 0.2
tre32	0.155232561242167	0	0.199307021379733	0	0	0.12131662829541	0	0.0843282777130375	0	0	0	0.0747554673377363	0.0643909102737109	0.135453699185853	0.00670081939114195	0.110227575249466	0	0	0.0482870399317438	0	0	0					GRIA2	Mast cells activated	0.0364602593366219	0.532775836966117	not significant	< 0.2
tre33	0.0741157076288032	0	0.0788115028905286	0	0	0.14421137375542	0	0.0528403055679931	0	0	0.00895490745207123	0.0761264955816166	0.160180707865515	0	0.00265361128359234	0.297770770612997	0	0	0.0715573055296699	0	0	0.0327773118317938					GRIA2	Eosinophils	0.117608082201243	0.0435476390113155	positive correlation	< 0.2
tre34	0.115148266304251	0	0.207437651746582	0.0873349186809023	0	0.071342447727818	0	0.11795610111502	0	0	0.0414526665864091	0.0495790365425365	0.0550581354854962	0.0472600092100568	0	0.0856934973275849	0	0.0268955823692765	0.0948416869040662	0	0	0					GRIA2	Neutrophils	0.0501750627099946	0.390524145030798	not significant	< 0.2
tre35	0.364025045996102	0	0.260726326529075	0	0	0.114315379400842	0	0.0372783047567538	0	0	0	0.0361756092167682	0.0272211912363711	0.0370866083537124	0	0.0503060712872951	0	0.00211799808067022	0.0707474651424101	0	0	0
tre36	0.156282838064271	0	0.255608003426164	0.035584248535475	0	0.0411165568150626	0.0124619115885957	0.040287645332422	7.3612390026478e-05	0	0	0.11686229805728	0.0407515440920283	0.0432542740381013	0	0.139491695637804	0	0.0264277197986909	0.0917976522240785	0	0	0
tre37	0	0	0.241683655864104	0.0440381528370394	0.0588639281285378	0	0	0.161675045476315	0	0	0.0396444903002666	0.101229445252976	0.0320395453255323	0.0646016609806152	0	0.193137317135531	0	0	0.031588774835475	0	0	0.0314979838636079
tre38	0.168227717104731	0	0.168890438649179	0	0	0.137983091225361	0	0.0501065607709231	0	0	0	0.0710123655541237	0.0532105877285416	0	0.00709157406819249	0.262684309764967	0	0	0.0807933551339812	0	0	0
tre39	0.100581260283737	0	0.0692473970083848	0.0164440281390219	0	0.161730707152857	0	0.0529337381574158	0.0664456514620291	0	0.0775983660177204	0.0303691886759993	0.0579534385055081	0.120769174115854	0.00342236812982419	0.0227564181825312	0	0.00959720003489871	0.210151064134219	0	0	0
tre40	0.125419874253831	0	0.18462007116881	0.0360729455866746	0.180803720177409	0	0	0.0691353335768875	0	0	0.045894715652452	0.0013996170732857	0.0231249991747313	0.176380466020684	0	0.0768969981957279	0	0	0.0723984988662014	0	0.00785276025330628	0
tre41	0.191248498551738	0	0.0753508388927004	0.119778159560182	0	0.170943048144495	0.0586299162953536	0.00711448580170904	0.00646005989129551	0	0.0224243729730614	0.118626222928086	0.00869477827044875	0.108777949628048	0	0	0.00665404107033195	0	0.100261406934817	0	0.00503622105773317	0
tre42	0.0845363882915762	0	0.214211260577992	0	0	0.122434841571631	0	0.0470164506463022	0	0	0.0315911526433785	0.0672912628063546	0.059783353828345	0.0611591707683672	0	0.120170071130036	0	0	0.0940955189902356	0	0.0753570527378232	0.0223534760079588
tre43	0.0834815835942687	0	0.102018242477953	0.0100751974458667	0.215178589951853	0	0	0.0823426852695401	0.00524098941183169	0	0	0.122835879931498	0.0755695776571684	0.133304318078217	0	0.0136270837038708	0	0	0.156325852477932	0	0	0
tre44	0.107575664990196	0	0.0763363990968308	0.0792366602931596	0.0243085301688644	0.106682377760688	0.0868271956360968	0	0	0	0	0.0827898468226745	0.0936136307705011	0	0	0.29026036879062	0	0.00931799871741317	0	0.0265396856396183	0	0.016511641313337
tre45	0.138101793181554	0	0.23668654053028	0.0655581361665311	0.0668246478730798	0	0.000514215461220861	0.0171010154074429	0	0	0	0.106261551819592	0.0495763911805875	0	0	0.263027868562338	0	0	0.020637459714874	0	0	0.0357103801025005
tre46	0.0695382225216989	0	0.0753896839841444	0.0364771229419264	0	0.257047913482179	0	0	0	0	0.0242031936116078	0	0.118169528225626	0.0345514893545117	0.000772917595454239	0.286795578620957	0	0.0023987950616634	0.0747796409581301	0	0	0.0198759136421015
tre47	0.261624149453568	0	0.194568502735103	0.117726562389469	0	0.000891416278418264	0	0.0349438150533128	0	0	0	0.0582483275484543	0.0506985007255424	0.086971986419829	0	0.0429002460604558	0	0.00139633064162968	0.150030162694217	0	0	0
tre48	0.0982809513051558	0	0.23530338609391	0.100390857370548	0	0	0	0.0101424551655247	0	0.0327953842818303	0	0.0936156380076997	0.00693696815841514	0	0	0.32758901961178	0	0	0.0152506420282843	0	0.0526307232969673	0.0270639746798845
tre49	0.076500221780912	0	0.0918670668031488	0	0.133315155687062	0	0	0.0239844986363173	0.0305241842995681	0	0	0.18997653402837	0	0.0697368737593445	0	0.148284120892157	0	0.00761135452771209	0.161132357895346	0	0.0670676316900629	0
tre50	0.0908489923890356	0	0.0823071852391622	0.104052920749093	0	0.0800242870553492	0	0.00355379616824138	0.0145941216984949	0	0	0.0654874424846486	0.0568708459358993	0.01377185703726	0.000629732003661936	0.140259476813873	0	0	0	0.135631549747747	0.0691509293004632	0.142816863377071
tre51	0.102725012742593	0	0.194998093940038	0.0815705286650849	0	0.0595188280699481	0.0179603661394407	0	0.0347991437871587	0	0	0.105562006498957	0.206442951515302	0.124364821988543	0	0.0543672047102875	0	0	0.017691041942647	0	0	0
tre52	0.0870908712752505	0	0.295275535384584	0.0448012677146316	0.0154252469642521	0.00912762884459374	0.0452049258112091	0.00751912730119358	0	0	0	0.0591865744020529	0.0025563835575129	0.104968259196578	0.00448596108446175	0.0868205096590496	0	0	0	0.121009461137607	0.0945903742655051	0.0219378734015178
tre53	0.153124049729403	0	0.131198916364597	0.0303354346815402	0	0.0755897921831362	0	0.0570895162438635	0	0	0	0.0496774865160022	0.160166393121347	0	0	0.246409337308928	0	0	0.0368249205239341	0	0.0595841533272486	0
tre54	0.134693514409503	0	0.0803602763871633	0	0	0.161036945211854	0	0	0	0	0.0463996876681265	0.045011155092794	0.0954164926803309	0.123396019108859	0	0.195929461247183	0	0	0.0307873628378413	0	0.0727127111817145	0.014256374174631
tre55	0.0660793304343625	0	0.189058685195356	0	0.032989076903817	0.0597734913486112	0.0473410437184221	0	0	0	0	0.129606398550598	0.0867547925537404	0.0695325747753176	0	0.18547565568322	0	0	0.0742666864176742	0	0.0181424358271864	0.0409798285916944
tre56	0	0.154141894779446	0.00683864400013472	0	0	0.0868665485244614	0	0.0854640613211385	0.222136930373813	0	0	0.184360925554293	0	0.130871956305532	0.0140187174774745	0	0	0.00214459326674449	0.0347100331593796	0	0.0784456952375831	0
tre57	0.0621471468446526	0	0.158471728646146	0	0	0.0416286857956003	0	0.0949136373690062	0	0	0.070374409535893	0	0.116926619927177	0.297617489944973	0	0.1046480224734	0	0.0035309029698182	0	0	0	0.049741356493334
tre58	0.0675842808272153	0	0.274559288786431	0.0310866934462603	0	0.0343207633288927	0.0147633373752483	0.000107525476350092	0	0	0	0.106701524960976	0.0127037861721364	0.0413322897496493	0.0025774232671875	0.197955017081128	0	0	0.153867115209893	0	0.0181342917534376	0.0443066625651946
tre59	0.029832645785735	0	0.311650385876097	0.0839502117559634	0	0	0	0.0639773568227457	0	0	0	0.0911946889883436	0.0889856687149721	0	0	0.247476818631366	0	0.0248363214734045	0	0.00274433381877579	0.0220068846805879	0.0333446834520097
tre60	0.124981295465794	0	0.197690592122147	0.0330977453093092	0	0.0770948111182401	0.0311711524950639	0.00767803834332226	0	0	0	0.0811871117647201	0.0631187466444576	0.0634533162654349	0	0.205515261363734	0	0	0.0319045302521939	0	0	0.0831073988555825
tre61	0.142082985220699	0	0.152223224249574	0.01042483336283	0.000274949320728785	0.0477286020533968	0	0.0253290420116183	0	0	0	0.0650474411845081	0.13312105324915	2.61584355445259e-05	0	0.321293937678034	0	0	0.0223374816565917	0	0	0.0801102915773248
tre62	0.0550728710776179	0	0.221241411853192	0.0452087139777058	0	0.108392788964074	0.0133844039914852	0	0	0	0	0.0590117426399217	0.0267622747544559	0.0791956063290479	0	0.276700319113182	0	0	0.101122153846119	0	0	0.0139077134531984
tre63	0.143906995817382	0	0.357245201601865	0.103697308274507	0.0120884501895143	0	0	0.00815996938933127	0	0	0	0.076678942667905	0.019733253293782	0.0273459607938021	0	0.176658077466595	0	0	0.0361798892177483	0	0.00202128808144955	0.0362846632061195
tre64	0.0670968787906284	0	0.0227722866153576	0	0	0.228513270110121	0	0.0366273147980566	0	0	0.045705411756011	0.0716621988582031	0.0766446473556951	0	0.001006569130408	0.23850984921423	0	0	0	0.0688716364972294	0.0902056095799717	0.0523843272940877
tre65	0.146856803447827	0	0.199973766269428	0	0	0.172793583865953	0	0.0237574568008481	0.00224109715222601	0	0.0303863654431714	0.027305345343391	0.0562477804965402	0.00979794733488286	0	0.19465493194324	0	0.0464249450953486	0.0823868693622269	0	0.00717310744491697	0
tre66	0.119189665206835	0	0.224523857368166	0.0608417938266863	0	0.114215665421189	0	0	0	0	0	0.0696175563277448	0.0457992046431227	0	0	0.252044343125573	0	0	0.0907598801961436	0	0	0.0230080338845403
tre67	0.170701819710997	0	0.113023919220732	0	0	0.113475975410123	0	0.0440474038305685	0.00465033210916534	0	0.0101239890756674	0.0466388447877994	0.0819669526965024	0	0	0.236671934254941	0	0	0.0699000095687563	0	0.0134045644105418	0.0953942549242063
tre68	0.207929702481451	0	0.27531113978309	0.0579413424731675	0	0	0	0.0422738872278554	0	0	0	0.0557250111564426	0.0125524889122325	0.0273253344455493	0	0.198367548927455	0.021910232525757	0	0.0582670930403167	0	0.0225728031401245	0.0198234158865589
tre69	0.130094186129348	0	0.32291243009741	0.121162996829824	0	0	0	0.0676813408828869	0	0	0	0.0627155794179545	0.0368621975162961	0.0189841403219364	0	0.136622445462516	0	0	0.00932825105225919	0	0.0422608931317411	0.051375539157828
tre70	0.116534282771087	0	0.220637685608255	0.0105232519925381	0.00723430971015789	0.0835068553176217	0	0.0567152576555133	0	0	0	0.0662541010189247	0.0604774628692446	0	0	0.26901973086224	0	0	0.0601858926303574	0	0	0.0489111695640602
tre71	0.128410212989354	0	0.171328059783829	0.0804934352347414	0	0.0682246082479303	0	0.0549646643050407	0	0	0.00706664661209412	0.0709043463676792	0.0428160044130803	0	0.00189870432008001	0.291389497952098	0.00198289539727102	0	0.0417197553812228	0	0	0.0388011689955783
tre72	0.137149208401782	0	0.162318638026414	0	0.0513095121641363	0.0285219685987132	0	0	0	0	0	0.0509540910559941	0.206914639504463	0.0498084737566687	0	0.262426266294082	0	0	0	0	0.00642795585561849	0.0441692463421285
tre73	0.0423279162822825	0	0.348883050464518	0	0.0658002023673522	0.0353018846146354	0	0.0510108701702542	0	0	0	0.0372545772365874	0.109183859617894	0	0	0.168527907504229	0	0	0	0.100679319817318	0.00967656433858846	0.0313538475863415
tre74	0.0644678512456111	0	0.304846758765937	0.0637812136649478	0	0.0276391955344488	0	0.0522258631556829	0	0	0	0.0596485349752399	0.0257332209579328	0	0	0.31284865103184	0	0.0149793033033863	0	0	0.00833711872191097	0.0654922886430622
tre75	0.0852666921737688	0	0.343725217897999	0.0559813287163831	0	0.0499664193468138	0	0	0.040297012226223	0	0.0222681064903153	0.0230007843357563	0.0227599614116794	0.0105121590840561	0	0.248087496403174	0	0	0	0	0.0497337058789241	0.0484011160349071
tre76	0.145196751070592	0	0.375387332906399	0.025031538971113	0.0555014216724614	0	0.0126497807905833	0	0	0	0	0.119575785680557	0.0444169534945932	0.0645130476578503	0	0.103831804245439	0	0	0.00818576905535929	0	0.011374625101674	0.0343351893533781
tre77	0.0950636250006132	0	0.204878484635877	0.0130056345095118	0	0.0829163930599716	0.00111224536662193	0.0433540006162539	0	0	0	0.093537387390258	0.0217718690203967	0.0126199324087153	0	0.248233755049818	0	0	0.10130502358408	0	0.00752951530209266	0.0746721340557902
tre78	0.0647962302389259	0	0.361793323667526	0.0918448171121145	0	0	0	0.0367110024432563	0	0	0	0.0712980710257298	0.0440100606963151	0.029530264598938	0	0.170005352372529	0	0	0.0679244057702512	0	0.0286482795189631	0.0334381925554513
tre79	0.160969762170181	0	0.182164035333385	0.0244932056825566	0.0198393148283296	0.0287320047423779	0.0146416521687649	0.00724064345087902	0	0	0	0.0727395617146168	0.18615188250854	0	0	0.212333359680403	0	0.00220919153474846	0	0.0573373944454126	0.0311479917398048	0
tre80	0.0954928463749577	0	0.169486211582794	0.114832517362565	0	0.00647309614005714	0	0.102950566708249	0	0	0	0.0772448312446516	0.0759609683888546	0.0187621651454449	0	0.200582447111727	0	0	0.030206275471886	0	0.0533859652680866	0.0546221092007273
tre81	0.191786926387392	0	0.223101663750674	0.0495659873945276	0	0.175149683807696	0	0	0	0	0	0.0581610148449061	0.0522594944821444	0.00112158698770646	0	0.185944922687486	0	0	0	0	0.0166190577243903	0.0462896619330763
tre82	0.185899647947383	0	0.219431238066624	0	0	0.154545046485489	0	0.0439456263407674	0	0	0.0290296959862926	0.0251189801687345	0.059932597791096	0.0476897101151612	0	0.124300690227131	0	0	0.0788938695188467	0	0.00748445104154841	0.0237284463109269
tre83	0.117383048350035	0	0.271855495923951	0.043161521863769	0	0.0730002164022664	0	0.0768933587277205	0	0	0	0.0673745315743235	0.0548266354310105	0.0850980844199301	0	0.0324734027573159	0	0.0112747775802345	0.138466320456979	0	0.0281926065124658	0
tre84	0.107664514830763	0	0.396335014933904	0.0150218826712821	0.0487527505671421	0	0	0.0882527856800239	0	0	0	0.0956578861581711	0.0436196274997276	0.076533722779308	0	0.0239056004153298	0	0	0.101652052112955	0	0.0026041623513931	0
tre85	0.066646605573776	0	0.200129200048438	0	0	0.121714277880871	0	0.0759316072500481	0	0.0237717455996621	0	0.0143231100382151	0.0591488992638436	0.0722461714121867	0	0.0874962304975369	0	0.0266214588064812	0.153073819161878	0	0	0.0988968744670632
tre86	0.12993260116748	0	0.213433779314655	0.081402433983478	0	0.0528279329194379	0	0.116811093121649	0	0	0	0.0909780113745597	0.0327102892284906	0.0462285290020993	0	0.0793744175191765	0	0	0.10152991883429	0	0.0547709935346835	0
tre87	0.18944486323278	0	0.191834348425807	0.0319262186624545	0	0.178683319909106	0	0.0279877888388067	0	0	0.0236076467470396	0.0156219282068535	0.0689595627553619	0.0530872789122468	0	0.04207622351678	0	0.0155039065825686	0.0940597871116537	0	0.067207127098542	0
tre88	0.278565413800471	0	0.112111253987069	0	0	0	0	0.193501788222787	0	0	0	0.0108957161145706	0.0547972692206291	0.0354957681535166	0	0.179277157842106	0	0.019398558446897	0.0236609174024095	0	0.0922961568095445	0
tre89	0.231752493969109	0	0.223034027146343	0	0	0.241381554250007	0	0.0266494399575115	0.0500645487652005	0	0	0.116424358519192	0.0294333297459057	0.0239977957385124	0	0.0147919855901921	0	0	0	0.0301576221468954	0.0123128441711314	0
tre90	0.100735809100584	0	0.188668544042736	0.0667786553716571	0	0	0.00114994218577912	0.0278780420950188	0	0	0	0.0518622622482341	0.087869771874536	0	0	0.2687197909045	0	0	0.014047945813973	0	0.102208908220683	0.0900803281422995
tre91	0.103414935531886	0	0.158018269169914	0	0	0.18919627766284	0.0152971347766627	0.0774545254436323	0	0	0	0.0529485711591093	0.039591749506329	0	0	0.215490200307663	0	0.00346948039792782	0.0730219834775229	0	0.0341870552954382	0.0379098172710749
tre92	0.0896673713789733	0	0.31135269334255	0.110465580212157	0	0.134349233144192	0	0	0	0	0	0.0987769131247204	0.0318680188552832	0	0	0.174582871515975	0	0	0.0185104703713376	0	0.0102504784927165	0.0201763695620956
tre93	0.0314809217466301	0	0.100417106393529	0.135593199822061	0	0.053609258570967	0	0.00500345460331742	0	0	0	0.139672000537723	0.256378898038224	0.198291734803872	0.00590869028571589	0	0	0	0	0.0736447351979611	0	0
tre94	0.109382127682084	0	0.301144829871093	0.151482548833724	0	0	0	0.0649714275800309	0	0	0	0.107879861918254	0.0238596235869749	0	0	0.179803856788684	0	0	0	0	0.00193220504290502	0.0595435186962499
tre95	0.238850823757545	0	0.151295148069358	0.0314977315725559	0	0.090382627077958	0	0	0.06388569826891	0	0	0.0819397137666253	0.059800875798776	0.0534321446578913	0.00174631207957529	0.114868653867291	0	0.00475130159496547	0.10311491245754	0	0.00443405703100905	0
tre96	0.115613781207833	0	0.195073448053461	0	0	0.162305642698822	0	0.0862195095186419	0	0	0	0.0557279698064812	0.0581091758074238	0.0100678143347101	0	0.202114472537265	0	0.0187341100070213	0.0917495685952975	0	0	0.00428450743304297
tre97	0.0984655756197827	0	0.165412615631503	0.0948640686789259	0	0	0	0.137330229442098	0	0	0	0.117534675878331	0.0334736050077594	0.0420701265365282	0	0.181103172345357	0	0	0.0444707616601737	0	0.023044497555218	0.0622306716443234
tre98	0.193333679909787	0	0.150527872684475	0	0	0.126144991919271	0	0.0362070636293107	0.00925611965776333	0	0.0172971537801049	0.0316950558913161	0.0428686668235172	0.126280506516063	0	0.0832845807581964	0	0.0427226312318351	0.0903257265721643	0	0	0.0500559506261963
tre99	0.106582991668084	0	0.222532693152463	0	0.173216102163521	0.115903883138345	0	0.00312253478868388	0	0.00631651099010384	0	0.02983719460259	0	0.114671189250179	0	0.100052821998234	0	0	0.0793994755047272	0	0	0.0483646027430701
tre100	0.102058778298863	0	0.18594588008819	0	0.0437090015806611	0.0249713160405108	0	0.0734874493239044	0	0	0.0134975223455515	0.00153452458511908	0.125232131456434	0.200876549127046	0	0.123080536062945	0	0	0.0979607399543141	0	0	0.00764557113646095
tre101	0.200549092885834	0	0.157268885687419	0	0.0256795801970664	0.202742106724816	0.01362402932319	0	0	0	0.0368856316817822	0	0.0492515863275761	0.0632326462895386	0	0.0951217021847652	0	0	0.115435379553476	0	0	0.0402093591445361
tre102	0.0897821441719373	0	0	0.181390662370372	0	0.0519306077791772	0.0270480633765444	0	0.0555310962968634	0	0.0402911067551656	0	0.11210473527151	0.0166430333008164	0	0.335955864528844	0	0.0125912441558135	0	0	0.0281628770755671	0.0485685649173887
tre103	0.197646205237111	0	0.0724608821854523	0.181256617171225	0	0	0.0529294127375402	0	0	0	0.0571508400907467	0	0.0321449929324705	0.10340937898008	0	0.219882546975017	0	0	0	0.030238539331168	0	0.0528805843591894
tre104	0.0706920440271648	0	0.106311114315511	0	0.0867564762446762	0.0773873413294815	0.0247486088211544	0.0257786254444436	0	0	0.0706960635484555	0	0.00410681999091133	0.0642729848248882	0.000465667209771422	0.279504670136638	0	0	0.0761534987193279	0	0.0145437849374046	0.0985823004501716
tre105	0.120416551279811	0	0.195729004106146	0.0624050110551855	0.0246793503334641	0	0.0729575663279697	0.0172138622747741	0	0	0	0.0352367836850468	0.038151676846398	0.0474147766179787	0	0.250216132783682	0	0.00140013412030519	0.0114977741835959	0	0.0383441698614592	0.0843372065241836
tre106	0.0302352090028327	0	0.0497440547243166	0.0157844885724263	0	0.216794288259599	0	0.054584848774773	0	0	0	0.0689954076824602	0.105282715729245	0	0.0312523325198152	0.268443898450562	0	0	0.0416479018539062	0	0.014525158298667	0.102709696131397
tre107	0	0	0.0600404262039163	0.0518866019205011	0	0.230261396809075	0	0.0812484888005247	0	0	0.0251843453150868	0.0167052304350419	0.101278532334934	0	0	0.280269140701155	0	0.000463796940532057	0	0.0351703032688052	0.0298142747711685	0.0876774624992593
tre108	0	0.0032580784718097	0.141846676223281	0.0944156639012677	0	0.00670068625615656	0	0.0507871254394422	0	0	0	0.0671425215173464	0.265521963590949	0	0	0.25650569564231	0	0.00433503011040283	0	0.0736810133246588	0.0286807745140887	0.00712477100828697
tre109	0.0281835897252808	0	0.0722069041948268	0	0	0.208701355367201	0	0.0475415922836865	0	0	0.0588307041290344	0.0372461508827119	0.185815892171695	0	0.00794108261718783	0.247772305926547	0	0.00903453617981898	0.0113191166547348	0	0.0537674595922567	0.0316393102750183
tre110	0.0666857741730624	0	0.313725190433827	0	0.0468717409783901	0	0	0.00206716150032581	0.0870523215120878	0	0.0403129321360365	0.105814948330213	0.0375604264387628	0.026141516950993	0.00496676780701595	0.0867883798722201	0	0	0.117637870036437	0	0.0643749698306292	0
tre111	0.050559868385814	0	0.237558587288495	0.111581139147512	0	0	0.0068942364987357	0.118862390006071	0	0	0	0.062350145970816	0.0428906469348054	0	0	0.275061319997198	0	0	0.0942416657705536	0	0	0
tre112	0	0.0336593021109849	0.20849765312436	0.147847160688084	0	0	0	0.0228256955523725	0	0	0	0.0851025638448431	0	0	0.00863915599858748	0.339375887485249	0	0	0.105349453678488	0	0	0.0487031275170299
tre113	0.0737321784601611	0	0.181763113512166	0.0483201479002637	0.00612095807118324	0.0672352628640781	0	0	0	0	0	0.120065165252301	0.0204279522639351	0	0.00908455740399145	0.301697501820652	0	0	0.125918662320843	0	0.043597694638797	0.0020368054916279
tre114	0.0268145561096674	0	0.236010542496679	0.0459617763004574	0.0454491028273095	0.0343511751438216	0.000620082175953309	0.0301877912738053	0	0	0	0.0615631239968463	0	0.100023780407799	0	0.224680543925824	0	0.028386860252666	0.105147723833515	0	0	0.0608029412556572
tre115	0.0711678971143671	0	0.17421309183705	0	0	0.132854779162299	0.122778565637316	0.00523747915235678	0	0	0.0156965327314026	0.0196242771739724	0.0561944026053125	0.0884736213540876	0	0.169285451793528	0	0	0.0837385981601428	0	0	0.0607353032781656
tre116	0.116634832610771	0	0.168968380661819	0	0.191374432988121	0	0	0	0.118500774974063	0	0.0883961349620417	0	0	0.149305064580496	0	0	0	0.0925945003602497	0	0	0	0.0742258788624386
tre117	0.168916364149791	0	0.249150926899823	0	0.0686092512517856	0	0.13935982030495	0	0	0	0	0.0353917603402512	0.0342906236205964	0.147443307792196	0.00171369899972151	0.0655937782771165	0	0	0.00491437360165821	0	0	0.084616094762111
tre118	0.0354355936847893	0	0.21472766428659	0	0	0.233570577128851	0	0.0784790480445949	0	0	0.0605496430868472	0	0.085781660554627	0	0	0.193501886096246	0	0.0142749089644119	0.0335734592312687	0	0.0501055589217738	0
tre119	0.201460040972129	0	0.252528766594929	0.0405258371208983	0	0.197746177963838	0	0.0436816701228432	0	0	0	0.0542334887333331	0.0572409563946319	0.003082330917601	0	0.09200696240578	0	0	0.0279062392473112	0	0.0295875295267046	0
tre120	0.164576313246289	0	0.340819427163795	0.0814352952454868	0	0.0726335763497485	0	0.0590322761588933	0.00385301861871523	0	0.04917271888423	0.0443603780272862	0.0437202873483434	0.0283008427473814	0	0.0406992646064478	0.00710997413462523	0	0.0642866274687579	0	0	0
tre121	0.13614096889764	0	0.206355167516455	0.0543862101530559	0	0.151102895658339	0	0.0505355310386628	0	0	0.0263900790550306	0.0268639571021617	0.061362724348194	0.0358560580284821	0	0.103144550943472	0	0	0.079475907991693	0	0.0683859492668143	0
tre122	0.0143718301515803	0.0135305137675232	0.121129287509802	0	0.0409519380950619	0.101442283376183	0	0.077607272629473	0	0	0	0.0750342343068516	0.0331087383984042	0	0	0.41874771090751	0	0	0	0.0613971572864754	0.00838443484332464	0.0342945987278105
tre123	0.0694879381966329	0	0.0612153179454135	0.119703631603774	0	0.118725937960829	0	0.100822124699215	0	0	0	0.0788134333861278	0.0474414084631727	0	0	0.31606572340508	0.00132089373928248	0	0	0.0228053878525247	0.0407772646127583	0.0228209381351904
tre124	0.0916890508755566	0	0.0846068180318339	0.0324133478800292	0	0.0637937430656316	0	0.115680735762853	0	0	0	0.104964711493801	0.0262951928847429	0.0250896971995729	0	0.364225518817805	0	0	0.0144651062156976	0	0.0680562537879892	0.008719823984488
tre125	0.092082167995741	0	0.170965821085558	0	0.0521821700113072	0	0	0.0864940237014113	0	0	0	0.081914534199201	0	0	0.0119512752249017	0.3733275178912	0	0	0.0166492288007592	0	0.0778070116703238	0.0366262494195968
tre126	0.179861197318691	0	0.172052741049317	0	0	0.101230531464745	0	0.0831539429060047	0	0	0	0.0341504241502168	0.0318774844789168	0	0	0.35079	0	0.0139832250597839	0	0	0.00391865591042531	0.0289819877079004
tre127	0.0592679527879093	0	0.219514385763877	0	0	0.139755781562559	0	0.136652859573031	0	0	0	0.0716907580852678	0.0189576300909666	0	0	0.190643338334123	0	0	0.0796481265639039	0	0.0434236533996655	0.0404455138386962
tre128	0.0971212781460382	0	0.209704755848203	0.0268479869716905	0	0.0256783608004331	0	0.059644623877982	0.00459800305665803	0	0	0.151522133665488	0.0633090432331396	0.00427424040862505	0	0.26300337318594	0	0	0.0220735116294783	0	0.0318749262455013	0.0403477629308223
tre129	0.0676119126027436	0	0.107629743940655	0.0291452087730194	0	0.0866497094075334	0	0.0659451962506038	0	0	0	0.146730730103373	0.0167368319574779	0	0	0.374466588216087	0	0	0.0604548762957793	0	0.0273449360654652	0.0172842663872621
tre130	0.18887665214112	0	0.142790748037479	0	0.0426406657306001	0	0	0	0.0616243755318945	0	0.0223536152565161	0.0541018346236496	0.036006251228264	0.0282671294874893	0	0.259820280670485	0.0215362880636883	0	0.0700467721853895	0	0	0.0719353870434248
tre131	0.125130363950076	0	0.232336009718439	0	0.0816951668317461	0.0616962197888301	0	0	0	0	0	0.0261383219374658	0.0975018777428803	0.0210140971056182	0	0.184560361410347	0	0	0.0595024780418728	0	0.0506984652223757	0.0597266382503488
tre132	0.098533842705186	0	0.147712233740242	0.045422783437339	0.058217414716347	0	0	0	0	0	0.0606756793217745	0	0.172526240339664	0.0322830782480035	0.0061917188466435	0.278720419445432	0	0.000780005889858456	0.0320234994648416	0	0.054804337098181	0.0121087467464866
tre133	0.230650434419682	0	0.181124290695001	0.0162454389785028	0.0183505395172732	0.0803726075001997	0	0	0.00210754144851222	0	0.00669159013099413	0.033945298204336	0.155144611572488	0	0	0.213732343791605	0	0	0.0571389208391037	0	0.00356374805141111	0.00093263485089164
tre134	0.144253957293155	0	0.177030773800853	0	0	0.107072285984242	0.0234383468913515	0	0.0350103229278952	0	0.0381865858893218	0	0.0145230402944303	0	0	0.264066111218048	0	0.0151789774923532	0.0659375061160189	0	0	0.11530209209233
tre135	0.154191565465783	0	0.133982594995858	0	0	0.168618045517051	0.0236500213952531	0	0	0	0	0.0370894271151384	0.0689298648299766	0.0826485589639973	0	0.160726147924573	0	0	0.0767656023474017	0	0.012385125286899	0.0810130461580687
tre136	0.09453940740613	0	0.197078608630093	0	0	0.186570324427575	0.00366407328916119	0	0	0	0.0952842899929414	0	0.0461168328384846	0	0.0282042870528702	0.21043668936486	0	0.0208242330091235	0.0466598059175154	0	0.00496429122030914	0.065657156850936
tre137	0.173598841722521	0	0.0576311086491386	0	0	0.180409798246041	0	0.0269018217728457	0	0	0.085172074628318	0	0.0410089554765619	0	0	0.237589722392397	0	0.0435825457709769	0.105413404250327	0	0	0.0486917270908717
tre138	0.183992328335614	0	0.134170117614457	0.0449477166087467	0	0.0187350515167775	0	0.108043995543481	0	0	0	0.109497999854648	0.078566332897625	0.0432683411488102	0	0.169887692858822	0	0	0.0727876781193629	0	0.0260558791840796	0.0100468663175762
tre139	0.20481719344202	0	0.201226093075749	0.0364471938952082	0	0.0554292387141167	0	0.0704075722088493	0	0	0	0.115443180234216	0.0666345397471031	0.0423278769482361	0	0.113184528634097	0	0	0.0624637642092569	0	0.0316188188911479	0
tre140	0.226027337446093	0	0.18748912538586	0.0244283298213464	0	0.123785864313671	0	0.0142196578632147	0	0	0	0.0361566425239776	0.0955891230408372	0.0227559772288047	0	0.133132917510866	0	0.00367856798035008	0.11017843898111	0	0.022558017903871	0
tre141	0.245064753220554	0	0.186530533723282	0	0	0.0023033897472082	0	0.108282477360113	0	0	0	0.0610287102144704	0.0919674969454838	0.0229147060274805	0	0.121825331047118	0	0	0.100072685622618	0	0.0600099160916724	0
tre142	0.214688345843668	0	0.0969424257825983	0.00563781049674883	0	0.14052297298603	0	0.065605955301264	0	0	0	0.125517874062196	0.0497286166707017	0.00846665631097985	0.0277585425448054	0.123167475321909	0.0541542997787913	0	0.0878090249003063	0	0	0
tre143	0.190862548425641	0	0.0929477204049515	0	0	0.219149366878585	0	0.0577522187421404	0	0	0	0.0405190030083233	0.0863504483565579	0.00112351019321162	0.0178195527574365	0.186787019484055	0	0	0.0890156181841962	0	0.0176729935649012	0
tre144	0.216224808030076	0	0.0568343635975695	0.0864041076002992	0.000731156762435856	0.0600697228958302	0.00842572334543954	0.0320378568207651	0	0	0	0.0981817139767427	0.0863193923087448	0.0382122159374106	0	0.202304992537528	0.0130524389771069	0	0.0816996634386336	0	0	0.0195018437714179
tre145	0.280321125729283	0	0.106089792885341	0	0	0.212422907787012	0	0.0749279782080925	0	0	0	0.106775128738802	0.0528135200745026	0.0228434762895524	0	0.0882574997683649	0.0418235334347361	0	0.0137250370843142	0	0	0
tre146	0.0856906908373041	0	0.157213201506702	0.0863910761431623	0.0289046180659001	0	0	0.0258848528326645	0	0	0.00572761352743487	0.0773234508873863	0.116166015968808	0.0986294501741186	0.0112317294178943	0.140374703845793	0	0	0	0	0.0310617930490988	0.135400803743733
tre147	0.0187103167374195	0	0.150740339821503	0	0.133634264857476	0	0	0	0	0	0.00616853415677439	0.0322327835179381	0.0702359792220471	0.0457399302102123	0	0.330044045564809	0	0	0	0	0.0487418057834615	0.163752000128359
tre148	0.112654023674252	0	0.112498806232086	0.0487778934357617	0	0	0.0651366937551335	0	0.0305955673238969	0	0	0.0410950746157596	0.245394818437862	0.0341510268606843	0	0.218497801967364	0	0.00653499949273992	0	0.0139824733275731	0	0.070680820876887
tre149	0.0846531682954986	0	0.0801283058737613	0	0.0637591080440862	0	0.0737086980301725	0.0127742958463234	0	0	0	0.0494722199621005	0.188187885113668	0.0644014445079176	0	0.250232003041949	0	0	0.0842811307687393	0	0.0063729403702369	0.042028800145546
tre150	0	0	0.352303432968626	0.120347044691162	0	0	0	0	0.033160578953456	0	0	0.0951949335463158	0	0	0	0.2964771194918	0	0.0044923611905581	0	0.00652203327248728	0.00391503942124731	0.0875874564643476
tre151	0.0656482997327232	0	0.20975896881757	0	0	0.179374989699445	0	0	0	0	0	0.114913553783786	0	0.0591289432573586	0	0.111416199555484	0	0.0215687184152681	0.0802122315520742	0	0.0657070327757513	0.0922710624105395
tre152	0.130336977525824	0	0.134968984620634	0.0794843263697193	0	0.125086930289756	0	0.0515561468961525	0	0	0.0431872599802637	0.0489492616690408	0.146167761024006	0.118445369892968	0	0.0213651098768814	0	0	0.0209477274496432	0	0.00328781685214691	0.076216327552964
tre153	0.0823201156512132	0	0.140894377805464	0.0428190465251841	0	0	0.0640071956384615	0	0	0	0	0.0784454446510891	0.0642023043326721	0.0301343992496085	0	0.233016777497701	0	0	0.143909123757375	0	0	0.120251214891232
