# Supplementary material for: Deciphering the molecular network of Trichostatin A in regulating Alzheimer’s disease screening of core genes and mechanistic investigation based on multidimensional bioinformatics and molecular simulation
Source: PLoS One. 2026 Apr 20;21(4):e0347532. doi: 10.1371/journal.pone.0347532 (PMC13094961; doi:10.1371/journal.pone.0347532)
Supplement: S6 Table — (XLSX) [file pone.0347532.s008.xlsx]

## Sheet: Sheet1
The results of GSEA enrichment analysis for the model gene CDK5
KEGG	Description	enrichmentScore	NES	pvalue	p.adjust	qvalue	core_enrichment
KEGG_CYTOKINE_CYTOKINE_RECEPTOR_INTERACTION	KEGG_CYTOKINE_CYTOKINE_RECEPTOR_INTERACTION	-0.437928	-2.10302	1e-10	1.82e-08	1.27368421052632e-08	EGF/CCL16/FAS/IL18/PDGFA/IL25/EDA/TNFRSF11B/IL2RB/TNFRSF6B/PF4/IFNAR2/VEGFC/IFNA21/LEPR/TNFSF12/PDGFC/VEGFB/CNTFR/CXCR5/CXCR4/IL15RA/PF4V1/IFNAR1/IL18RAP/NGFR/BMPR1B/IL10/CCL15/CCL8/IL17RA/LEP/TNFSF15/FLT1/KDR/TGFB2/CTF1/CLCF1/FLT3LG/LIF/IL10RB/IL24/CCR2/EPOR/TGFBR1/PDGFRA/ACVRL1/IL20RA/CCL2/CCL14/CXCL2/IL10RA/LIFR/CCL20/TNFRSF12A/CSF2RA/IL17RB/CSF3R/TGFBR2/CCL5/EGFR/IL7R/IL1R1/IL1R2/LTBR/CSF1R/T…
KEGG_COMPLEMENT_AND_COAGULATION_CASCADES	KEGG_COMPLEMENT_AND_COAGULATION_CASCADES	-0.562531	-2.2388	3.02607020356368e-07	2.75372388524295e-05	1.92712891911161e-05	CD59/F10/F3/THBD/MASP1/C1QA/PLAU/CR1/PLAT/C4BPB/C7/FGB/C5AR1/SERPING1/C3AR1/C4B/A2M/CFD/C1QC/FGA/KLKB1/C5/TFPI/CFI/CFB/CFH/C4A
KEGG_OXIDATIVE_PHOSPHORYLATION	KEGG_OXIDATIVE_PHOSPHORYLATION	0.552641455166915	2.00936111967267	1.93400787577866e-06	9.69471992601666e-05	6.78462181057268e-05	ATP6V1G2/ATP6V1B2/ATP6V1H/ATP6V0D1/ATP6V1E1/ATP6V1D/ATP6V1C1/UQCRC2/NDUFAB1/ATP6V0C/ATP6V0B/COX10/NDUFB6/NDUFV1/COX5A/SDHA/NDUFV2/UQCRFS1/COX7A2L/COX6B1/SDHB/NDUFA11/UQCRH/PPA1/NDUFS2/NDUFA9/ATP6V1F/COX11/COX7B/NDUFA4/COX6C/NDUFB5/NDUFA3/NDUFB3/COX7A2/ATP6V0E2/ATP6AP1/NDUFS5/CYC1/NDUFC2/UQCRB/NDUFB7/NDUFA1/ATP6V0A1/UQCRQ/COX6A1/NDUFS4/NDUFS3/COX8A/COX8C/NDUFB2/COX7A1/COX7C/COX4I1/NDUFA6/NDUFB4/ND…
KEGG_CELL_ADHESION_MOLECULES_CAMS	KEGG_CELL_ADHESION_MOLECULES_CAMS	-0.44866	-1.95971	2.13070767604762e-06	9.69471992601666e-05	6.78462181057268e-05	CLDN7/HLA-DRB3/HLA-G/CLDN2/SELP/OCLN/HLA-F/CLDN18/HLA-B/ITGAV/CNTN2/GLG1/ICOSLG/JAM2/MPZL1/CDH4/CLDN8/HLA-DOA/CLDN11/SELPLG/SDC3/CLDN3/CTLA4/CDH5/PTPRC/HLA-A/CLDN14/ICAM1/SDC2/VCAM1/ITGB2/SELL/CD22/CLDN15/HLA-E/ICAM3/ITGAL/CD34/F11R/ITGB8/CD99/HLA-DMB/CLDN23/ITGA6/ITGB1/PECAM1/HLA-DMA/ESAM/ICAM2/ITGA8/VCAN/CLDN5/CD86
KEGG_PATHWAYS_IN_CANCER	KEGG_PATHWAYS_IN_CANCER	-0.329011	-1.61983	1.03331106033859e-05	0.000376125225963245	0.000263222396423092	COL4A2/TRAF4/RALBP1/PML/TGFB1/FGF21/MMP2/BRAF/FZD1/HGF/MDM2/COL4A6/CASP3/RAF1/RHOA/TGFA/MAX/CDKN2A/FGF23/MITF/STAT5B/ITGA2/RAD51/ARNT/EGF/SMAD4/FAS/FGF17/FZD8/PDGFA/RXRG/TCF7/PPARD/FGF18/WNT9A/FGF4/CEBPA/ITGAV/VEGFC/STK36/LAMA2/STAT3/SPI1/PLCG1/VEGFB/CTBP2/LAMB4/PLD1/SOS2/TCF7L1/JUP/CDK6/RASSF1/FN1/GSTP1/CDK4/FZD2/WNT6/BIRC3/PIK3CG/LAMA5/ABL1/ARAF/FOS/TGFB2/FLT3LG/PLCG2/TCF7L2/COL4A1/CBLB/CDK2/SL…
KEGG_LEUKOCYTE_TRANSENDOTHELIAL_MIGRATION	KEGG_LEUKOCYTE_TRANSENDOTHELIAL_MIGRATION	-0.436384	-1.87558	3.19934917648905e-05	0.000963261161823272	0.000674115677157987	CLDN7/CLDN2/VAV3/VAV1/OCLN/CLDN18/NCF2/NCF4/PTPN11/JAM2/ARHGAP5/RAP1B/PLCG1/CLDN8/CLDN11/CXCR4/CLDN3/GNAI2/CDH5/VAV2/PIK3CG/CLDN14/MYL9/CTNND1/MYL2/ICAM1/PLCG2/VCAM1/ITGB2/ROCK1/CLDN15/PXN/MYL12A/ITGAL/F11R/MMP9/CD99/CLDN23/ITGB1/CTNNA3/PECAM1/ESAM/EZR/MSN/VASP/RAPGEF3/CLDN5/SIPA1/PIK3R5
KEGG_PARKINSONS_DISEASE	KEGG_PARKINSONS_DISEASE	0.515733036879982	1.87516499666923	3.7048506223972e-05	0.000963261161823272	0.000674115677157987	SNCA/UCHL1/SLC25A4/VDAC1/UQCRC2/NDUFAB1/UBA1/NDUFB6/CYCS/NDUFV1/COX5A/SDHA/NDUFV2/UQCRFS1/COX7A2L/COX6B1/SDHB/UQCRH/NDUFS2/NDUFA9/COX7B/NDUFA4/COX6C/NDUFB5/NDUFA3/NDUFB3/COX7A2/SLC25A5/PPID/NDUFS5/CYC1/NDUFC2/UBB/UQCRB/LRRK2/NDUFB7/NDUFA1/UQCRQ/COX6A1/NDUFS4/NDUFS3/COX8A/COX8C/VDAC2/NDUFB2/COX7A1/COX7C/HTRA2/COX4I1/NDUFA6/NDUFB4/NDUFC1/SDHD/NDUFA2/NDUFB1/NDUFS8/NDUFB8/NDUFA10/NDUFS6
KEGG_CARDIAC_MUSCLE_CONTRACTION	KEGG_CARDIAC_MUSCLE_CONTRACTION	0.548164954024414	1.92330043042907	7.59107546548643e-05	0.00172696966839816	0.00120857912016297	CACNG3/ATP1B1/CACNA2D3/CACNA1F/ATP1A1/SLC9A6/ATP2A2/CACNB2/UQCRC2/CACNB4/MYH7/CACNA2D1/ATP1A3/CACNG2/CACNB1/COX5A/ACTC1/UQCRFS1/COX7A2L/COX6B1/UQCRH/SLC8A1/RYR2/ATP1A4/CACNG8/CACNG1/CACNA1C/COX7B/COX6C/COX7A2/CYC1/CACNA1D/UQCRB/UQCRQ/COX6A1/SLC9A1/CACNA2D2/TPM1/CACNA2D4/COX8A/COX8C
KEGG_HEMATOPOIETIC_CELL_LINEAGE	KEGG_HEMATOPOIETIC_CELL_LINEAGE	-0.450976	-1.86015	0.000118628396803217	0.00239892980202062	0.00167883462142565	IL11RA/IL6R/ITGA2/HLA-DRB3/CD37/CD9/CD14/CD59/CD3E/CR1/GP1BA/FLT3LG/CD7/EPOR/CD22/CD44/CD34/GP9/CSF2RA/ANPEP/CSF3R/ITGA6/IL7R/IL1R1/IL1R2/ITGA1/CSF1R/IL2RA/IL3RA/ITGA5/CD1E/IL4R
KEGG_NEUROACTIVE_LIGAND_RECEPTOR_INTERACTION	KEGG_NEUROACTIVE_LIGAND_RECEPTOR_INTERACTION	0.386870037378335	1.60657497436151	0.000254771597008617	0.00463684306555684	0.0032449856040045	GABRA1/GLRB/GABRA5/PTH2R/CCKBR/GABRG2/OPRK1/RXFP1/GABRD/GLRA2/GRM1/CHRM3/KISS1R/PRSS3/DRD1/HTR1E/HTR2C/GRIN3A/GABBR2/GABRB2/CHRM1/GPR83/GRIN2A/MC4R/GABRA3/SSTR1/MCHR2/GRM7/GRM8/MCHR1/GRIA1/HTR4/GABRB3/GRIA2/NPFFR2/GRIA3/HRH3/GRIA4/NTSR1/P2RX5/ADRA1B/ADRA1D/GRPR/GRM4/DRD5/OPRL1/CHRNA1/ADRA2A/GHSR/GRIK1/GRIK2/VIPR1
KEGG_CHRONIC_MYELOID_LEUKEMIA	KEGG_CHRONIC_MYELOID_LEUKEMIA	-0.457863	-1.84245	0.000425078672464935	0.00552602274204416	0.00386725709535768	TGFB1/BRAF/MDM2/RAF1/CDKN2A/STAT5B/SMAD4/PTPN11/SHC2/SHC1/CTBP2/SOS2/CDK6/CDK4/PIK3CG/ABL1/ARAF/TGFB2/GAB2/CBLB/NFKB1/CCND1/TGFBR1/RUNX1/TGFBR2/CDKN1A/STAT5A/NFKBIA/HDAC1/TGFB3/PIK3R5
KEGG_ECM_RECEPTOR_INTERACTION	KEGG_ECM_RECEPTOR_INTERACTION	-0.448148	-1.83174	0.000423200196940474	0.00552602274204416	0.00386725709535768	ITGAV/COL6A1/DAG1/LAMA2/LAMB4/ITGA11/SDC3/THBS2/SPP1/FN1/GP1BA/LAMA5/COL4A1/SDC2/CD44/TNC/LAMA4/COL3A1/LAMC1/GP9/ITGB8/ITGA7/ITGA6/ITGA1/ITGB1/COL1A2/ITGB4/COL4A4/ITGA8/ITGB5/ITGA5/ITGA10
KEGG_OOCYTE_MEIOSIS	KEGG_OOCYTE_MEIOSIS	0.466428105126119	1.72030841845078	0.000382231803532477	0.00552602274204416	0.00386725709535768	MAP2K1/YWHAG/PPP3R1/ITPR1/PPP3CB/ADCY1/CCNB1/PPP3CA/MAD2L1/YWHAH/PTTG1/PPP2CA/CALM3/CAMK2D/YWHAB/YWHAZ/IGF1/CALM1/AURKA/ADCY5/ANAPC7/CAMK2B/BTRC/ANAPC2/CUL1/PPP2R1A/CAMK2G/PPP2R5D/PPP2R5B/ANAPC13/PRKACB/ANAPC10/CALML3/CALM2/CPEB1
KEGG_FOCAL_ADHESION	KEGG_FOCAL_ADHESION	-0.341884	-1.57908	0.000409875386474647	0.00552602274204416	0.00386725709535768	ITGAV/FLNB/VEGFC/COL6A1/SHC2/ARHGAP5/LAMA2/RAP1B/PDGFC/SHC1/VEGFB/LAMB4/ITGA11/SOS2/FYN/THBS2/SPP1/CCND3/VAV2/FN1/BIRC3/PIK3CG/LAMA5/MYL9/MYL2/FLT1/KDR/MYLK/COL4A1/ROCK1/PGF/CCND1/PAK2/TNC/LAMA4/PXN/COL3A1/LAMC1/ERBB2/PDGFRA/BCL2/CAV1/MYL12A/ITGB8/ITGA7/ITGA6/EGFR/ITGA1/FLNC/ITGB1/COL1A2/PARVG/ITGB4/COL4A4/ITGA8/ITGB5/ITGA5/VASP/DOCK1/PDGFRB/ITGA10/PIK3R5
KEGG_NOTCH_SIGNALING_PATHWAY	KEGG_NOTCH_SIGNALING_PATHWAY	-0.507131	-1.88264	0.000507659823686274	0.00592559910406802	0.00414689121800017	PTCRA/ADAM17/APH1A/RBPJ/MAML2/NOTCH2/CTBP2/DTX3L/HES1/DLL4/JAG1/KAT2B/NOTCH4/LFNG/MFNG/HDAC1/NOTCH1
KEGG_AUTOIMMUNE_THYROID_DISEASE	KEGG_AUTOIMMUNE_THYROID_DISEASE	-0.506623	-1.88075	0.000520931789368617	0.00592559910406802	0.00414689121800017	CD40LG/IL2/HLA-DQB1/TG/HLA-DRB1/HLA-DRA/CD40/IL5/IFNA4/CD80/FASLG/IL4/IFNA14/PRF1/HLA-DRB3/HLA-G/FAS/HLA-F/HLA-B/IFNA21/HLA-DOA/CTLA4/GZMB/IL10/HLA-A/CGA/HLA-E/HLA-DMB/HLA-DMA/CD86
KEGG_ALZHEIMERS_DISEASE	KEGG_ALZHEIMERS_DISEASE	0.427040818200381	1.65350958698089	0.000692509192441794	0.00741392194261215	0.00518845896504378	SNCA/CDK5/PPP3R1/ITPR1/PPP3CB/GRIN2A/CACNA1F/CDK5R1/PPP3CA/CALM3/ATP2A2/UQCRC2/CALM1/NDUFAB1/NDUFB6/CYCS/APP/NDUFV1/COX5A/SDHA/NDUFV2/UQCRFS1/COX7A2L/COX6B1/SDHB/UQCRH/NDUFS2/CACNA1C/NDUFA9/APBB1/COX7B/NDUFA4/COX6C/NDUFB5/NDUFA3/NDUFB3/COX7A2/CALML3/NDUFS5/CALM2/CYC1/NDUFC2/MAPT/PLCB1/IL1B/GAPDH/CACNA1D/UQCRB/PSEN2/NDUFB7/MAPK1/NDUFA1/UQCRQ/EIF2AK3/COX6A1/NDUFS4/NDUFS3/COX8A/COX8C/NDUFB2/COX7A1/C…
KEGG_SMALL_CELL_LUNG_CANCER	KEGG_SMALL_CELL_LUNG_CANCER	-0.416336	-1.70611	0.000883604480624561	0.00893422308187056	0.00625240597401005	APAF1/ITGAV/LAMA2/LAMB4/CDK6/FN1/CDK4/BIRC3/PIK3CG/LAMA5/COL4A1/CDK2/NFKB1/CCND1/LAMA4/TRAF1/LAMC1/BCL2/PIAS4/CDKN2B/ITGA6/ITGB1/RXRA/COL4A4/NFKBIA/PIK3R5
KEGG_HUNTINGTONS_DISEASE	KEGG_HUNTINGTONS_DISEASE	0.412298766104069	1.60702898325449	0.00117335907076707	0.0112395447831372	0.00786573116691499	ITPR1/BDNF/SLC25A4/VDAC1/CLTB/POLR2B/TBPL1/AP2A1/UQCRC2/CLTA/NDUFAB1/NDUFB6/CYCS/AP2M1/NDUFV1/COX5A/SDHA/NDUFV2/UQCRFS1/COX7A2L/COX6B1/SDHB/UQCRH/AP2S1/DNAL4/AP2A2/CLTC/CREB3L3/NDUFS2/TBP/TAF4B/NDUFA9/COX7B/DCTN2/NDUFA4/COX6C/DNAH2/NDUFB5/NDUFA3/NDUFB3/COX7A2/PPARG/SLC25A5/PPID/NDUFS5/POLR2D/CYC1/DCTN1/NDUFC2/PLCB1/HTT/UQCRB/NDUFB7/PPARGC1A/NDUFA1/UQCRQ/AP2B1/COX6A1
KEGG_GRAFT_VERSUS_HOST_DISEASE	KEGG_GRAFT_VERSUS_HOST_DISEASE	-0.508454	-1.80168	0.00131509706127685	0.0119673832576194	0.00837509181128943	CD80/FASLG/IL6/KIR3DL2/PRF1/HLA-DRB3/HLA-G/FAS/HLA-F/HLA-B/KIR2DL2/HLA-DOA/GZMB/HLA-A/HLA-E/HLA-DMB/HLA-DMA/CD86
KEGG_AXON_GUIDANCE	KEGG_AXON_GUIDANCE	0.4258168391329	1.62661955682644	0.00176505114055656	0.0152971098848235	0.010705322707135	EPHA5/CDK5/PAK1/ROBO2/PPP3R1/EPHA4/PPP3CB/MET/SEMA3A/SEMA4F/EFNB3/PPP3CA/NTNG1/ABLIM2/LRRC4C/EFNA3/SLIT1/L1CAM/SRGAP3/UNC5A/SLIT2/PLXNA2/EPHB6/NTN4/EPHA3/SEMA3E/PAK6/RND1/DCC/GNAI1
KEGG_CALCIUM_SIGNALING_PATHWAY	KEGG_CALCIUM_SIGNALING_PATHWAY	0.3955985530405	1.57312506715526	0.00215881074677358	0.0170827633005562	0.0119549702681741	CCKBR/GRM1/CHRM3/PRKCB/PDE1A/DRD1/HTR2C/PPP3R1/ITPR1/PPP3CB/CAMK4/CHRM1/ATP2B1/GRIN2A/ADCY1/ATP2B3/CACNA1F/PPP3CA/PHKG2/PDE1B/SLC25A4/VDAC1/PRKCG/SLC8A2/HTR4/CALM3/CAMK2D/ATP2A2/ATP2B2/CALM1/SLC8A3/NTSR1/CACNA1G/P2RX5/CAMK2B/CACNA1E/ADRA1B/ADRA1D/GRPR/DRD5/PTK2B/ATP2B4/SLC8A1/RYR2/TRPC1/GNAS/CACNA1C/CAMK2G/PRKACB/HTR7/CALML3/SLC25A5/PPID/CALM2/PLCB1/CHRM2/MYLK3
KEGG_JAK_STAT_SIGNALING_PATHWAY	KEGG_JAK_STAT_SIGNALING_PATHWAY	-0.342233	-1.54452	0.00208030873874081	0.0170827633005562	0.0119549702681741	GH2/GH1/IL6ST/IFNA14/STAT6/IL11RA/IL6R/STAT5B/STAT2/IRF9/SOCS4/IL2RB/PTPN11/IFNAR2/IFNA21/LEPR/STAT3/CNTFR/SPRED1/SOS2/IL15RA/CCND3/IFNAR1/IL10/PIK3CG/LEP/PIM1/CTF1/CLCF1/LIF/IL10RB/CBLB/IL24/EPOR/CCND1/IL20RA/PIAS4/IL10RA/LIFR/CSF2RA/CSF3R/IL7R/IL2RA/IL3RA/STAT5A/IL21R/SOCS3/CISH/IL4R/PIK3R5
KEGG_APOPTOSIS	KEGG_APOPTOSIS	-0.391997	-1.61877	0.0033944026523808	0.0257408867805544	0.0180141544271086	CASP7/BIRC3/PIK3CG/CASP6/DFFA/NFKB1/RIPK1/BCL2/IL1R1/TNFRSF10C/IL3RA/IRAK3/TNFRSF1A/NFKBIA/CFLAR/TNFRSF10B/PRKX/TNFRSF10D/TNFRSF10A/PIK3R5
KEGG_TAURINE_AND_HYPOTAURINE_METABOLISM	KEGG_TAURINE_AND_HYPOTAURINE_METABOLISM	0.772501365933551	1.76993744909463	0.00476919115202036	0.0339278853645702	0.0237436329040659	GAD2/GAD1/BAAT/CDO1/ADO/CSAD/GGT7
KEGG_REGULATION_OF_ACTIN_CYTOSKELETON	KEGG_REGULATION_OF_ACTIN_CYTOSKELETON	-0.301885	-1.41649	0.00484684076636717	0.0339278853645702	0.0237436329040659	MYH9/FGF4/GIT1/CD14/GNG12/ITGAV/PIP5K1A/PFN4/PDGFC/ITGA11/SOS2/CSK/LIMK2/VAV2/FN1/ENAH/PIK3CG/ITGAD/MYL9/MYL2/ARAF/SSH3/DIAPH2/MYLK/GSN/ITGB2/ROCK1/FGFR3/PAK2/PXN/FGD3/PDGFRA/IQGAP1/GNA13/DIAPH3/MYL12A/ARHGEF6/ITGAL/FGF2/ITGB8/SCIN/ITGAX/GNA12/ITGA7/ITGA6/EGFR/WAS/ITGA1/ITGB1/FGF1/NCKAP1L/ITGB4/FGF11/EZR/ITGA8/ITGB5/MSN/ITGA5/WASF2/DOCK1/PDGFRB/ITGA10/PIK3R5
KEGG_GLYCOSAMINOGLYCAN_BIOSYNTHESIS_HEPARAN_SULFATE	KEGG_GLYCOSAMINOGLYCAN_BIOSYNTHESIS_HEPARAN_SULFATE	0.614313861601093	1.78303743113655	0.00630509265125555	0.0425009949084634	0.0297433220585545	HS3ST2/HS6ST2/EXTL2/GLCE/EXTL1/HS6ST3/EXT1/HS3ST1/NDST4
KEGG_ALLOGRAFT_REJECTION	KEGG_ALLOGRAFT_REJECTION	-0.499587	-1.74073	0.00665397692999848	0.0432508500449901	0.0302680905462337	CD28/IFNG/HLA-DRB5/CD40LG/IL2/HLA-DQB1/HLA-DRB1/HLA-DRA/CD40/IL5/CD80/FASLG/IL4/PRF1/HLA-DRB3/HLA-G/FAS/HLA-F/HLA-B/HLA-DOA/GZMB/IL10/HLA-A/HLA-E/HLA-DMB/HLA-DMA/CD86
KEGG_LONG_TERM_POTENTIATION	KEGG_LONG_TERM_POTENTIATION	0.447802598182283	1.56788793806374	0.00890460478590676	0.055884071415001	0.0391091535061603	GRM1/MAP2K1/PRKCB/PPP3R1/ITPR1/PPP3CB/CAMK4/GRIN2A/ADCY1/PPP3CA/PRKCG/GRIA1/GRIA2/CALM3/CAMK2D/CALM1/CAMK2B/KRAS/PPP1R12A/CACNA1C/CAMK2G/PRKACB/CALML3/CALM2/PLCB1
KEGG_AMINOACYL_TRNA_BIOSYNTHESIS	KEGG_AMINOACYL_TRNA_BIOSYNTHESIS	0.625175498414801	1.68123026207125	0.0103821934373607	0.0594196986156199	0.0415834790774436	YARS2/EARS2/FARSA/MTFMT/FARSB/MARS2/WARS2
KEGG_INTESTINAL_IMMUNE_NETWORK_FOR_IGA_PRODUCTION	KEGG_INTESTINAL_IMMUNE_NETWORK_FOR_IGA_PRODUCTION	-0.425405	-1.57924	0.0101250983391031	0.0594196986156199	0.0415834790774436	CD40LG/IL2/HLA-DQB1/AICDA/HLA-DRB1/HLA-DRA/MAP3K14/IL15/ITGB7/TNFRSF17/CD40/IL5/CD80/IL4/TNFSF13/IL6/TNFRSF13B/CCL27/TGFB1/PIGR/HLA-DRB3/ICOSLG/HLA-DOA/CXCR4/IL15RA/IL10/HLA-DMB/LTBR/HLA-DMA/CD86
KEGG_TGF_BETA_SIGNALING_PATHWAY	KEGG_TGF_BETA_SIGNALING_PATHWAY	-0.365854	-1.50905	0.0104474195368123	0.0594196986156199	0.0415834790774436	RPS6KB2/THBS2/BMPR1B/SMAD5/TGFB2/SMAD9/ROCK1/TGFBR1/PPP2R1B/ACVRL1/BMP6/CDKN2B/TGFBR2/DCN/ID1/ID3/SMAD6/ID4/SP1/INHBB/BMP7/TGFB3
KEGG_PRIMARY_IMMUNODEFICIENCY	KEGG_PRIMARY_IMMUNODEFICIENCY	-0.481749	-1.65846	0.0110756959864455	0.0610841415010023	0.0427483002985615	LCK/CD19/IGLL1/TNFRSF13B/CD3D/AIRE/CIITA/RFXANK/CD3E/PTPRC/ADA/UNG/BTK/DCLRE1C/TAP1/CD79A/IL7R
KEGG_AMYOTROPHIC_LATERAL_SCLEROSIS_ALS	KEGG_AMYOTROPHIC_LATERAL_SCLEROSIS_ALS	0.495728379580503	1.63421730033203	0.0117811213431459	0.0630636495427224	0.0441336124619399	NEFM/PRPH2/MAPK13/PPP3R1/PPP3CB/GRIN2A/NEFH/PPP3CA/GRIA1/NEFL/GRIA2/ALS2/CYCS/DERL1
KEGG_ALANINE_ASPARTATE_AND_GLUTAMATE_METABOLISM	KEGG_ALANINE_ASPARTATE_AND_GLUTAMATE_METABOLISM	0.558771784638797	1.65111980867182	0.0144507933599644	0.071082280851717	0.0497452630599061	GAD2/GLS2/GAD1/GOT1/GLS/GFPT1/ASNS/GOT2
KEGG_VIRAL_MYOCARDITIS	KEGG_VIRAL_MYOCARDITIS	-0.383691	-1.54177	0.0140468990180115	0.071082280851717	0.0497452630599061	MYH6/EIF4G1/DMD/SGCB/MYH15/CASP3/PRF1/HLA-DRB3/HLA-G/HLA-F/HLA-B/MYH9/DAG1/LAMA2/HLA-DOA/FYN/HLA-A/EIF4G3/ABL1/ICAM1/MYH3/ITGB2/CCND1/HLA-E/CAV1/ITGAL/HLA-DMB/HLA-DMA/MYH11/CD86
KEGG_NATURAL_KILLER_CELL_MEDIATED_CYTOTOXICITY	KEGG_NATURAL_KILLER_CELL_MEDIATED_CYTOTOXICITY	-0.322033	-1.41466	0.0141851391381796	0.071082280851717	0.0497452630599061	NRAS/KLRC3/MICA/PTPN6/NFATC2/KIR3DL2/BRAF/CASP3/IFNA14/RAF1/PRF1/CD48/FCGR3A/HLA-G/VAV3/FAS/VAV1/RAET1E/TYROBP/HLA-B/LAT/PTPN11/KIR2DS4/IFNAR2/IFNA21/SHC2/KIR2DL2/SH2D1A/KLRK1/PLCG1/SHC1/SOS2/FYN/IFNAR1/NFATC3/HCST/VAV2/GZMB/HLA-A/PIK3CG/ARAF/SYK/ICAM1/KIR2DS3/PLCG2/ITGB2/NFATC4/HLA-E/MICB/ITGAL/NFATC1/TNFRSF10C/ICAM2/TNFRSF10B/TNFRSF10D/TNFRSF10A/PIK3R5
KEGG_BASAL_CELL_CARCINOMA	KEGG_BASAL_CELL_CARCINOMA	-0.399167	-1.53362	0.0190834584601694	0.0913997220987059	0.0639639466393488	FZD8/TCF7/WNT9A/STK36/TCF7L1/FZD2/WNT6/TCF7L2/FZD4/FZD10/HHIP/GLI1/GLI3/FZD7/FZD9/LEF1/SMO
KEGG_FATTY_ACID_METABOLISM	KEGG_FATTY_ACID_METABOLISM	-0.445756	-1.59071	0.0227486861583301	0.102552602682059	0.0717690279035808	EHHADH/HADHB/ALDH2/ALDH9A1/ACADVL/ACSL1/ADH1C/HADHA/ALDH7A1/ACSL5/ACAA2/CPT2/ADH1B/CPT1A/ADH1A/ADH4
KEGG_VASOPRESSIN_REGULATED_WATER_REABSORPTION	KEGG_VASOPRESSIN_REGULATED_WATER_REABSORPTION	0.491190460102845	1.54785537128527	0.0236659852343213	0.102552602682059	0.0717690279035808	DYNC1I1/NSF/VAMP2/DYNC1LI1/RAB11A/DYNC1H1/CREB3L3/GNAS/DYNC2LI1/DCTN2/PRKACB/DYNC2H1/RAB5A/DCTN1/ADCY9/ARHGDIA/DYNLL2
KEGG_VIBRIO_CHOLERAE_INFECTION	KEGG_VIBRIO_CHOLERAE_INFECTION	0.466059682908919	1.5364876129149	0.0234278396804055	0.102552602682059	0.0717690279035808	PRKCB/ATP6V1G2/ATP6V1B2/ATP6V1H/PRKCG/SEC61A2/KDELR3/ATP6V0D1/ATP6V1E1/ATP6V1D/ATP6V1C1/ARF1/ATP6V0C/ATP6V0B/GNAS/ATP6V1F/PRKACB/SEC61G/ATP6V0E2/ATP6AP1/ACTB/ACTG1/ADCY9/ATP6V0A1
KEGG_ANTIGEN_PROCESSING_AND_PRESENTATION	KEGG_ANTIGEN_PROCESSING_AND_PRESENTATION	-0.364536	-1.48068	0.0229875882241432	0.102552602682059	0.0717690279035808	TAPBP/KIR3DL3/PSME1/KLRC3/KIR3DL2/IFNA14/CIITA/LTA/HLA-DRB3/HLA-G/IFI30/HSPA5/HLA-F/HSPA6/B2M/HLA-B/RFXANK/KIR2DS4/IFNA21/KIR2DL2/HLA-DOA/HLA-A/HSPA2/KLRC4/KIR2DS3/HSPA1A/HLA-E/TAP1/HLA-DMB/HLA-DMA
KEGG_RIBOSOME	KEGG_RIBOSOME	-0.350389	-1.43757	0.0242726018220744	0.10273519840971	0.0718968132306242	RPL32/RPL36/RPS25/RPS3A/RPL4/RPL3/RPL26/RPSA/RPS6/RPL23A/RPS11/RPL17/RPL36AL/RPL27/RPS27A/RPL21/RPS12/RPL24/RPS5/RPS27L/RPS8/RPS10/RPL35A/RPL13/UBA52/RPL12/RPS2/RPL18/RPL5/RPS29/RPLP1/RPL14/RPL18A/FAU/RPL11/RPL37/RPL39/RPS18/RPS15A/RPS27/RPL35/RPS16/RPS19/RPS3/RPL13A/RPS28/RPS17/RPS9
KEGG_O_GLYCAN_BIOSYNTHESIS	KEGG_O_GLYCAN_BIOSYNTHESIS	0.56614068232898	1.64321544894139	0.0254700691262303	0.105353467749407	0.0737291474706668	GALNTL5/B3GNT6/GALNT9/GALNT14/B4GALT5/GCNT1/GALNT12/GALNT11/GALNTL6
KEGG_PANCREATIC_CANCER	KEGG_PANCREATIC_CANCER	-0.368193	-1.46905	0.0287151248701229	0.116136727252497	0.0812755581119268	RALBP1/TGFB1/BRAF/RAF1/TGFA/CDKN2A/RAD51/EGF/SMAD4/VEGFC/STAT3/VEGFB/PLD1/CDK6/CDK4/PIK3CG/ARAF/TGFB2/PGF/NFKB1/RALGDS/CCND1/TGFBR1/ERBB2/ARHGEF6/TGFBR2/EGFR/TGFB3/PIK3R5
KEGG_B_CELL_RECEPTOR_SIGNALING_PATHWAY	KEGG_B_CELL_RECEPTOR_SIGNALING_PATHWAY	-0.350826	-1.4184	0.0301668793735789	0.11935591404329	0.0835284303021292	SOS2/NFATC3/VAV2/PIK3CG/FCGR2B/FOS/SYK/PLCG2/NFKB1/CD22/NFATC4/BTK/CD79B/CD79A/DAPP1/LILRB3/NFATC1/IFITM1/NFKBIA/RASGRP3/INPP5D/PIK3R5
KEGG_SYSTEMIC_LUPUS_ERYTHEMATOSUS	KEGG_SYSTEMIC_LUPUS_ERYTHEMATOSUS	-0.384138	-1.47425	0.0368299599177409	0.142618142660188	0.0998079540883907	HLA-DOA/C1QA/IL10/FCGR2A/TRIM21/FCGR2B/C7/C4B/C1QC/HLA-DMB/C5/HLA-DMA/C4A/CD86
KEGG_MATURITY_ONSET_DIABETES_OF_THE_YOUNG	KEGG_MATURITY_ONSET_DIABETES_OF_THE_YOUNG	-0.494098	-1.52036	0.0392698702914519	0.142942327860885	0.100034827479277	PAX4/IAPP/NKX6-1/FOXA3/GCK/HNF4G/HNF1B/NR5A2/HES1/MNX1/ONECUT1/PAX6/HHEX/NKX2-2
KEGG_LEISHMANIA_INFECTION	KEGG_LEISHMANIA_INFECTION	-0.358875	-1.42007	0.0386162058901422	0.142942327860885	0.100034827479277	NFKBIB/PTPN6/NCF1/TGFB1/CYBA/MARCKSL1/FCGR3A/HLA-DRB3/ELK1/FCGR2C/MYD88/NCF2/NCF4/HLA-DOA/IL10/CR1/FCGR2A/FOS/TGFB2/TLR2/ITGB2/NFKB1/TLR4/HLA-DMB/ITGB1/HLA-DMA/NFKBIA/TGFB3
KEGG_TOLL_LIKE_RECEPTOR_SIGNALING_PATHWAY	KEGG_TOLL_LIKE_RECEPTOR_SIGNALING_PATHWAY	-0.321458	-1.36213	0.0384336703849901	0.142942327860885	0.100034827479277	MYD88/CD14/IFNAR2/IFNA21/MAP2K3/IKBKE/SPP1/IFNAR1/MAP2K7/IRF5/PIK3CG/FOS/MAP3K8/TLR2/LBP/NFKB1/RIPK1/LY96/TLR4/CCL5/TLR5/NFKBIA/IRF7/CD86/PIK3R5
KEGG_PROTEASOME	KEGG_PROTEASOME	0.459519810712668	1.46883204372002	0.0408318206524585	0.144793152639087	0.101330083686116	PSMD14/PSMA1/PSMD3/PSMA3/PSMA4/PSMA5/PSMD1/PSMB2/PSMC6/PSMD12/PSMC2/PSMB5/PSMD7/PSMD13/PSMB4/PSMA6/PSMB1/PSMD4/PSMD2/POMP/PSMB6
KEGG_GAP_JUNCTION	KEGG_GAP_JUNCTION	0.393910053925772	1.40489565267534	0.0413694721825963	0.144793152639087	0.101330083686116	GRM1/MAP2K1/PRKCB/PDGFD/DRD1/HTR2C/ITPR1/ADCY1/TUBB3/TUBB2A/TUBA4A/PRKCG/TUBA1A/TUBB/ADCY5/MAP2K5/GNAI1/TUBA3C/GRB2/KRAS/TUBA1B/TUBB8/GNAS
KEGG_BASAL_TRANSCRIPTION_FACTORS	KEGG_BASAL_TRANSCRIPTION_FACTORS	0.490908799127756	1.51095330889146	0.0488198966727216	0.147547120536141	0.103257383371157	TAF7L/TBPL1/TAF5/TAF2/GTF2H3/GTF2H4/TAF9/GTF2B/TAF1L/TBP/TAF4B
KEGG_PENTOSE_PHOSPHATE_PATHWAY	KEGG_PENTOSE_PHOSPHATE_PATHWAY	0.518833865147726	1.49292036493793	0.0494526063335419	0.147547120536141	0.103257383371157	PRPS2/GPI/PRPS1/ALDOA/PFKP/PFKM/RPE/PRPS1L1/PGD
KEGG_CITRATE_CYCLE_TCA_CYCLE	KEGG_CITRATE_CYCLE_TCA_CYCLE	0.484953559327852	1.44114052960347	0.0443349753694581	0.147547120536141	0.103257383371157	SUCLA2/DLD/IDH3A/OGDHL/IDH3G/MDH2/SDHA/IDH3B/SDHB/FH/PDHB/ACLY/PDHA1/ACO2
KEGG_ALDOSTERONE_REGULATED_SODIUM_REABSORPTION	KEGG_ALDOSTERONE_REGULATED_SODIUM_REABSORPTION	0.448871818015973	1.43479626874451	0.0486656200941915	0.147547120536141	0.103257383371157	PRKCB/ATP1B1/ATP1A1/PIK3CB/PRKCG/IRS1/IGF1/ATP1A3/NEDD4L/PDPK1/KRAS/ATP1A4/NR3C2
KEGG_EPITHELIAL_CELL_SIGNALING_IN_HELICOBACTER_PYLORI_INFECTION	KEGG_EPITHELIAL_CELL_SIGNALING_IN_HELICOBACTER_PYLORI_INFECTION	0.415076545949777	1.4219640780621	0.0439238653001464	0.147547120536141	0.103257383371157	PAK1/MAPK13/MET/ATP6V1G2/ATP6V1B2/ATP6V1H/MAP2K4/ATP6V0D1/ATP6V1E1/MAPK9/ATP6V1D/ATP6V1C1/MAPK10/ATP6V0C/ATP6V0B
KEGG_PROPANOATE_METABOLISM	KEGG_PROPANOATE_METABOLISM	-0.424487	-1.42186	0.0480648447427215	0.147547120536141	0.103257383371157	HIBCH/EHHADH/ALDH2/ALDH9A1/HADHA/LDHAL6A/ALDH7A1/ALDH6A1/SUCLG2/ACSS1/ACSS3/ACACB
KEGG_LONG_TERM_DEPRESSION	KEGG_LONG_TERM_DEPRESSION	0.407562919962377	1.40312623526924	0.0456553755522828	0.147547120536141	0.103257383371157	CRH/GRM1/MAP2K1/PRKCB/ITPR1/PRKCG/GRIA1/GRIA2/PPP2CA/GRIA3/IGF1/GNAI1/KRAS/PPP2R1A/GNAS
KEGG_UBIQUITIN_MEDIATED_PROTEOLYSIS	KEGG_UBIQUITIN_MEDIATED_PROTEOLYSIS	0.355102838145865	1.35649220070501	0.0488577248698977	0.147547120536141	0.103257383371157	UBE2N/TRIM37/UBE2E2/CUL2/HERC1/HERC3/TRIM32/RCHY1/UBA1/DET1/ANAPC7/NEDD4L/BTRC/UBE2B/ANAPC2/CUL1/PIAS2/KLHL13/SMURF1/FBXO4/UBE2E3/MGRN1/ANAPC13/ERCC8/ANAPC10/UBE2W/KLHL9/UBE3C/FBXW7/UBE3B/PRPF19/CUL5/SIAH1/STUB1/SKP1/FANCL/UBE2NL/UBE2Z/SAE1/ANAPC5/UBE4B/UBE4A
KEGG_PURINE_METABOLISM	KEGG_PURINE_METABOLISM	0.34602967615994	1.3398330148428	0.0481283422459893	0.147547120536141	0.103257383371157	ENTPD3/HPRT1/GDA/PDE1A/ADCY1/PDE6H/PRPS2/NME5/PDE1B/AK5/POLR2B/DCK/ENTPD6/PDE4D/PRPS1/NME1/ADCY5/POLR3K/POLR3B/PFAS/NME7/CANT1/NUDT2/POLR1C/PDE6B/GMPR2/DGUOK/POLR2D/ENTPD4/PDE2A/POLE2/PRIM1/RRM2B/PRPS1L1/ADCY9/POLR1E/POLR3C/POLE3/POLR3A
The results of GSEA enrichment analysis for the model gene EFNA1
ID	Description	enrichmentScore	NES	pvalue	p.adjust	qvalue	core_enrichment
KEGG_CYTOKINE_CYTOKINE_RECEPTOR_INTERACTION	KEGG_CYTOKINE_CYTOKINE_RECEPTOR_INTERACTION	0.460682144954275	2.11712789396874	1e-10	1.82e-08	1.34736842105263e-08	IL4R/CCL2/TNFRSF10D/TGFB3/TNFRSF10A/TNFRSF1B/CXCL1/TNFRSF10B/IL6/TNFRSF1A/PPBP/IL18R1/TNFRSF12A/INHBB/TNFRSF6B/PDGFRB/CXCL2/IL1R1/LTBR/ACVRL1/IL3RA/PLEKHO2/TNFSF14/FLT3LG/BMP7/IL1R2/IL21R/FLT1/TGFBR1/IL2RA/IL7R/TGFBR2/IL10RB/CCL20/CSF3R/CXCL16/IL10RA/CSF1R/EPOR/CCL5/CSF3/CCL14/TNFRSF10C/VEGFC/TNFRSF11B/IL17RB/CSF2RA/HGF/PF4/CCR2/BMPR1B/OSMR/EDA/EGFR/CCR7/LIFR/IL18RAP/NGFR/CTF1/FAS/IL17RA/CXCL9/CL…
KEGG_COMPLEMENT_AND_COAGULATION_CASCADES	KEGG_COMPLEMENT_AND_COAGULATION_CASCADES	0.636482743260307	2.44975482678502	2.32052810673152e-09	2.11168057712568e-07	1.56330314558755e-07	C4A/CFI/CFB/C1QC/CFH/TFPI/PLAUR/C4B/C5AR1/F3/C7/SERPING1/C1R/KLKB1/SERPINA5/PLAT/C1S/FGA/CFD/CD59/C3AR1/THBD/C5/C1QA/F10/CD55/PLAU/MASP1/FGB/A2M/SERPINA1/CR1/F13A1
KEGG_OXIDATIVE_PHOSPHORYLATION	KEGG_OXIDATIVE_PHOSPHORYLATION	-0.575018	-2.11679	1.07065595044123e-07	6.49531276601011e-06	4.808560058122e-06	NDUFB9/NDUFA7/NDUFB1/NDUFV3/COX4I1/COX8A/NDUFB7/NDUFB8/COX8C/NDUFC1/NDUFA10/ATP6V0A1/NDUFS3/COX7C/COX7A1/ATP6AP1/NDUFB2/NDUFA6/COX6A1/ATP6V1F/UQCRQ/CYC1/ATP6V0B/NDUFA3/NDUFS2/UQCRB/NDUFA1/ATP6V0E2/NDUFS4/NDUFS5/NDUFV1/NDUFA4/NDUFA9/SDHD/COX6C/COX7A2/COX7A2L/COX11/NDUFV2/NDUFC2/COX6B1/COX7B/NDUFA11/NDUFB3/COX5A/NDUFB5/PPA1/SDHA/SDHB/UQCRH/ATP6V0C/UQCRFS1/ATP6V0D1/NDUFAB1/NDUFB6/ATP6V1C1/COX10/ATP6…
KEGG_HEMATOPOIETIC_CELL_LINEAGE	KEGG_HEMATOPOIETIC_CELL_LINEAGE	0.537025612280275	2.11456715424159	3.01450333870694e-07	1.37159901911166e-05	1.01541165093286e-05	IL4R/IL6/CD44/ITGA1/ITGA5/IL1R1/IL3RA/CD22/FLT3LG/CD1E/ITGA6/IL1R2/CD14/IL2RA/IL7R/ITGA2/CSF3R/CSF1R/EPOR/GP9/CSF3/HLA-DRB5/ANPEP/CD9/CSF2RA/CD59/CD34/CD55/CD7/CD37/CD1D/CR1/GP1BA
KEGG_PARKINSONS_DISEASE	KEGG_PARKINSONS_DISEASE	-0.550855	-2.02784	1.11763698304284e-06	4.06819861827596e-05	3.01173755430493e-05	NDUFB9/NDUFA7/PARK7/NDUFB1/NDUFV3/COX4I1/COX8A/NDUFB7/NDUFB8/COX8C/NDUFC1/NDUFA10/NDUFS3/COX7C/COX7A1/VDAC2/NDUFB2/NDUFA6/COX6A1/UQCRQ/CYC1/NDUFA3/NDUFS2/UQCRB/NDUFA1/NDUFS4/NDUFS5/NDUFV1/NDUFA4/NDUFA9/SDHD/PPID/UBB/COX6C/COX7A2/UBA1/COX7A2L/NDUFV2/SLC25A5/NDUFC2/COX6B1/COX7B/NDUFB3/COX5A/NDUFB5/SDHA/SDHB/UQCRH/UQCRFS1/LRRK2/NDUFAB1/NDUFB6/CYCS/UQCRC2/VDAC1/SLC25A4/UCHL1/SNCA
KEGG_CELL_ADHESION_MOLECULES_CAMS	KEGG_CELL_ADHESION_MOLECULES_CAMS	0.467639259912826	1.99685854390714	1.39533641778625e-06	4.23252046728496e-05	3.13338704344982e-05	CLDN5/CD86/ICAM2/CLDN11/PECAM1/HLA-DMA/ICAM1/CD22/VCAN/SELL/ITGA6/CD99/F11R/ITGB1/ITGA8/HLA-E/ESAM/CNTN2/ITGAL/ITGB8/ITGB2/VCAM1/CLDN15/HLA-DMB/ICOSLG/CDH5/HLA-DRB5/CLDN23/ICAM3/HLA-B/HLA-A/HLA-DOA/PTPRC/HLA-DQB1/CD34/CDH4/CLDN14/HLA-F/GLG1/MPZL1/CDH1/MAG/JAM3/SDC2/CD226/HLA-G/SELP/CLDN2/ALCAM/CLDN7/CLDN8/SIGLEC1
KEGG_NEUROACTIVE_LIGAND_RECEPTOR_INTERACTION	KEGG_NEUROACTIVE_LIGAND_RECEPTOR_INTERACTION	-0.417523	-1.76298	1.75425620264037e-06	4.56106612686497e-05	3.37661344267621e-05	GRIK2/HTR7/HTR2B/HTR1A/GRIK1/CHRM2/GLRA3/ADRA1B/NPY5R/GABRG3/CHRNE/VIPR1/P2RY13/NMUR1/GABRA6/GRPR/ADRA2A/P2RX5/NPY1R/GRIA3/HTR4/GABRA4/GRIA2/GRIA1/GABRB3/GHSR/GRIA4/NPFFR2/MCHR1/NTSR1/GRM8/ADRA1D/MC4R/GRM7/GABRA3/CHRM1/KISS1R/GABBR2/PRSS3/GPR83/MCHR2/GRIN2A/HTR1E/SSTR1/CHRM3/GRIN3A/GABRD/GABRB2/GRM1/HTR2C/DRD1/GLRA2/RXFP1/GABRG2/OPRK1/CCKBR/PTH2R/GABRA1/GLRB/GABRA5
KEGG_PATHWAYS_IN_CANCER	KEGG_PATHWAYS_IN_CANCER	0.338640341738386	1.61321610915571	5.34839155559807e-06	0.000121675907889856	9.00781735679675e-05	PIK3R5/TGFB3/CDKN1A/HHIP/IL6/FOS/SMO/STAT5A/NFKBIA/PDGFRB/COL4A1/HDAC1/LEF1/MMP9/COL4A4/FLT3LG/CTNNA3/RALGDS/FOXO1/ITGA6/FGF11/RUNX1/ITGB1/PGF/FGF1/FZD7/RXRA/CDK2/TGFBR1/FZD9/FZD4/PLD1/FZD10/ITGA2/TRAF1/CBLB/GLI1/TGFBR2/SLC2A1/CSF3R/GLI3/CSF1R/NFKB1/TCF7L2/LAMA4/COL4A2/BIRC3/RASSF1/PIAS4/STAT3/LAMC1/FGF2/CCND1/VEGFC/FGF17/LAMA5/SPI1/ETS1/ERBB2/WNT6/EPAS1/CDK4/CSF2RA/HGF/FN1/BCL2/ABL1/FZD2/CCNE2/C…
KEGG_ECM_RECEPTOR_INTERACTION	KEGG_ECM_RECEPTOR_INTERACTION	0.50240771044893	1.97214593559981	1.18933829035931e-05	0.000240510632050439	0.000178052983819874	ITGA10/SPP1/ITGB4/CD44/ITGA1/ITGA5/COL4A1/THBS2/TNC/COL4A4/ITGA6/ITGB1/ITGA8/ITGB5/COL1A2/ITGB8/ITGA2/ITGA7/GP9/LAMA4/COL4A2/LAMC1/LAMA5/COL6A1/COL3A1/FN1/ITGA11/LAMA2/THBS3/SDC2/GP1BA
KEGG_LEUKOCYTE_TRANSENDOTHELIAL_MIGRATION	KEGG_LEUKOCYTE_TRANSENDOTHELIAL_MIGRATION	0.442342353700276	1.87384449000892	3.19229897814714e-05	0.00058099841402278	0.000430120283371405	PIK3R5/CLDN5/SIPA1/CLDN11/RAPGEF3/VASP/PECAM1/MSN/MMP9/ICAM1/CTNNA3/CD99/F11R/EZR/ITGB1/ESAM/ITGAL/ITGB2/VCAM1/CLDN15/MYL12A/PXN/CTNND1/CDH5/ROCK1/CLDN23/GNAI2/RHOH/PIK3CG/PLCG2/CLDN14/VAV2/MYL9/VAV1/NCF2/CYBA/NCF4/JAM3/CLDN2/CLDN7/RAP1B/CLDN8/PIK3R3/ACTN4/MMP2/OCLN/CLDN3/PTPN11/PLCG1
KEGG_FOCAL_ADHESION	KEGG_FOCAL_ADHESION	0.369915831367915	1.65324587357076	4.36881882575383e-05	0.000722840932988361	0.00053512804755645	PIK3R5/ITGA10/SPP1/ITGB4/FLNC/VASP/ITGA1/ITGA5/PDGFRB/COL4A1/PARVG/THBS2/TNC/DOCK1/COL4A4/ITGA6/ITGB1/PGF/ITGA8/FLT1/ITGB5/COL1A2/ITGB8/ITGA2/MYL12A/ITGA7/CAV1/PXN/LAMA4/COL4A2/BIRC3/PAK2/SHC1/ROCK1/LAMC1/SHC2/CCND1/VEGFC/LAMA5/COL6A1/ERBB2/COL3A1/HGF/FN1/BCL2/PIK3CG/ITGA11/VAV2/MYL9/EGFR/FLNB/VAV1
KEGG_CARDIAC_MUSCLE_CONTRACTION	KEGG_CARDIAC_MUSCLE_CONTRACTION	-0.540996	-1.90889	6.85476718389136e-05	0.00103963968955686	0.000769658069770259	CACNA2D4/COX6A1/CACNA1C/UQCRQ/CYC1/UQCRB/COX6C/COX7A2/CACNG2/COX7A2L/CACNB1/COX6B1/COX7B/COX5A/ACTC1/CACNG1/SLC8A1/ATP1A4/UQCRH/UQCRFS1/MYH7/CACNA2D1/CACNB2/CACNG8/ATP2A2/ATP1A3/CACNB4/UQCRC2/SLC9A6/ATP1A1/CACNA1F/ATP1B1/CACNA2D3/CACNG3
KEGG_AUTOIMMUNE_THYROID_DISEASE	KEGG_AUTOIMMUNE_THYROID_DISEASE	0.558814555773323	2.0174974233948	8.390895466199e-05	0.00117472536526786	0.000869663659654633	CD86/HLA-DMA/HLA-E/CGA/HLA-DMB/HLA-DRB5/HLA-B/GZMB/HLA-A/HLA-DOA/HLA-DQB1/PRF1/HLA-F/FAS/IL10/HLA-G/FASLG/IFNA4/IFNA21/CD40/HLA-DRB1/TG/CTLA4/IL2/IL4/HLA-DRB3/HLA-DRA/IFNA14
KEGG_GRAFT_VERSUS_HOST_DISEASE	KEGG_GRAFT_VERSUS_HOST_DISEASE	0.595255198715322	2.07184	0.000110556517279641	0.00143723472463533	0.00106400257231534	CD86/IL6/HLA-DMA/HLA-E/HLA-DMB/HLA-DRB5/HLA-B/GZMB/HLA-A/HLA-DOA/HLA-DQB1/PRF1/HLA-F/FAS/HLA-G/FASLG/KIR2DL2
KEGG_ALZHEIMERS_DISEASE	KEGG_ALZHEIMERS_DISEASE	-0.448143	-1.76994	0.000139517133159957	0.00158700738969451	0.00117488112134701	CACNA1D/PLCB4/COX8A/NDUFB7/NDUFB8/COX8C/NAE1/NDUFC1/NOS1/NDUFA10/GAPDH/NDUFS3/COX7C/PPP3R2/COX7A1/GNAQ/MAPK1/PSEN2/NDUFB2/NDUFA6/APBB1/COX6A1/MAPT/CACNA1C/UQCRQ/CYC1/NDUFA3/NDUFS2/GRIN2B/UQCRB/CALM2/NDUFA1/GRIN2D/NDUFS4/NDUFS5/NDUFV1/NDUFA4/NDUFA9/SDHD/COX6C/PLCB1/COX7A2/APP/COX7A2L/NDUFV2/NDUFC2/COX6B1/COX7B/NDUFB3/COX5A/NDUFB5/SDHA/CALML3/SDHB/UQCRH/CALM1/UQCRFS1/CALM3/NDUFAB1/NDUFB6/ATP2A2/CYC…
KEGG_HUNTINGTONS_DISEASE	KEGG_HUNTINGTONS_DISEASE	-0.430855	-1.70667	0.000133957996647294	0.00158700738969451	0.00117488112134701	NDUFV3/DCTN1/COX4I1/PLCB4/COX8A/NDUFB7/NDUFB8/HTT/COX8C/AP2B1/NDUFC1/NDUFA10/NDUFS3/IFT57/COX7C/CREB3L1/COX7A1/GNAQ/AP2A2/DCTN2/VDAC2/NDUFB2/NDUFA6/COX6A1/PPARG/TBP/UQCRQ/AP2S1/CYC1/NDUFA3/POLR2D/NDUFS2/GRIN2B/UQCRB/NDUFA1/NDUFS4/NDUFS5/NDUFV1/NDUFA4/NDUFA9/SDHD/AP2M1/PPID/COX6C/PPARGC1A/PLCB1/DNAH2/POLR2K/COX7A2/DNAL4/CREB3L3/COX7A2L/TAF4B/NDUFV2/SLC25A5/NDUFC2/COX6B1/COX7B/NDUFB3/COX5A/NDUFB5/S…
KEGG_CHRONIC_MYELOID_LEUKEMIA	KEGG_CHRONIC_MYELOID_LEUKEMIA	0.470484103316561	1.83374214656085	0.000208720811161632	0.0021103993128565	0.00156235460986485	PIK3R5/TGFB3/CDKN1A/STAT5A/NFKBIA/HDAC1/RUNX1/TGFBR1/CBLB/TGFBR2/GAB2/NFKB1/SHC1/SHC2/CCND1/CDK4/ABL1/CDK6/PIK3CG/TGFB2/CTBP2/SOS2/RAF1/PIK3R3/TGFB1/PTPN11/ARAF/AKT1/BRAF/STAT5B/CDKN2A/MDM2
KEGG_JAK_STAT_SIGNALING_PATHWAY	KEGG_JAK_STAT_SIGNALING_PATHWAY	0.37701029016541	1.6436565457257	0.000200867332201248	0.0021103993128565	0.00156235460986485	SOCS3/IL4R/PIK3R5/CISH/IL6/PIM1/STAT5A/IL3RA/IL21R/IL2RA/IL7R/CBLB/IL10RB/CSF3R/IL10RA/EPOR/CSF3/PIAS4/STAT3/CCND1/IRF9/CSF2RA/PIK3CG/OSMR/LIFR/CTF1/CLCF1/STAT2/IL15RA/IFNAR1/SOS2/IL10/LIF/LEP/PTPN6/IL22RA1/CCND3/IL20RA/IL24/PIK3R3/IFNA4/STAT6/IFNAR2/IL15/GH1/SOCS2/PTPN11/IFNA21/AKT1/STAT5B/LEPR/SOCS1/GH2/IL22RA2/IL6R/SPRED1/SOCS4/IL2/IL6ST/IL4/IFNE/IL11RA/MYC
KEGG_SMALL_CELL_LUNG_CANCER	KEGG_SMALL_CELL_LUNG_CANCER	0.465679267946927	1.82738678304383	0.000244281032626724	0.00233995515463493	0.00173229762749145	PIK3R5/NFKBIA/COL4A1/COL4A4/ITGA6/ITGB1/RXRA/CDK2/ITGA2/TRAF1/NFKB1/LAMA4/COL4A2/BIRC3/PIAS4/LAMC1/CCND1/LAMA5/CDK4/FN1/BCL2/CCNE2/CDK6/PIK3CG
KEGG_ALLOGRAFT_REJECTION	KEGG_ALLOGRAFT_REJECTION	0.589437465660547	2.03551134278922	0.000323819236840534	0.00294675505524886	0.00218151906924149	CD86/HLA-DMA/HLA-E/HLA-DMB/HLA-DRB5/HLA-B/GZMB/HLA-A/HLA-DOA/HLA-DQB1/PRF1/HLA-F/FAS/IL10/HLA-G/FASLG/CD40/HLA-DRB1/IL2/IL4/HLA-DRB3
KEGG_NOTCH_SIGNALING_PATHWAY	KEGG_NOTCH_SIGNALING_PATHWAY	0.514287745286518	1.85674154382612	0.00053938255903893	0.00467464884500406	0.00346070012816958	HDAC1/NOTCH1/MFNG/NOTCH4/HES1/LFNG/JAG1/DLL4/DTX3L/KAT2B/NOTCH2/CTBP2/RBPJ/APH1A/ADAM17/NCSTN/KAT2A/DVL2/PTCRA
KEGG_VIRAL_MYOCARDITIS	KEGG_VIRAL_MYOCARDITIS	0.456612633148584	1.77753507271969	0.000707821095884927	0.00585561088413894	0.00433498087431917	CD86/HLA-DMA/ICAM1/HLA-E/MYH3/ITGAL/ITGB2/MYH11/CAV1/HLA-DMB/HLA-DRB5/CCND1/HLA-B/HLA-A/HLA-DOA/HLA-DQB1/MYH9/ABL1/CD55/PRF1/EIF4G3/HLA-F/LAMA2/FYN
KEGG_TOLL_LIKE_RECEPTOR_SIGNALING_PATHWAY	KEGG_TOLL_LIKE_RECEPTOR_SIGNALING_PATHWAY	0.410142944478729	1.65443472952425	0.000760252955010003	0.00601591468747046	0.00445365575474967	PIK3R5/CD86/IRF7/IL6/SPP1/FOS/NFKBIA/LY96/IKBKE/TLR5/CD14/TLR2/RIPK1/NFKB1/CCL5/MAP3K8/LBP/MYD88/IRF5/PIK3CG/TLR4/CXCL9/TLR8/IFNAR1/MAP2K3
KEGG_CALCIUM_SIGNALING_PATHWAY	KEGG_CALCIUM_SIGNALING_PATHWAY	-0.399285	-1.61024	0.000835225664697612	0.00633379462395689	0.00468898618777607	DRD5/PPID/ATP2B4/PLCB1/GNAS/PTK2B/CAMK2B/PRKACB/CAMK2G/CACNA1E/SLC25A5/HTR7/CACNA1G/HTR2B/CHRM2/ADRA1B/SLC8A1/CALML3/SLC8A3/PHKG2/CALM1/GRPR/P2RX5/ATP2B2/CALM3/HTR4/CAMK2D/ATP2A2/PDE1B/SLC8A2/NTSR1/CACNA1F/PRKCG/ADRA1D/VDAC1/CHRM1/ATP2B3/ADCY1/PPP3CB/SLC25A4/PPP3CA/PPP3R1/ATP2B1/GRIN2A/PDE1A/ITPR1/CHRM3/PRKCB/CAMK4/GRM1/HTR2C/DRD1/CCKBR
KEGG_ANTIGEN_PROCESSING_AND_PRESENTATION	KEGG_ANTIGEN_PROCESSING_AND_PRESENTATION	0.440124968454074	1.73260253642269	0.000981032573654163	0.0071419171362023	0.00528724923906244	HLA-DMA/TAP1/HSPA2/HLA-E/IFI30/HSPA1A/KIR2DS3/HLA-DMB/HLA-DRB5/KLRC4/HLA-B/HLA-A/HLA-DOA/HLA-DQB1/HLA-F/RFXANK/HSPA6/KIR2DS4/CIITA/HLA-G/HSPA5/HSPA1B/B2M/IFNA4/LTA/PSME1/KIR2DL2/IFNA21/KIR3DL3/PSME2/TAPBP/HLA-DRB1
KEGG_LEISHMANIA_INFECTION	KEGG_LEISHMANIA_INFECTION	0.453829397505941	1.74174298897638	0.00124459644962174	0.00871217514735216	0.00644973058913289	TGFB3/FOS/NFKBIA/HLA-DMA/ITGB1/TLR2/ITGB2/NFKB1/HLA-DMB/HLA-DRB5/FCGR2A/MYD88/HLA-DOA/HLA-DQB1/TLR4/NCF2/CYBA/ELK1/NCF4/TGFB2/MARCKSL1/FCGR2C/CR1/IL10
KEGG_NATURAL_KILLER_CELL_MEDIATED_CYTOTOXICITY	KEGG_NATURAL_KILLER_CELL_MEDIATED_CYTOTOXICITY	0.365529172046098	1.55931605816923	0.00171045978155277	0.0115297659349113	0.00853562775979551	PIK3R5/TNFRSF10D/TNFRSF10A/TNFRSF10B/ICAM2/ICAM1/NFATC1/HLA-E/ITGAL/ITGB2/KIR2DS3/MICB/SHC1/SHC2/TNFRSF10C/SYK/HLA-B/GZMB/HLA-A/NFATC4/PIK3CG/PLCG2/VAV2/PRF1/VAV1/TYROBP/HCST/FAS/CD48/IFNAR1/FYN/KIR2DS4/SOS2/NFATC3/HLA-G/LAT/PTPN6/RAF1/FASLG/PIK3R3/IFNA4/IFNAR2/SH2D1A/KIR2DL2/RAET1E/PTPN11/PLCG1/IFNA21/ARAF/MICA/BRAF
KEGG_NOD_LIKE_RECEPTOR_SIGNALING_PATHWAY	KEGG_NOD_LIKE_RECEPTOR_SIGNALING_PATHWAY	0.473196787300648	1.77494496879681	0.00242331348326187	0.0157515376412022	0.0116610573630646	CCL2/CXCL1/IL6/NFKBIA/CXCL2/TRIP6/TNFAIP3/CARD6/CARD8/NFKB1/CCL5/BIRC3/NOD2/NLRC4/CASP5/PSTPIP1
KEGG_APOPTOSIS	KEGG_APOPTOSIS	0.407055177551805	1.62052197825609	0.00294931908105051	0.0185095197500411	0.013702825494536	PIK3R5/TNFRSF10D/TNFRSF10A/PRKX/TNFRSF10B/TNFRSF1A/NFKBIA/IRAK3/CFLAR/IL1R1/IL3RA/RIPK1/NFKB1/BIRC3/TNFRSF10C/DFFA/MYD88/CASP6/BCL2/PIK3CG
KEGG_OOCYTE_MEIOSIS	KEGG_OOCYTE_MEIOSIS	-0.426656	-1.60347	0.00335927965407091	0.0197222224851905	0.0146006042689669	PPP2R5D/PPP2R1A/CALM2/CUL1/ANAPC2/ANAPC13/CAMK2B/PRKACB/ANAPC10/CAMK2G/ADCY5/AURKA/BTRC/CALML3/CALM1/ANAPC7/CALM3/YWHAB/CAMK2D/YWHAZ/PPP2CA/PTTG1/YWHAH/MAD2L1/IGF1/ADCY1/PPP3CB/PPP3CA/PPP3R1/CCNB1/YWHAG/ITPR1/MAP2K1
KEGG_REGULATION_OF_ACTIN_CYTOSKELETON	KEGG_REGULATION_OF_ACTIN_CYTOSKELETON	0.313813507999836	1.42061491308203	0.00330513231860625	0.0197222224851905	0.0146006042689669	PIK3R5/SCIN/ITGA10/ITGB4/WASF2/ITGA1/ITGA5/PDGFRB/MSN/DOCK1/ITGA6/LIMK2/FGF11/EZR/CD14/ITGB1/ITGA8/FGF1/NCKAP1L/WAS/ITGB5/ITGAX/ITGAL/IQGAP1/ITGB8/ITGB2/ITGA2/MYL12A/ITGA7/PXN/GNA12/SSH3/PAK2/ROCK1/GSN/FGF2/FGF17/ARHGEF6/CSK/FN1/MYH9/FGD3/PIK3CG/FGFR3/ITGA11/VAV2/MYL9/EGFR/VAV1
KEGG_INTESTINAL_IMMUNE_NETWORK_FOR_IGA_PRODUCTION	KEGG_INTESTINAL_IMMUNE_NETWORK_FOR_IGA_PRODUCTION	0.459496869265164	1.65892913887606	0.00366139131862297	0.0208241631246681	0.0154163844994651	CD86/IL6/LTBR/HLA-DMA/HLA-DMB/ICOSLG/HLA-DRB5/HLA-DOA/HLA-DQB1/IL15RA/IL10/PIGR/IL15/TGFB1/CXCR4/CD40/HLA-DRB1/IL2/IL4/HLA-DRB3/AICDA/ITGB7/HLA-DRA/TNFRSF17/CCL27/HLA-DRB4
KEGG_GLYCOSAMINOGLYCAN_BIOSYNTHESIS_HEPARAN_SULFATE	KEGG_GLYCOSAMINOGLYCAN_BIOSYNTHESIS_HEPARAN_SULFATE	-0.602412	-1.7557	0.00457343691484815	0.0252231975303746	0.0186730438628569	NDST4/XYLT1/HS3ST1/EXT1/EXTL1/HS6ST3/GLCE/EXTL2/HS6ST2/HS3ST2
KEGG_SYSTEMIC_LUPUS_ERYTHEMATOSUS	KEGG_SYSTEMIC_LUPUS_ERYTHEMATOSUS	0.441798976356611	1.64774771880449	0.00471432713755526	0.0252355158539723	0.0186821632695689	CD86/C4A/C1QC/HLA-DMA/C4B/C7/C1R/HLA-DMB/HLA-DRB5/FCGR2A/C1S/HLA-DOA/HLA-DQB1/C5/C1QA/TRIM21/FCGR2B/FCGR2C/IL10
KEGG_CYTOSOLIC_DNA_SENSING_PATHWAY	KEGG_CYTOSOLIC_DNA_SENSING_PATHWAY	0.458353577330819	1.64378004173898	0.00601223012536347	0.0303951634115598	0.022501913919489	IRF7/IL6/NFKBIA/IKBKE/RIPK1/NFKB1/CCL5/AIM2/CASP1/ZBP1/PYCARD/POLR3H/CXCL10/IFNA4/NFKBIB/IFNA21/IL18
KEGG_B_CELL_RECEPTOR_SIGNALING_PATHWAY	KEGG_B_CELL_RECEPTOR_SIGNALING_PATHWAY	0.389740225807833	1.53565644721657	0.00600437333879216	0.0303951634115598	0.022501913919489	PIK3R5/IFITM1/RASGRP3/FOS/NFKBIA/INPP5D/LILRB3/CD22/NFATC1/DAPP1/PIK3AP1/NFKB1/BTK/SYK/NFATC4/PIK3CG/PLCG2/VAV2/VAV1/FCGR2B/CD79A/SOS2/NFATC3/CD79B/PTPN6/RAF1/PIK3R3/CD81/NFKBIB
KEGG_LONG_TERM_POTENTIATION	KEGG_LONG_TERM_POTENTIATION	-0.459781	-1.62054	0.00647528934630746	0.0318514232710259	0.0235800010334952	GRIN2B/CALM2/GRIN2D/PLCB1/CAMK2B/PRKACB/CAMK2G/CALML3/PPP1R12A/CALM1/KRAS/CALM3/CAMK2D/GRIA2/GRIA1/PRKCG/ADCY1/PPP3CB/PPP3CA/PPP3R1/GRIN2A/ITPR1/PRKCB/CAMK4/MAP2K1/GRM1
KEGG_TGF_BETA_SIGNALING_PATHWAY	KEGG_TGF_BETA_SIGNALING_PATHWAY	0.377861284551061	1.48784907628242	0.0100955791019628	0.0483525104357168	0.0357959591426937	TGFB3/INHBB/SP1/THBS2/ACVRL1/ID3/SMAD6/BMP7/ID4/ID1/TGFBR1/SMAD9/DCN/TGFBR2/ROCK1/PPP2R1B/BMP6/BMPR1B/CDKN2B/TGFB2/GDF7/RPS6KB2/THBS3/SMAD5
KEGG_LONG_TERM_DEPRESSION	KEGG_LONG_TERM_DEPRESSION	-0.449137	-1.56617	0.013096641084843	0.0611176583959341	0.0452461554348153	PRKG2/PLCB1/GNAS/GNAI1/KRAS/GRIA3/GRIA2/GRIA1/PPP2CA/PRKCG/IGF1/ITPR1/PRKCB/MAP2K1/GRM1/CRH
KEGG_AXON_GUIDANCE	KEGG_AXON_GUIDANCE	-0.371599	-1.42914	0.0138776745232904	0.0631434190809715	0.0467458510258204	SLIT2/DCC/KRAS/EPHA3/PAK6/UNC5A/PLXNA2/SLIT1/L1CAM/ABLIM2/SRGAP3/SEMA3A/NTN4/LRRC4C/SEMA4F/NTNG1/EFNB3/PPP3CB/PPP3CA/PPP3R1/EPHA4/CDK5/PAK1/EFNA3/ROBO2/MET/EPHA5
KEGG_TAURINE_AND_HYPOTAURINE_METABOLISM	KEGG_TAURINE_AND_HYPOTAURINE_METABOLISM	-0.702703	-1.65142	0.0197675630535865	0.0836673599012266	0.0619399772548121	CSAD/ADO/CDO1/BAAT/GAD1/GAD2
KEGG_ACUTE_MYELOID_LEUKEMIA	KEGG_ACUTE_MYELOID_LEUKEMIA	0.415937058567993	1.5601656842449	0.0194812863367083	0.0836673599012266	0.0619399772548121	PIK3R5/PIM1/STAT5A/LEF1/RUNX1/NFKB1/TCF7L2/STAT3/CCND1/SPI1/EIF4EBP1/PIK3CG/JUP/RPS6KB2/SOS2/TCF7L1/RAF1/PIK3R3/CEBPA/PPARD/ARAF/TCF7/AKT1/BRAF/STAT5B/PML
KEGG_AMYOTROPHIC_LATERAL_SCLEROSIS_ALS	KEGG_AMYOTROPHIC_LATERAL_SCLEROSIS_ALS	-0.458447	-1.54624	0.0190343370503062	0.0836673599012266	0.0619399772548121	GRIN2B/MAPK14/GRIN2D/DERL1/RAB5A/ALS2/NEFL/GRIA2/GRIA1/CYCS/NEFH/PPP3CB/PPP3CA/PPP3R1/GRIN2A/MAPK13/PRPH2/NEFM
KEGG_PRIMARY_IMMUNODEFICIENCY	KEGG_PRIMARY_IMMUNODEFICIENCY	0.468177136671362	1.59825194681154	0.0206790371333749	0.0855360172335055	0.063323367298373	TAP1/IL7R/ADA/BTK/DCLRE1C/PTPRC/CD79A/RFXANK/CIITA/CD3E/CD3D/UNG/CD40/IGLL1
KEGG_ALANINE_ASPARTATE_AND_GLUTAMATE_METABOLISM	KEGG_ALANINE_ASPARTATE_AND_GLUTAMATE_METABOLISM	-0.539741	-1.59383	0.0212405588943585	0.0859062604171832	0.0635974628883716	ALDH5A1/NIT2/ASS1/ASNS/GOT2/ACY3/GFPT1/GLS/GOT1/GAD1/GLS2/GAD2
KEGG_P53_SIGNALING_PATHWAY	KEGG_P53_SIGNALING_PATHWAY	0.378555289782297	1.43745948494429	0.0262220457984183	0.103748094245916	0.0768059922699667	SFN/GADD45B/CDKN1A/TNFRSF10B/GADD45G/CD82/CDK2/STEAP3/PMAIP1/PERP/GADD45A/CCND1/CDK4/CCNE2/CDK6/FAS/IGFBP3/APAF1/DDB2/CCND3/SHISA5/BBC3/SERPINE1/BAX/CDKN2A/MDM2
KEGG_ADIPOCYTOKINE_SIGNALING_PATHWAY	KEGG_ADIPOCYTOKINE_SIGNALING_PATHWAY	0.377473907048008	1.43332456578401	0.0324081509922719	0.125495393204117	0.0929057855993461	SOCS3/TNFRSF1B/TNFRSF1A/ACACB/NFKBIA/PCK1/ACSL5/RXRA/ACSL1/ADIPOR2/PPARA/SLC2A1/NFKB1/STAT3/STK11/CPT1A
KEGG_CITRATE_CYCLE_TCA_CYCLE	KEGG_CITRATE_CYCLE_TCA_CYCLE	-0.509758	-1.52289	0.0350194467318264	0.130072230718212	0.0962940747942809	ACLY/CS/PDHA1/ACO2/SDHD/IDH3B/IDH3G/FH/PDHB/OGDHL/IDH3A/SDHA/SDHB/MDH2/DLD/SUCLA2
KEGG_GAP_JUNCTION	KEGG_GAP_JUNCTION	-0.396321	-1.43127	0.0343056777127112	0.130072230718212	0.0962940747942809	GRB2/PRKG2/PLCB1/GNAS/PRKACB/MAP2K5/ADCY5/TUBB/GNAI1/HTR2B/TUBA1A/KRAS/TUBA3C/TUBA4A/TUBB3/PRKCG/TUBB2A/ADCY1/ITPR1/PRKCB/MAP2K1/GRM1/PDGFD/HTR2C/DRD1
KEGG_AMINOACYL_TRNA_BIOSYNTHESIS	KEGG_AMINOACYL_TRNA_BIOSYNTHESIS	-0.576752	-1.57225	0.0388078397428047	0.141260536663809	0.104576915517453	DARS2/PSTK/IARS2/FARS2/WARS2/FARSB/FARSA/MARS2/MTFMT/EARS2/YARS2
KEGG_PROSTATE_CANCER	KEGG_PROSTATE_CANCER	0.335588447857139	1.33600672683283	0.0400506395537496	0.142925811740832	0.105809739171929	PIK3R5/CDKN1A/NFKBIA/PDGFRB/LEF1/FOXO1/CDK2/CREB3L2/CREB5/NFKB1/TCF7L2/CCND1/ERBB2/BCL2/CCNE2/PIK3CG/EGFR/GSTP1/TGFA/SOS2/TCF7L1/PDGFA/RAF1/PIK3R3/EGF/ARAF/TCF7/AKT1/BRAF/FGFR2/MDM2
KEGG_MELANOGENESIS	KEGG_MELANOGENESIS	-0.36658	-1.37393	0.0452488687782805	0.155574358315887	0.115173614022172	PLCB1/GNAS/WNT16/CAMK2B/PRKACB/CREB3L3/CAMK2G/ADCY5/WNT7A/GNAI1/WNT10A/CALML3/CALM1/KRAS/CALM3/CAMK2D/PRKCG/FZD3/KITLG/ADCY1/WNT10B/KIT/WNT2/PRKCB/MAP2K1/TYRP1
KEGG_PANCREATIC_CANCER	KEGG_PANCREATIC_CANCER	0.353740606877863	1.37112637558186	0.0453046208282529	0.155574358315887	0.115173614022172	PIK3R5/TGFB3/RALGDS/PGF/TGFBR1/PLD1/TGFBR2/NFKB1/STAT3/CCND1/VEGFC/ERBB2/ARHGEF6/CDK4/CDK6/PIK3CG/EGFR/TGFA/TGFB2/RAF1/PIK3R3/EGF/VEGFB/TGFB1/ARAF/AKT1/BRAF
KEGG_HYPERTROPHIC_CARDIOMYOPATHY_HCM	KEGG_HYPERTROPHIC_CARDIOMYOPATHY_HCM	0.336303862458697	1.32610795034657	0.0475010435477513	0.160096109735014	0.118521122302381	TGFB3/ITGA10/IL6/ITGB4/ITGA1/ITGA5/TPM2/MYL3/ITGA6/ITGB1/ITGA8/ITGB5/ITGB8/ITGA2/LMNA/ITGA7
The results of GSEA enrichment analysis for the model gene EFGR1
ID	Description	enrichmentScore	NES	pvalue	p.adjust	qvalue	core_enrichment
KEGG_CYTOKINE_CYTOKINE_RECEPTOR_INTERACTION	KEGG_CYTOKINE_CYTOKINE_RECEPTOR_INTERACTION	-0.476658	-2.2741	1e-10	1.82e-08	1.29473684210526e-08	FAS/TNFRSF9/IFNAR2/PDGFA/PDGFC/EGF/BMPR1B/OSMR/CXCL9/CCR5/EDA2R/CNTFR/CXCR4/IL18/IL15RA/CCL14/VEGFB/PF4V1/IFNAR1/TNFSF12/TGFB1/TNFRSF11B/CCR2/CCL8/LEP/IL18RAP/PDGFRA/CXCR5/FLT1/CLCF1/CTF1/TGFB2/KDR/CCL15/IL17RA/NGFR/IL10RB/IFNA21/IL10/IL20RA/CXCL10/HGF/CCL5/LIF/LIFR/CXCL2/CCL20/TGFBR1/TNFSF15/IL24/PF4/TNFRSF6B/IL7R/CSF2RA/EPOR/ACVRL1/IL1R1/CSF3R/BMP7/FLT3LG/TGFBR2/IL2RA/IL21R/EGFR/CXCL16/IL10RA/T…
KEGG_COMPLEMENT_AND_COAGULATION_CASCADES	KEGG_COMPLEMENT_AND_COAGULATION_CASCADES	-0.567596	-2.25305	1.18923112452294e-06	8.18733041250131e-05	5.82441666129359e-05	PLAU/THBD/C1S/PLAT/PLAUR/C1R/A2M/C7/C4B/F10/SERPINA1/FGB/CR1/C3AR1/SERPINF2/C5/CD59/SERPING1/CFD/FGA/KLKB1/C1QA/SERPINA5/C5AR1/TFPI/CFH/CFI/CFB/C4A/C1QC
KEGG_HEMATOPOIETIC_CELL_LINEAGE	KEGG_HEMATOPOIETIC_CELL_LINEAGE	-0.517345	-2.12198	1.45624142538844e-06	8.18733041250131e-05	5.82441666129359e-05	HLA-DRB5/GP1BA/GP9/CD37/CR1/CD3E/CD59/CD7/CD22/CD14/IL7R/CSF2RA/EPOR/ITGA6/CD44/IL1R1/CSF3R/CD34/ANPEP/FLT3LG/IL2RA/ITGA1/CD1E/CSF1R/IL1R2/ITGA5/IL3RA/IL4R
KEGG_PATHWAYS_IN_CANCER	KEGG_PATHWAYS_IN_CANCER	-0.338451	-1.63061	1.79941327747282e-06	8.18733041250131e-05	5.82441666129359e-05	WNT5B/EP300/FGF23/NFKB2/ITGAV/LAMA4/RAF1/PIK3CD/FAS/MMP2/PDGFA/FGFR3/PPARD/EGF/CEBPA/SMAD4/CDK6/TCF7/STAT5B/STK36/FZD8/BIRC5/FN1/FGF4/RAD51/FGF18/FZD1/GSTP1/RASSF1/PLCG1/COL4A2/VEGFB/CCND1/LAMA2/TGFB1/HHIP/JUP/ABL1/SOS2/PDGFRA/ARAF/CBLB/TCF7L1/TGFB2/STAT3/CDK4/LAMB4/RALGDS/ERBB2/CDKN2B/LAMA5/EGLN3/PIAS4/FZD2/PLCG2/CTNNA3/HGF/BIRC3/TRAF1/COL4A1/SPI1/EPAS1/SLC2A1/NFKB1/FZD10/FZD4/FGF17/BCL2/TGFBR1/…
KEGG_OXIDATIVE_PHOSPHORYLATION	KEGG_OXIDATIVE_PHOSPHORYLATION	0.541988368161505	1.95490905060557	9.77163302117155e-06	0.000355687441970645	0.000253033865600863	ATP6V1B2/ATP6V1G2/ATP6V1H/ATP6V1E1/ATP6V1D/COX10/UQCRC2/ATP6V1C1/NDUFAB1/NDUFB6/ATP6V0C/ATP6V0D1/ATP6V0E2/COX7A2L/SDHA/UQCRH/NDUFC2/COX5A/SDHB/NDUFB5/COX6B1/NDUFV1/NDUFV2/ATP6V0B/ATP6AP1/NDUFS2/UQCRFS1/COX6C/COX7B/NDUFA11/NDUFA9/ATP6V1F/PPA1/COX7A2/NDUFA4/NDUFB3/NDUFS5/COX11/ATP6V0A1/NDUFS3/CYC1/NDUFA1/NDUFA3/NDUFS4/UQCRB
KEGG_LEUKOCYTE_TRANSENDOTHELIAL_MIGRATION	KEGG_LEUKOCYTE_TRANSENDOTHELIAL_MIGRATION	-0.438533	-1.9068	1.71621563897942e-05	0.000520585410490425	0.000370341269463981	RAP1B/NCF1/JAM2/VCAM1/PTPN11/ITK/CTNND1/ACTN4/OCLN/CLDN7/PIK3CD/MMP2/VAV1/NCF2/ARHGAP5/CXCR4/VAV2/PLCG1/CLDN8/CLDN14/CLDN18/CDH5/ROCK1/GNAI2/CYBA/MYL2/PLCG2/CTNNA3/MYL9/NCF4/ICAM1/F11R/PXN/PIK3CG/CLDN23/MYL12A/CD99/CLDN15/ITGB2/ITGB1/ITGAL/MMP9/EZR/MSN/ESAM/PECAM1/VASP/RAPGEF3/CLDN5/SIPA1/PIK3R5
KEGG_CELL_ADHESION_MOLECULES_CAMS	KEGG_CELL_ADHESION_MOLECULES_CAMS	-0.414395	-1.82983	4.88729035294032e-05	0.00111185855529392	0.000790969359752183	HLA-F/HLA-DRA/HLA-DRB3/OCLN/ITGAV/CLDN7/SIGLEC1/MPZL1/CTLA4/CDH4/SDC3/HLA-DOA/HLA-A/CLDN8/HLA-DRB5/CLDN14/SELPLG/CLDN18/HLA-B/CDH5/SDC2/PTPRC/ICAM1/ICAM3/F11R/CD22/ITGB8/CLDN23/ITGA6/HLA-DMB/CD99/CD34/CLDN15/ITGB2/SELL/HLA-E/ITGB1/HLA-DMA/ITGAL/ITGA8/ESAM/VCAN/ICAM2/PECAM1/CLDN5/CD86
KEGG_FOCAL_ADHESION	KEGG_FOCAL_ADHESION	-0.37179	-1.70358	4.52381093234742e-05	0.00111185855529392	0.000790969359752183	RAP1B/PPP1CC/LAMA1/PAK4/AKT1/VEGFC/IBSP/ILK/ACTN4/ITGAV/LAMA4/RAF1/PARVB/PIK3CD/THBS2/PDGFA/PDGFC/VAV1/EGF/RAPGEF1/CCND3/TNC/ARHGAP5/FN1/COL6A1/VAV2/COL5A3/COL4A2/VEGFB/COL1A1/CCND1/LAMA2/COL3A1/MYLK/SHC1/SHC2/SOS2/PDGFRA/FYN/ROCK1/FLT1/KDR/LAMB4/ERBB2/LAMA5/MYL2/ITGA11/HGF/BIRC3/COL4A1/MYL9/CAV1/ELK1/BCL2/PAK2/PXN/PIK3CG/ITGB8/LAMC1/FLNC/ITGA6/MYL12A/COL4A4/ITGA7/PGF/ITGB1/SPP1/EGFR/ITGA1/ITGB4/…
KEGG_CHRONIC_MYELOID_LEUKEMIA	KEGG_CHRONIC_MYELOID_LEUKEMIA	-0.498875	-2.00205	5.54326364450859e-05	0.00112097109255618	0.000797451962894218	AKT1/MDM2/PTPN11/CTBP2/RAF1/PIK3CD/SMAD4/CDK6/STAT5B/CCND1/TGFB1/GAB2/SHC1/SHC2/ABL1/SOS2/ARAF/CBLB/TGFB2/CDK4/NFKB1/TGFBR1/PIK3CG/RUNX1/TGFBR2/CDKN1A/HDAC1/STAT5A/NFKBIA/TGFB3/PIK3R5
KEGG_PARKINSONS_DISEASE	KEGG_PARKINSONS_DISEASE	0.515754297520026	1.86028483882549	8.08773553739822e-05	0.00147196786780648	0.00104714891694735	SNCA/UCHL1/VDAC1/SLC25A4/UQCRC2/NDUFAB1/NDUFB6/COX7A2L/CYCS/SDHA/UQCRH/NDUFC2/COX5A/SDHB/LRRK2/NDUFB5/COX6B1/NDUFV1/NDUFV2/NDUFS2/UQCRFS1/SLC25A5/COX6C/COX7B/UBA1/NDUFA9/COX7A2/NDUFA4/NDUFB3/NDUFS5/UBB/NDUFS3/CYC1/NDUFA1/NDUFA3/NDUFS4/PPID/UQCRB/NDUFA7/UQCRQ/NDUFA6/SDHD/VDAC2/NDUFV3/COX6A1/NDUFC1/COX4I1/NDUFA10/UBE2G1/NDUFA2/COX7C/NDUFB8/NDUFS6/NDUFB2/COX8A
KEGG_ALLOGRAFT_REJECTION	KEGG_ALLOGRAFT_REJECTION	-0.602147	-2.06864	9.17431695220746e-05	0.00151793244118342	0.00107984783265217	GZMB/CD40/FASLG/HLA-G/HLA-DRB1/PRF1/HLA-F/HLA-DRA/HLA-DRB3/FAS/HLA-DOA/HLA-A/HLA-DRB5/HLA-B/IL10/HLA-DMB/HLA-E/HLA-DMA/CD86
KEGG_GRAFT_VERSUS_HOST_DISEASE	KEGG_GRAFT_VERSUS_HOST_DISEASE	-0.596116	-2.04646	0.000101923874479111	0.00154584542959984	0.00109970496148514	GZMB/IL6/FASLG/KIR3DL2/HLA-G/HLA-DRB1/PRF1/HLA-F/HLA-DRA/HLA-DRB3/FAS/KIR2DL2/KLRC1/HLA-DOA/HLA-A/HLA-DRB5/HLA-B/HLA-DMB/HLA-E/HLA-DMA/CD86
KEGG_AUTOIMMUNE_THYROID_DISEASE	KEGG_AUTOIMMUNE_THYROID_DISEASE	-0.549095	-1.97084	0.000263714432246797	0.00369200205145515	0.00262646762480615	IL5/HLA-DQB1/TSHR/TSHB/IFNA7/IFNA6/IFNA4/HLA-DRB4/HLA-DPA1/GZMB/CD40/TG/FASLG/HLA-G/HLA-DRB1/PRF1/HLA-F/HLA-DRA/HLA-DRB3/FAS/CTLA4/HLA-DOA/HLA-A/HLA-DRB5/HLA-B/CGA/IFNA21/IL10/HLA-DMB/HLA-E/HLA-DMA/CD86
KEGG_ECM_RECEPTOR_INTERACTION	KEGG_ECM_RECEPTOR_INTERACTION	-0.443654	-1.82022	0.000326254323869503	0.00424130621030353	0.00301723923578563	ITGAV/LAMA4/THBS2/DAG1/SDC3/TNC/FN1/COL6A1/COL5A3/COL4A2/COL1A1/LAMA2/COL3A1/GP1BA/GP9/SDC2/LAMB4/LAMA5/ITGA11/COL4A1/ITGB8/LAMC1/ITGA6/CD44/COL4A4/ITGA7/ITGB1/SPP1/ITGA1/ITGB4/ITGA8/COL1A2/ITGB5/ITGA5/ITGA10
KEGG_GLYCOSAMINOGLYCAN_BIOSYNTHESIS_HEPARAN_SULFATE	KEGG_GLYCOSAMINOGLYCAN_BIOSYNTHESIS_HEPARAN_SULFATE	0.66575511446213	1.90003087971155	0.000515925648315874	0.0062598978662326	0.0044532529644107	HS3ST2/HS6ST2/GLCE/EXTL2/EXT1/HS3ST1/EXTL1/HS6ST3/NDST4/HS3ST5/XYLT1/B4GALT7/HS2ST1
KEGG_CARDIAC_MUSCLE_CONTRACTION	KEGG_CARDIAC_MUSCLE_CONTRACTION	0.51705323746141	1.76899506048323	0.000759603350174752	0.00858148566983667	0.00610481629490984	CACNG3/ATP1B1/CACNA2D3/ATP1A1/CACNA1F/SLC9A6/CACNB4/UQCRC2/ATP2A2/CACNB2/ACTC1/CACNB1/CACNA2D1/MYH7/RYR2/CACNG1/COX7A2L/ATP1A3/UQCRH/COX5A/COX6B1/CACNG2/UQCRFS1/SLC8A1/COX6C/COX7B/CACNA1C/ATP1A4/COX7A2/TPM1/CACNA2D2/CYC1/CACNG8/UQCRB/SLC9A1
KEGG_ANTIGEN_PROCESSING_AND_PRESENTATION	KEGG_ANTIGEN_PROCESSING_AND_PRESENTATION	-0.428503	-1.75504	0.000872980531571173	0.00858148566983667	0.00610481629490984	HSPA6/IFNA7/CTSS/CD4/IFNA6/HSPA5/IFNA4/HLA-DRB4/HLA-DPA1/HSPA1L/PSME2/KLRC3/KIR3DL3/HSP90AA1/KIR3DL2/HLA-G/HLA-DRB1/CD74/TAPBP/LTA/HLA-F/HLA-DRA/HLA-DRB3/B2M/PSME1/KIR2DL2/RFXANK/KLRC1/KIR2DS4/HLA-DOA/CIITA/HLA-A/HLA-DRB5/IFI30/HLA-B/KLRC4/IFNA21/KIR2DS3/HSPA1A/HSPA2/HLA-DMB/HLA-E/HLA-DMA/TAP1
KEGG_JAK_STAT_SIGNALING_PATHWAY	KEGG_JAK_STAT_SIGNALING_PATHWAY	-0.363421	-1.60552	0.000895869383114817	0.00858148566983667	0.00610481629490984	IL6R/AKT1/STAT2/GH1/PTPN11/EP300/PIK3CD/STAT6/IFNAR2/OSMR/SOCS4/CCND3/STAT5B/CNTFR/SOCS1/PTPN6/IL15RA/IFNAR1/CCND1/SOS2/IRF9/LEP/CBLB/CLCF1/CTF1/STAT3/IL10RB/IFNA21/PIM1/PIAS4/IL10/IL20RA/LIF/LIFR/IL24/PIK3CG/IL7R/CSF2RA/EPOR/CSF3R/IL2RA/IL21R/CISH/IL10RA/STAT5A/IL3RA/SOCS3/IL4R/PIK3R5
KEGG_REGULATION_OF_ACTIN_CYTOSKELETON	KEGG_REGULATION_OF_ACTIN_CYTOSKELETON	-0.333169	-1.53892	0.000813253484045693	0.00858148566983667	0.00610481629490984	FGF23/ACTN4/ITGAD/SSH2/ITGAV/RAF1/PIK3CD/PDGFA/PDGFC/FGFR3/VAV1/FGFR4/LIMK2/EGF/DIAPH2/PIP5K1A/FN1/FGF4/FGF18/VAV2/MYH9/MYLK/ENAH/SOS2/PDGFRA/DIAPH3/ARAF/ROCK1/MYL2/GNA13/ITGA11/ITGAX/MYL9/SSH3/ARHGEF6/FGF17/PAK2/GSN/FGF1/FGD3/PXN/CSK/PIK3CG/CD14/ITGB8/GIT1/FGF2/ITGA6/MYL12A/IQGAP1/GNA12/ITGA7/ITGB2/ITGB1/WAS/ITGAL/EGFR/ITGA1/ITGB4/ITGA8/EZR/MSN/NCKAP1L/ITGB5/FGF11/DOCK1/SCIN/WASF2/ITGA5/PDGFRB/I…
KEGG_CALCIUM_SIGNALING_PATHWAY	KEGG_CALCIUM_SIGNALING_PATHWAY	0.398925873822813	1.56480828900816	0.000946635642167293	0.00861438434372237	0.00612822020981985	CCKBR/GRM1/HTR2C/CHRM3/PDE1A/CAMK4/ATP2B1/PRKCB/PPP3R1/PPP3CB/GRIN2A/ITPR1/ATP2B3/CHRM1/ADCY1/DRD1/HTR4/PPP3CA/SLC8A2/CACNA1F/VDAC1/SLC25A4/PDE1B/ATP2B2/PHKG2/SLC8A3/CAMK2D/NTSR1/PRKCG/CALM3/ATP2A2/CACNA1G/CALM1/TRPC1/CACNA1E/ADRA1B/RYR2/HTR2B/PRKACB/ADRA1D/GRPR/P2RX5/CAMK2B/PLCB1/CALML3/SLC25A5/SLC8A1/DRD5/ATP2B4/PTK2B/GNAS/CALM2/CACNA1C
KEGG_NATURAL_KILLER_CELL_MEDIATED_CYTOTOXICITY	KEGG_NATURAL_KILLER_CELL_MEDIATED_CYTOTOXICITY	-0.364154	-1.60342	0.00107168093633983	0.00928790144827852	0.00660735614886211	RAF1/PIK3CD/FAS/SH2D1A/RAET1E/KIR2DL2/IFNAR2/KLRC1/KIR2DS4/VAV1/PTPN6/VAV2/PLCG1/HLA-A/IFNAR1/HCST/HLA-B/SHC1/NFATC3/SHC2/SOS2/ARAF/FYN/FCGR3A/KLRK1/IFNA21/PLCG2/KIR2DS3/ICAM1/TYROBP/MICB/PIK3CG/SYK/ITGB2/NFATC4/NFATC1/HLA-E/ITGAL/TNFRSF10C/ICAM2/TNFRSF10B/TNFRSF10A/TNFRSF10D/PIK3R5
KEGG_ALZHEIMERS_DISEASE	KEGG_ALZHEIMERS_DISEASE	0.419816763683523	1.61103697806453	0.00165458826539433	0.0136879574682622	0.0097375290260049	SNCA/PPP3R1/PPP3CB/GRIN2A/ITPR1/CDK5/CDK5R1/PPP3CA/CACNA1F/CALM3/UQCRC2/ATP2A2/NDUFAB1/CALM1/NDUFB6/APP/COX7A2L/CYCS/SDHA/UQCRH/NDUFC2/COX5A/SDHB/NDUFB5/COX6B1/NDUFV1/NDUFV2/NDUFS2/PLCB1/PSEN2/UQCRFS1/CALML3/COX6C/COX7B/CALM2/NDUFA9/CACNA1C/COX7A2/NDUFA4/NDUFB3/NDUFS5/APBB1/GRIN2B/GRIN2D/MAPK1/NDUFS3/MAPT/CYC1/NDUFA1/NDUFA3/NDUFS4/UQCRB/NAE1/IL1B/NDUFA7/UQCRQ
KEGG_LEISHMANIA_INFECTION	KEGG_LEISHMANIA_INFECTION	-0.438794	-1.73048	0.00192470399627539	0.0140118450928848	0.00996794069649992	HLA-DRB1/NCF1/FOS/HLA-DRA/HLA-DRB3/FCGR2C/NCF2/HLA-DOA/PTPN6/HLA-DRB5/TGFB1/MYD88/CR1/TGFB2/FCGR3A/CYBA/IL10/NCF4/FCGR2A/NFKB1/TLR4/ELK1/TLR2/HLA-DMB/ITGB2/ITGB1/HLA-DMA/NFKBIA/TGFB3
KEGG_OOCYTE_MEIOSIS	KEGG_OOCYTE_MEIOSIS	0.451346413929946	1.65791962503221	0.00188828469002153	0.0140118450928848	0.00996794069649992	MAP2K1/YWHAG/PPP3R1/PPP3CB/CCNB1/ITPR1/MAD2L1/ADCY1/PPP3CA/YWHAH/PTTG1/PPP2CA/YWHAZ/CAMK2D/IGF1/YWHAB/CALM3/CALM1/ANAPC7/AURKA/BTRC/PRKACB/CAMK2B/ANAPC10/ANAPC2/CUL1/CALML3/PPP2R1A/ADCY5/CALM2/ANAPC13/CPEB1/CAMK2G/SKP1/PPP2R5D
KEGG_NEUROACTIVE_LIGAND_RECEPTOR_INTERACTION	KEGG_NEUROACTIVE_LIGAND_RECEPTOR_INTERACTION	0.36783990715072	1.50466997423637	0.00183387385861705	0.0140118450928848	0.00996794069649992	GABRA1/PTH2R/GLRB/GABRG2/CCKBR/GABRA5/OPRK1/RXFP1/GABRD/GLRA2/GRM1/HTR2C/CHRM3/GRIN3A/GABBR2/GRIN2A/HTR1E/GABRB2/CHRM1/GRM7/KISS1R/MCHR2/GRM8/GPR83/DRD1/PRSS3/GABRA3/SSTR1/HTR4/MC4R/GRIA2/GABRB3/NTSR1/GRIA4/GRIA1/GRIA3/GRIK1/GABRG3/ADRA1B/NPY1R/NPFFR2/HTR2B/VIPR1/GRIK2/CHRNA1/ADRA1D/OPRL1/GRPR/P2RX5
KEGG_AMINOACYL_TRNA_BIOSYNTHESIS	KEGG_AMINOACYL_TRNA_BIOSYNTHESIS	0.678800324166391	1.79193629876872	0.00228390662922629	0.0148453930899709	0.0105609216313847	YARS2/EARS2/FARSB/FARSA/MTFMT/MARS2/WARS2/FARS2
KEGG_NOTCH_SIGNALING_PATHWAY	KEGG_NOTCH_SIGNALING_PATHWAY	-0.497133	-1.78434	0.00216986376447776	0.0148453930899709	0.0105609216313847	SNW1/DVL2/CREBBP/NCSTN/APH1A/PTCRA/PSENEN/MAML3/DTX1/MAML2/HES1/KAT2A/NOTCH2/CTBP2/EP300/RBPJ/ADAM17/LFNG/DLL4/KAT2B/DTX3L/JAG1/NOTCH4/HDAC1/NOTCH1/MFNG
KEGG_HUNTINGTONS_DISEASE	KEGG_HUNTINGTONS_DISEASE	0.401249452463681	1.54631681832081	0.00225030275787437	0.0148453930899709	0.0105609216313847	BDNF/ITPR1/VDAC1/SLC25A4/POLR2B/TBPL1/UQCRC2/CLTB/NDUFAB1/CLTA/CREB3L3/DNAH2/NDUFB6/AP2A1/TAF4B/CLTC/DNAL4/COX7A2L/CYCS/SDHA/UQCRH/NDUFC2/COX5A/SDHB/NDUFB5/PPARGC1A/COX6B1/NDUFV1/NDUFV2/AP2M1/NDUFS2/PLCB1/UQCRFS1/PPARG/SLC25A5/AP2S1/COX6C/DCTN2/COX7B/TBP/NDUFA9/COX7A2/NDUFA4/NDUFB3/NDUFS5/GRIN2B/AP2B1/DCTN1/NDUFS3/CYC1/DNAH1/NDUFA1/POLR2D/NDUFA3/NDUFS4/PPID/UQCRB
KEGG_APOPTOSIS	KEGG_APOPTOSIS	-0.413468	-1.69509	0.0025503797868243	0.016005831765587	0.0113864505909034	MYD88/CASP7/CASP6/BIRC3/RIPK1/NFKB1/DFFA/BCL2/PIK3CG/IL1R1/IRAK3/TNFRSF10C/TNFRSF1A/IL3RA/CFLAR/NFKBIA/TNFRSF10B/TNFRSF10A/PRKX/TNFRSF10D/PIK3R5
KEGG_ALANINE_ASPARTATE_AND_GLUTAMATE_METABOLISM	KEGG_ALANINE_ASPARTATE_AND_GLUTAMATE_METABOLISM	0.602261380715703	1.7596624804822	0.00278541015377421	0.0168981549328969	0.0120212438215519	GAD2/GAD1/GLS2/GOT1/GLS/GFPT1/ASNS/GOT2/NIT2/ASS1
KEGG_BASAL_CELL_CARCINOMA	KEGG_BASAL_CELL_CARCINOMA	-0.452667	-1.68288	0.00391995341600923	0.02301392005528	0.0163719616356243	TCF7/STK36/FZD8/FZD1/HHIP/TCF7L1/FZD2/FZD10/FZD4/TCF7L2/WNT6/GLI3/LEF1/GLI1/FZD7/FZD9/SMO
KEGG_VIRAL_MYOCARDITIS	KEGG_VIRAL_MYOCARDITIS	-0.407218	-1.62837	0.00489938031812681	0.0278652255593462	0.0198231506292631	HLA-G/HLA-DRB1/PRF1/EIF4G1/HLA-F/HLA-DRA/HLA-DRB3/DAG1/EIF4G3/HLA-DOA/HLA-A/MYH9/HLA-DRB5/CCND1/LAMA2/HLA-B/ABL1/FYN/CAV1/MYH3/ICAM1/HLA-DMB/ITGB2/HLA-E/HLA-DMA/ITGAL/MYH11/CD86
KEGG_SYSTEMIC_LUPUS_ERYTHEMATOSUS	KEGG_SYSTEMIC_LUPUS_ERYTHEMATOSUS	-0.43854	-1.65443	0.00647833301725278	0.0357289881557578	0.0254173831298913	C1S/HLA-DRA/ACTN4/HLA-DRB3/FCGR2C/C1R/HLA-DOA/C7/C4B/HLA-DRB5/FCGR2B/FCGR3A/IL10/C5/FCGR2A/TRIM21/C1QA/HLA-DMB/HLA-DMA/C4A/C1QC/CD86
KEGG_NOD_LIKE_RECEPTOR_SIGNALING_PATHWAY	KEGG_NOD_LIKE_RECEPTOR_SIGNALING_PATHWAY	-0.428149	-1.6285	0.00685210865218744	0.0366789345499446	0.0260931691708686	NLRP1/CASP5/NOD2/CASP1/CARD9/NAIP/IL18/PYCARD/CCL8/PSTPIP1/BIRC3/CCL5/NLRC4/NFKB1/CXCL2/CARD8/TNFAIP3/TRIP6/CARD6/CCL2/NFKBIA/CXCL1
KEGG_TAURINE_AND_HYPOTAURINE_METABOLISM	KEGG_TAURINE_AND_HYPOTAURINE_METABOLISM	0.750301442294879	1.68352147952449	0.00726051775561364	0.0377546923291909	0.026858456659864	GAD2/GAD1/BAAT/ADO/CDO1/CSAD
KEGG_INTESTINAL_IMMUNE_NETWORK_FOR_IGA_PRODUCTION	KEGG_INTESTINAL_IMMUNE_NETWORK_FOR_IGA_PRODUCTION	-0.466285	-1.67362	0.0076044272576807	0.0384446044693857	0.0273492559267464	CCL27/HLA-DRB4/ITGB7/MAP3K14/HLA-DPA1/TNFRSF17/IL15/IL6/ICOSLG/CD40/HLA-DRB1/HLA-DRA/HLA-DRB3/HLA-DOA/CXCR4/IL15RA/HLA-DRB5/TGFB1/IL10/HLA-DMB/HLA-DMA/LTBR/CD86
KEGG_SMALL_CELL_LUNG_CANCER	KEGG_SMALL_CELL_LUNG_CANCER	-0.391388	-1.58965	0.00801310914667899	0.0394158341809615	0.0280401827892323	LAMA1/RXRG/AKT1/APAF1/ITGAV/LAMA4/PIK3CD/CDK6/FN1/COL4A2/CCND1/LAMA2/CDK4/LAMB4/CDKN2B/LAMA5/PIAS4/BIRC3/TRAF1/COL4A1/NFKB1/BCL2/PIK3CG/LAMC1/ITGA6/CDK2/COL4A4/ITGB1/RXRA/NFKBIA/PIK3R5
KEGG_PRIMARY_IMMUNODEFICIENCY	KEGG_PRIMARY_IMMUNODEFICIENCY	-0.493989	-1.66721	0.00891587152921637	0.0420185145715064	0.0298917136627836	LCK/CD19/CD40/IGLL1/AIRE/RFXANK/CIITA/UNG/CD3E/PTPRC/BTK/ADA/IL7R/DCLRE1C/CD79A/TAP1
KEGG_ACUTE_MYELOID_LEUKEMIA	KEGG_ACUTE_MYELOID_LEUKEMIA	-0.418463	-1.59166	0.00900396740817994	0.0420185145715064	0.0298917136627836	RAF1/PIK3CD/RPS6KB2/PPARD/CEBPA/TCF7/STAT5B/CCND1/JUP/SOS2/EIF4EBP1/ARAF/TCF7L1/STAT3/PIM1/SPI1/NFKB1/TCF7L2/PIK3CG/RUNX1/LEF1/STAT5A/PIK3R5
KEGG_AXON_GUIDANCE	KEGG_AXON_GUIDANCE	0.404138921381216	1.52485229110657	0.00983582816835215	0.0447530181660023	0.0318370227554556	EPHA5/MET/PAK1/ROBO2/PPP3R1/PPP3CB/EPHA4/CDK5/NTNG1/EFNB3/SEMA4F/SEMA3A/SLIT2/PPP3CA/LRRC4C/SRGAP3/SLIT1/ABLIM2/RND1/NTN4/UNC5A/DCC/PLXNA2/EPHA3/SEMA3E/EFNA3/L1CAM/GNAI1
KEGG_AMYOTROPHIC_LATERAL_SCLEROSIS_ALS	KEGG_AMYOTROPHIC_LATERAL_SCLEROSIS_ALS	0.487816008707736	1.58850161460585	0.010095793842864	0.0448154751073477	0.0318814542406233	NEFM/PRPH2/MAPK13/PPP3R1/PPP3CB/GRIN2A/NEFH/PPP3CA/GRIA2/GRIA1/NEFL/ALS2
KEGG_O_GLYCAN_BIOSYNTHESIS	KEGG_O_GLYCAN_BIOSYNTHESIS	0.56589166536033	1.61502572852887	0.011438289039843	0.0481854832458287	0.0342788573697914	B3GNT6/GALNTL5/GCNT1/GALNT9/GALNT14/GALNT12/B4GALT5/GALNT11/GALNTL6/GALNT13
KEGG_B_CELL_RECEPTOR_SIGNALING_PATHWAY	KEGG_B_CELL_RECEPTOR_SIGNALING_PATHWAY	-0.386375	-1.56875	0.0112404925250535	0.0481854832458287	0.0342788573697914	NFATC3/SOS2/FCGR2B/PIK3AP1/PLCG2/BTK/NFKB1/CD22/PIK3CG/RASGRP3/LILRB3/SYK/DAPP1/NFATC4/NFATC1/CD79A/CD79B/IFITM1/INPP5D/NFKBIA/PIK3R5
KEGG_PROSTATE_CANCER	KEGG_PROSTATE_CANCER	-0.377318	-1.54688	0.0116492377077828	0.0481854832458287	0.0342788573697914	AKT1/ATF4/MDM2/INS/EP300/RAF1/PIK3CD/PDGFA/PDGFC/SRD5A2/EGF/TCF7/GSTP1/CCND1/SOS2/PDGFRA/ARAF/TCF7L1/ERBB2/CREB3L2/NFKB1/BCL2/TCF7L2/PIK3CG/CDK2/CDKN1A/EGFR/FOXO1/LEF1/NFKBIA/PDGFRB/PIK3R5
KEGG_ADIPOCYTOKINE_SIGNALING_PATHWAY	KEGG_ADIPOCYTOKINE_SIGNALING_PATHWAY	-0.395423	-1.56151	0.0120550199118345	0.0487558583100863	0.0346846186936993	STK11/ACSL1/LEP/STAT3/IRS4/SLC2A1/NFKB1/ACSL5/ADIPOR2/CPT1A/PCK1/RXRA/PPARA/TNFRSF1A/NFKBIA/TNFRSF1B/ACACB/SOCS3
KEGG_ASTHMA	KEGG_ASTHMA	-0.496505	-1.62315	0.0174234054118892	0.0689360822818226	0.0490407063080636	IL5/HLA-DQB1/IL3/HLA-DRB4/HLA-DPA1/FCER1G/FCER1A/CD40/MS4A2/HLA-DRB1/HLA-DRA/HLA-DRB3/EPX/HLA-DOA/RNASE3/HLA-DRB5/IL10/HLA-DMB/HLA-DMA
KEGG_PANCREATIC_CANCER	KEGG_PANCREATIC_CANCER	-0.382681	-1.52808	0.0182465352424094	0.0706567960450747	0.0502648115300416	PLD1/AKT1/VEGFC/RAF1/PIK3CD/EGF/SMAD4/CDK6/RAD51/VEGFB/CCND1/TGFB1/ARAF/TGFB2/STAT3/CDK4/RALGDS/ERBB2/NFKB1/ARHGEF6/TGFBR1/PIK3CG/TGFBR2/PGF/EGFR/TGFB3/PIK3R5
KEGG_TOLL_LIKE_RECEPTOR_SIGNALING_PATHWAY	KEGG_TOLL_LIKE_RECEPTOR_SIGNALING_PATHWAY	-0.356148	-1.46279	0.0193874048801766	0.0735105768373361	0.0522949736899499	IRF3/TLR8/IFNAR1/MAP2K7/MYD88/IFNA21/IRF5/CXCL10/RIPK1/CCL5/NFKB1/TLR4/IKBKE/MAP3K8/PIK3CG/CD14/TLR2/SPP1/LY96/TLR5/NFKBIA/IRF7/CD86/PIK3R5
KEGG_VIBRIO_CHOLERAE_INFECTION	KEGG_VIBRIO_CHOLERAE_INFECTION	0.468793332491716	1.51810712523659	0.0206316666888333	0.0756917694095788	0.0538466607135812	PRKCB/ATP6V1B2/ATP6V1G2/KDELR3/SEC61A2/ATP6V1H/ATP6V1E1/ATP6V1D/PRKCG/ATP6V1C1/ARF1/ATP6V0C/ATP6V0D1/ATP6V0E2/PRKACB/ATP6V0B/ATP6AP1/SEC61G/ACTG1/GNAS/ATP6V1F
KEGG_TGF_BETA_SIGNALING_PATHWAY	KEGG_TGF_BETA_SIGNALING_PATHWAY	-0.35518	-1.45684	0.0207944421454887	0.0756917694095788	0.0538466607135812	E2F4/RPS6KB2/THBS2/BMPR1B/SMAD4/BMP8B/SMAD5/TGFB1/ROCK1/TGFB2/PPP2R1B/CDKN2B/ID1/SMAD9/TGFBR1/ACVRL1/BMP7/BMP6/DCN/TGFBR2/ID4/ID3/SMAD6/SP1/INHBB/TGFB3
KEGG_LONG_TERM_POTENTIATION	KEGG_LONG_TERM_POTENTIATION	0.444026697560168	1.50753942815029	0.0214502167328759	0.07654783226242	0.0544556585788182	GRM1/MAP2K1/CAMK4/PRKCB/PPP3R1/PPP3CB/GRIN2A/ITPR1/ADCY1/PPP3CA/GRIA2/CAMK2D/PRKCG/CALM3/GRIA1/CALM1/KRAS/PPP1R12A/PRKACB/CAMK2B/PLCB1/CALML3/CALM2/CACNA1C/CAMK2G/GRIN2B/GRIN2D/MAPK1
KEGG_CHEMOKINE_SIGNALING_PATHWAY	KEGG_CHEMOKINE_SIGNALING_PATHWAY	-0.284649	-1.29613	0.0218821039979073	0.0765873639926757	0.0544837812093645	RHOA/GRK5/CXCL3/VAV3/GNGT2/RAP1B/CCL16/NCF1/AKT1/STAT2/CCL18/PLCB2/ITK/RAF1/PIK3CD/VAV1/HCK/ADCY7/CXCL9/CCR5/GNG8/STAT5B/ADCY8/CXCR4/VAV2/CCL14/PF4V1/GNG5/GNG7/CCR2/SHC1/CCL8/SHC2/SOS2/CXCR5/ROCK1/GNAI2/STAT3/CCL15/CXCL10/DOCK2/CCL5/NFKB1/CXCL2/CCL20/PXN/CSK/PF4/PIK3CG/PARD3/ADCY4/ARRB1/GNG11/PREX1/WAS/CXCL16/CCL2/PPBP/FGR/NFKBIA/CXCL1/PRKX/PIK3R5
KEGG_MATURITY_ONSET_DIABETES_OF_THE_YOUNG	KEGG_MATURITY_ONSET_DIABETES_OF_THE_YOUNG	-0.510766	-1.5656	0.0232861567853301	0.079963783677926	0.0568857454735969	NKX6-1/IAPP/PAX4/PDX1/HNF4G/FOXA3/HES1/INS/NR5A2/GCK/HNF1B/PAX6/ONECUT1/MNX1/HHEX/NKX2-2
KEGG_INSULIN_SIGNALING_PATHWAY	KEGG_INSULIN_SIGNALING_PATHWAY	-0.308453	-1.36473	0.0266519040410679	0.0898267876939695	0.0639022260633791	SREBF1/RAF1/PIK3CD/RPS6KB2/RAPGEF1/SOCS4/GCK/SOCS1/HK2/SORBS1/CALML6/SHC1/SHC2/SOS2/EIF4EBP1/ARAF/CBLB/PHKA2/IRS4/PPP1R3C/ELK1/PIK3CG/PHKA1/PYGM/RHOQ/PCK1/MKNK2/FOXO1/PYGL/INPP5D/TRIP10/PRKX/ACACB/SOCS3/PIK3R5
KEGG_BUTANOATE_METABOLISM	KEGG_BUTANOATE_METABOLISM	0.499285178418622	1.51150947091387	0.0279446697349251	0.0924714525773887	0.0657836244477664	GAD2/GAD1/OXCT1/HMGCS1/AACS/ALDH1B1/PDHB/ACAT2
KEGG_TERPENOID_BACKBONE_BIOSYNTHESIS	KEGG_TERPENOID_BACKBONE_BIOSYNTHESIS	0.616495679264271	1.55961809997195	0.0342528982582089	0.111321919339179	0.0791937309353326	HMGCS1/HMGCR/ACAT2/DHDDS/PDSS1/IDI1
KEGG_ENDOMETRIAL_CANCER	KEGG_ENDOMETRIAL_CANCER	-0.384909	-1.43098	0.0411187624749432	0.129027840869649	0.0917896149622143	ILK/RAF1/PIK3CD/EGF/TCF7/CCND1/SOS2/ARAF/TCF7L1/ERBB2/CTNNA3/ELK1/TCF7L2/PIK3CG/EGFR/LEF1/PIK3R5
KEGG_LONG_TERM_DEPRESSION	KEGG_LONG_TERM_DEPRESSION	0.423177139383943	1.42440148255814	0.0407569141193595	0.129027840869649	0.0917896149622143	CRH/GRM1/MAP2K1/PRKCB/ITPR1/GRIA2/PPP2CA/IGF1/PRKCG/GRIA1/GRIA3/GNAI1/KRAS/PLCB1/PPP2R1A/PRKG2/GNAS
KEGG_CYTOSOLIC_DNA_SENSING_PATHWAY	KEGG_CYTOSOLIC_DNA_SENSING_PATHWAY	-0.401049	-1.43709	0.0462631093598356	0.142709930567628	0.101522969692414	ZBP1/POLR3H/CASP1/IRF3/IL18/PYCARD/AIM2/IFNA21/CXCL10/RIPK1/CCL5/NFKB1/IKBKE/NFKBIA/IRF7
The results of GSEA enrichment analysis for the model gene GABARAPL1
ID	Description	enrichmentScore	NES	pvalue	p.adjust	qvalue	core_enrichment
KEGG_CYTOKINE_CYTOKINE_RECEPTOR_INTERACTION	KEGG_CYTOKINE_CYTOKINE_RECEPTOR_INTERACTION	-0.447974	-2.13034	1e-10	1.82e-08	1.28421052631579e-08	VEGFC/PDGFC/TNFSF11/CCL18/IFNAR2/TNFRSF13B/EDA/CXCR4/TNFRSF11B/VEGFB/IL6/BMPR1B/IFNA21/CNTFR/CSF3/CCL8/PDGFA/TNFSF12/IL18/NGFR/CCL15/IL18RAP/PF4V1/HGF/CCL14/CLCF1/TNFRSF6B/CXCR5/FLT1/IL2RB/TGFB2/IL15RA/CTF1/IL17RA/LTA/IFNAR1/PF4/CXCL10/CCR2/LIF/IL10RB/TGFBR1/LEP/LIFR/IL20RA/PDGFRA/IL10/IL10RA/EPOR/FLT3LG/IL24/TGFBR2/CSF3R/EGFR/CCL20/TNFSF15/ACVRL1/IL1R1/CXCL2/CCL2/TNFRSF10C/IL7R/CCL5/TNFRSF12A/CS…
KEGG_COMPLEMENT_AND_COAGULATION_CASCADES	KEGG_COMPLEMENT_AND_COAGULATION_CASCADES	-0.532502	-2.08331	7.14659068306262e-06	0.000433559834772466	0.000305924232748646	F3/MASP1/C7/THBD/PLAU/C5AR1/CD59/SERPINA5/CR1/F10/C4BPB/PLAT/C4B/C1QA/A2M/C3AR1/SERPING1/CFD/FGB/C1QC/FGA/C5/TFPI/KLKB1/CFH/CFI/CFB/C4A
KEGG_OXIDATIVE_PHOSPHORYLATION	KEGG_OXIDATIVE_PHOSPHORYLATION	0.553144870941061	2.00283258084672	4.95675099662905e-06	0.000433559834772466	0.000305924232748646	ATP6V1G2/ATP6V1B2/ATP6V1H/ATP6V1E1/ATP6V1D/UQCRC2/COX10/ATP6V0D1/ATP6V1C1/NDUFAB1/NDUFB6/ATP6V0C/UQCRFS1/SDHA/COX7A2L/COX5A/UQCRH/PPA1/SDHB/NDUFV1/COX6B1/NDUFV2/NDUFB5/NDUFA11/ATP6V0B/COX7B/NDUFB3/COX6C/NDUFA4/COX11/COX7A2/NDUFC2/NDUFS2/ATP6V1F/NDUFS5/ATP6V0E2/NDUFA9/UQCRB/ATP6AP1/NDUFA1/NDUFS4/UQCRQ/NDUFA3/SDHD/CYC1/ATP6V0A1/COX6A1/NDUFC1/NDUFS3/COX8C/COX7C/NDUFA6/NDUFB2
KEGG_HEMATOPOIETIC_CELL_LINEAGE	KEGG_HEMATOPOIETIC_CELL_LINEAGE	-0.475425	-1.94939	2.31811162518068e-05	0.000811830123543087	0.000572835599029824	ITGA2/IL6/CD14/CD59/CSF3/CR1/CD3E/GP9/GP1BA/CD22/CD44/CD34/CD7/EPOR/FLT3LG/ANPEP/CSF3R/IL1R1/IL7R/ITGA6/ITGA1/CSF2RA/CSF1R/IL2RA/IL1R2/ITGA5/IL3RA/CD1E/IL4R
KEGG_PARKINSONS_DISEASE	KEGG_PARKINSONS_DISEASE	0.530052019783873	1.91921775024444	2.67636304464754e-05	0.000811830123543087	0.000572835599029824	SNCA/UCHL1/SLC25A4/VDAC1/UQCRC2/NDUFAB1/NDUFB6/CYCS/UQCRFS1/SDHA/COX7A2L/COX5A/UQCRH/UBA1/SDHB/NDUFV1/COX6B1/NDUFV2/NDUFB5/COX7B/NDUFB3/COX6C/NDUFA4/SLC25A5/COX7A2/NDUFC2/LRRK2/NDUFS2/UBB/PPID/NDUFS5/NDUFA9/UQCRB/NDUFA1/NDUFS4/UQCRQ/NDUFA3/SDHD/CYC1/COX6A1/NDUFC1/VDAC2/NDUFS3/COX8C/COX7C/NDUFA6/NDUFB2/COX8A/NDUFA10/COX4I1/NDUFS6/UBE2G1/PARK7/NDUFB7/NDUFB4/COX7A1/NDUFA2/NDUFV3/HTRA2
KEGG_PATHWAYS_IN_CANCER	KEGG_PATHWAYS_IN_CANCER	-0.319767	-1.5487	1.87222218311257e-05	0.000811830123543087	0.000572835599029824	ITGAV/TCF7/MDM2/BRAF/PLD1/TRAF4/MAX/AKT1/FZD8/ARNT/PIK3CD/RAF1/COL4A2/MMP2/STAT5B/VEGFC/TCF7L1/CEBPA/LAMA2/WNT9A/ITGA2/VEGFB/IL6/PPARD/SPI1/CTBP2/PDGFA/FGF18/FGF17/HGF/SOS2/STAT3/FN1/RAD51/PLCG1/GSTP1/FOS/FGF4/JUP/CDK6/LAMB4/TGFB2/PLCG2/STK36/ARAF/FZD2/CDK4/PIK3CG/LAMA4/ABL1/RASSF1/LAMA5/CBLB/TGFBR1/EPAS1/BIRC3/COL4A1/PDGFRA/FZD10/WNT6/NFKB1/SLC2A1/CDKN2B/FGFR3/CDK2/LAMC1/FGF2/FLT3LG/ERBB2/TCF7L2…
KEGG_LEUKOCYTE_TRANSENDOTHELIAL_MIGRATION	KEGG_LEUKOCYTE_TRANSENDOTHELIAL_MIGRATION	-0.414087	-1.78424	4.91020504336206e-05	0.00127665331127414	0.00090081957186492	CLDN7/RHOA/NCF1/CLDN19/CLDN8/VAV1/VAV3/CYBA/ACTN1/CLDN3/JAM2/NCF2/PIK3CD/NCF4/RAP1B/MMP2/CLDN11/ARHGAP5/PTPN11/ACTN4/CXCR4/OCLN/CLDN18/CDH5/PLCG1/MYL2/GNAI2/CTNND1/PLCG2/VCAM1/MYL9/PIK3CG/CLDN14/VAV2/ROCK1/ITGB2/F11R/MYL12A/CLDN23/ITGAL/MMP9/PXN/ICAM1/CLDN15/PECAM1/CD99/ITGB1/CTNNA3/ESAM/MSN/EZR/VASP/RAPGEF3/CLDN5/SIPA1/PIK3R5
KEGG_CHRONIC_MYELOID_LEUKEMIA	KEGG_CHRONIC_MYELOID_LEUKEMIA	-0.472725	-1.89116	0.000113578526497688	0.0025839114778224	0.0018232342411471	MDM2/BRAF/AKT1/PIK3CD/RAF1/STAT5B/PTPN11/CTBP2/SOS2/SHC2/SHC1/CDK6/TGFB2/ARAF/CDK4/PIK3CG/GAB2/ABL1/CBLB/TGFBR1/NFKB1/TGFBR2/RUNX1/CCND1/CDKN1A/STAT5A/HDAC1/NFKBIA/TGFB3/PIK3R5
KEGG_FOCAL_ADHESION	KEGG_FOCAL_ADHESION	-0.357011	-1.65339	0.00014458772469547	0.00292388509939728	0.00206312308922191	AKT1/PIK3CD/CHAD/RAF1/COL4A2/RAP1B/COL5A3/VEGFC/PDGFC/ARHGAP5/ACTN4/RAPGEF1/LAMA2/FLNB/PARVB/ITGA2/VEGFB/COL11A1/PDGFA/THBS3/FYN/HGF/SOS2/FN1/SHC2/CCND3/MYL2/SHC1/FLT1/COL6A1/LAMB4/MYLK/ITGA11/SPP1/THBS2/ELK1/MYL9/PIK3CG/LAMA4/VAV2/TNC/LAMA5/ROCK1/BIRC3/COL4A1/PDGFRA/COL3A1/CAV1/MYL12A/LAMC1/PAK2/ERBB2/BCL2/ITGA7/EGFR/PXN/PGF/CCND1/ITGB8/ITGA6/ITGA1/COL4A4/COL1A2/ITGB1/ITGB4/FLNC/PARVG/ITGB5/ITGA…
KEGG_CARDIAC_MUSCLE_CONTRACTION	KEGG_CARDIAC_MUSCLE_CONTRACTION	0.536169834348338	1.86957987480095	0.000193618920544117	0.00293655362825245	0.0020720621321388	CACNG3/ATP1B1/CACNA2D3/CACNA1F/ATP1A1/SLC9A6/UQCRC2/ATP2A2/CACNB4/CACNB2/ATP1A3/ACTC1/CACNA2D1/UQCRFS1/COX7A2L/COX5A/UQCRH/SLC8A1/COX6B1/CACNB1/CACNG1/ATP1A4/MYH7/CACNA2D4/CACNG8/COX7B/COX6C/COX7A2/CACNG2/RYR2/UQCRB/CACNA1C
KEGG_CELL_ADHESION_MOLECULES_CAMS	KEGG_CELL_ADHESION_MOLECULES_CAMS	-0.397964	-1.72167	0.000180982063024379	0.00293655362825245	0.0020720621321388	SIGLEC1/CLDN19/HLA-DRB3/CADM1/CLDN8/HLA-G/ITGAV/CLDN3/JAM2/CLDN11/CTLA4/HLA-F/SDC3/HLA-B/GLG1/PTPRC/OCLN/MPZL1/HLA-DOA/ICOSLG/CNTN2/CLDN18/SELPLG/CDH5/CDH4/SELL/HLA-A/VCAM1/CLDN14/ITGB2/CD22/F11R/CD34/CLDN23/ITGAL/SDC2/HLA-DMB/ICAM1/HLA-E/CLDN15/ITGB8/ICAM3/ITGA6/PECAM1/CD99/ITGB1/HLA-DMA/ESAM/ITGA8/ICAM2/VCAN/CLDN5/CD86
KEGG_NEUROACTIVE_LIGAND_RECEPTOR_INTERACTION	KEGG_NEUROACTIVE_LIGAND_RECEPTOR_INTERACTION	0.385158306034703	1.58713999840035	0.000162302170850925	0.00293655362825245	0.0020720621321388	GABRA1/GLRB/GABRA5/PTH2R/OPRK1/RXFP1/GABRG2/CCKBR/GLRA2/HTR2C/GRM1/GABRD/GRIN3A/GABRB2/CHRM3/DRD1/KISS1R/GRIN2A/GABBR2/MC4R/PRSS3/GPR83/HTR1E/CHRM1/SSTR1/GRM8/GABRA3/MCHR2/GRM7/NPFFR2/GABRB3/GRIA2/MCHR1/GRIA1/ADRA1D/HTR4/GRIA3/GABRA6/GRIA4/GHSR/ADRA2A/NTSR1/CHRNA1/P2RX5/GRIK2/NPY1R/GRPR/GRM4/HRH3/OPRL1/GRIK1/DRD5/GHR/ADRA1B/NMUR2/HCRTR2/CHRNE/CHRM2/VIPR1/GLRA3/GABRG3/PTGDR
KEGG_ECM_RECEPTOR_INTERACTION	KEGG_ECM_RECEPTOR_INTERACTION	-0.452413	-1.83851	0.00023554881171385	0.0032976833639939	0.00232687894972386	CHAD/COL4A2/COL5A3/LAMA2/SDC3/ITGA2/COL11A1/DAG1/THBS3/FN1/COL6A1/LAMB4/ITGA11/SPP1/THBS2/LAMA4/TNC/GP9/LAMA5/GP1BA/COL4A1/CD44/COL3A1/LAMC1/ITGA7/SDC2/ITGB8/ITGA6/ITGA1/COL4A4/COL1A2/ITGB1/ITGB4/ITGB5/ITGA8/ITGA5/ITGA10
KEGG_NOTCH_SIGNALING_PATHWAY	KEGG_NOTCH_SIGNALING_PATHWAY	-0.535334	-1.96071	0.00025778471623723	0.00335120131108399	0.00236464175796557	PTCRA/MAML2/MAML3/NCSTN/DTX1/KAT2A/APH1A/RBPJ/NOTCH2/CTBP2/DTX3L/ADAM17/HES1/KAT2B/DLL4/LFNG/JAG1/NOTCH4/MFNG/HDAC1/NOTCH1
KEGG_ALZHEIMERS_DISEASE	KEGG_ALZHEIMERS_DISEASE	0.443856815566663	1.7068477541973	0.000318034761257698	0.00385882176992674	0.0027228239209431	SNCA/ITPR1/CDK5/PPP3R1/PPP3CB/GRIN2A/CDK5R1/PPP3CA/CACNA1F/UQCRC2/ATP2A2/CALM3/NDUFAB1/CALM1/NDUFB6/APP/CYCS/UQCRFS1/SDHA/COX7A2L/COX5A/UQCRH/SDHB/NDUFV1/COX6B1/NDUFV2/NDUFB5/COX7B/NDUFB3/COX6C/CALML3/PLCB1/NDUFA4/COX7A2/CALM2/NDUFC2/NDUFS2/IL1B/APBB1/NDUFS5/NDUFA9/MAPT/UQCRB/NDUFA1/CACNA1C/NDUFS4/EIF2AK3/MAPK1/UQCRQ/NDUFA3/PSEN2/SDHD/GAPDH/CYC1/GRIN2D/CACNA1D/NOS1/COX6A1/NDUFC1/NAE1/NDUFS3/COX8C…
KEGG_SMALL_CELL_LUNG_CANCER	KEGG_SMALL_CELL_LUNG_CANCER	-0.431376	-1.75897	0.000374622476778294	0.00401066416315586	0.00282996545925399	RXRG/ITGAV/TRAF4/MAX/AKT1/PIK3CD/COL4A2/LAMA2/APAF1/ITGA2/FN1/CDK6/LAMB4/CDK4/PIK3CG/LAMA4/LAMA5/BIRC3/COL4A1/NFKB1/CDKN2B/CDK2/LAMC1/BCL2/TRAF1/CCND1/ITGA6/COL4A4/PIAS4/ITGB1/RXRA/NFKBIA/PIK3R5
KEGG_JAK_STAT_SIGNALING_PATHWAY	KEGG_JAK_STAT_SIGNALING_PATHWAY	-0.354194	-1.58875	0.000354400656185567	0.00401066416315586	0.00282996545925399	IL22/IL11RA/IL3/PTPN6/GH1/GH2/OSMR/STAT6/AKT1/PIK3CD/STAT5B/SOCS4/PTPN11/IFNAR2/STAT2/SPRED1/IL6/IFNA21/CNTFR/CSF3/IRF9/SOS2/STAT3/CLCF1/CCND3/IL2RB/IL15RA/CTF1/IFNAR1/PIK3CG/LIF/IL10RB/CBLB/PIM1/LEP/LIFR/IL20RA/IL10/IL10RA/EPOR/IL24/CSF3R/CCND1/IL7R/PIAS4/CSF2RA/IL2RA/STAT5A/IL21R/IL3RA/CISH/SOCS3/IL4R/PIK3R5
KEGG_HUNTINGTONS_DISEASE	KEGG_HUNTINGTONS_DISEASE	0.422403767602762	1.6399569494363	0.000665135988376017	0.00672526388246861	0.00474541465391076	ITPR1/SLC25A4/VDAC1/BDNF/POLR2B/UQCRC2/TBPL1/CLTB/NDUFAB1/AP2A1/CLTA/CLTC/NDUFB6/CYCS/UQCRFS1/SDHA/COX7A2L/COX5A/UQCRH/SDHB/NDUFV1/COX6B1/NDUFV2/NDUFB5/AP2M1/COX7B/TBP/AP2S1/NDUFB3/CREB3L3/COX6C/PLCB1/NDUFA4/SLC25A5/COX7A2/DCTN2/NDUFC2/DNAL4/TAF4B/NDUFS2/PPID/NDUFS5/NDUFA9/POLR2D/DNAH2/UQCRB/NDUFA1/PPARG/NDUFS4/AP2B1/PPARGC1A/UQCRQ/NDUFA3/AP2A2/SDHD/CYC1/DCTN1/POLR2K/COX6A1/NDUFC1/VDAC2/NDUFS3/CO…
KEGG_REGULATION_OF_ACTIN_CYTOSKELETON	KEGG_REGULATION_OF_ACTIN_CYTOSKELETON	-0.31499	-1.47137	0.000794340141022528	0.00760894240347895	0.00536894721355947	FGF18/FGF17/PIP5K1A/SOS2/FN1/LIMK2/FGF4/MYL2/MYLK/ITGA11/ARAF/ITGAD/MYL9/ENAH/PIK3CG/VAV2/GIT1/CSK/GSN/GNA13/ROCK1/DIAPH3/ITGB2/DIAPH2/SSH3/PDGFRA/MYL12A/ARHGEF6/FGFR3/FGF2/IQGAP1/PAK2/ITGAL/FGD3/ITGA7/EGFR/PXN/ITGAX/ITGB8/FGF1/GNA12/WAS/ITGA6/ITGA1/ITGB1/ITGB4/SCIN/NCKAP1L/MSN/FGF11/ITGB5/ITGA8/ITGA5/EZR/WASF2/DOCK1/PDGFRB/ITGA10/PIK3R5
KEGG_OOCYTE_MEIOSIS	KEGG_OOCYTE_MEIOSIS	0.461317548536779	1.69631284786845	0.000964715596236393	0.00877891192575118	0.00619448961793895	MAP2K1/YWHAG/ITPR1/PPP3R1/PPP3CB/ADCY1/MAD2L1/CCNB1/PPP3CA/YWHAH/PTTG1/PPP2CA/IGF1/YWHAZ/YWHAB/CALM3/CALM1/CAMK2D/AURKA/ANAPC7/BTRC/ADCY5/CUL1/PRKACB/CAMK2G/ANAPC10/CAMK2B/ANAPC13/CALML3/ANAPC2/CALM2/PPP2R1A/PPP2R5D
KEGG_ALLOGRAFT_REJECTION	KEGG_ALLOGRAFT_REJECTION	-0.528342	-1.82186	0.00124688736402924	0.0108063571549201	0.00762507560960237	IL4/FASLG/CD40/PRF1/HLA-DRB3/HLA-G/FAS/HLA-F/HLA-B/HLA-DOA/GZMB/HLA-A/IL10/HLA-DMB/HLA-E/HLA-DMA/CD86
KEGG_AUTOIMMUNE_THYROID_DISEASE	KEGG_AUTOIMMUNE_THYROID_DISEASE	-0.500616	-1.83355	0.001348250768704	0.0111537109047331	0.0078701719512865	IL4/FASLG/CD40/PRF1/TG/HLA-DRB3/HLA-G/FAS/CTLA4/HLA-F/HLA-B/HLA-DOA/IFNA21/GZMB/HLA-A/CGA/IL10/HLA-DMB/HLA-E/HLA-DMA/CD86
KEGG_APOPTOSIS	KEGG_APOPTOSIS	-0.398517	-1.64993	0.00174133953933412	0.0137792954851657	0.00972281115783812	CASP6/PIK3CG/CASP7/BIRC3/NFKB1/RIPK1/BCL2/DFFA/IL1R1/TNFRSF10C/IRAK3/TNFRSF1A/IL3RA/NFKBIA/TNFRSF10B/CFLAR/PRKX/TNFRSF10A/TNFRSF10D/PIK3R5
KEGG_CALCIUM_SIGNALING_PATHWAY	KEGG_CALCIUM_SIGNALING_PATHWAY	0.395949749809686	1.55484770031591	0.0027162449390294	0.0205981907876396	0.0145342930948065	CCKBR/HTR2C/GRM1/PDE1A/PRKCB/ITPR1/CHRM3/DRD1/CAMK4/PPP3R1/PPP3CB/GRIN2A/ATP2B1/ATP2B3/ADCY1/CHRM1/PPP3CA/CACNA1F/SLC25A4/VDAC1/PRKCG/PDE1B/SLC8A2/PHKG2/ATP2A2/CALM3/ADRA1D/ATP2B2/HTR4/CALM1/CAMK2D/SLC8A3/CACNA1G/SLC8A1/CACNA1E/ATP2B4/NTSR1/P2RX5/GRPR/TRPC1/PRKACB/CAMK2G/DRD5/CAMK2B/ADRA1B/PTK2B/CALML3/GNAS/PLCB1/SLC25A5/CALM2/CHRM2/RYR2
KEGG_GRAFT_VERSUS_HOST_DISEASE	KEGG_GRAFT_VERSUS_HOST_DISEASE	-0.506589	-1.77285	0.00301301257339933	0.0219347315343472	0.015477369850725	FASLG/KLRC1/PRF1/HLA-DRB3/HLA-G/FAS/HLA-F/HLA-B/IL6/HLA-DOA/GZMB/HLA-A/KIR2DL2/HLA-DMB/HLA-E/HLA-DMA/CD86
KEGG_GLYCOSAMINOGLYCAN_BIOSYNTHESIS_HEPARAN_SULFATE	KEGG_GLYCOSAMINOGLYCAN_BIOSYNTHESIS_HEPARAN_SULFATE	0.615608242468161	1.76928648254725	0.00449368718621931	0.0292089667104255	0.0206101442375472	HS3ST2/HS6ST2/EXTL2/GLCE/HS3ST1/EXTL1/EXT1/HS6ST3
KEGG_TAURINE_AND_HYPOTAURINE_METABOLISM	KEGG_TAURINE_AND_HYPOTAURINE_METABOLISM	0.76467246786354	1.72769191121059	0.00419083810152536	0.0292089667104255	0.0206101442375472	GAD2/GAD1/BAAT/CDO1/ADO/CSAD
KEGG_PRIMARY_IMMUNODEFICIENCY	KEGG_PRIMARY_IMMUNODEFICIENCY	-0.504797	-1.704	0.00448008802611555	0.0292089667104255	0.0206101442375472	CD19/CD3D/CD40/LCK/IGLL1/AICDA/AIRE/TNFRSF13B/PTPRC/RFXANK/CIITA/UNG/CD3E/BTK/CD79A/ADA/IL7R/TAP1/DCLRE1C
KEGG_LONG_TERM_POTENTIATION	KEGG_LONG_TERM_POTENTIATION	0.462678514695577	1.60503907676687	0.00618448293853916	0.0388129618901423	0.0273868209982496	MAP2K1/GRM1/PRKCB/ITPR1/CAMK4/PPP3R1/PPP3CB/GRIN2A/ADCY1/PPP3CA/PRKCG/GRIA2/CALM3/GRIA1/CALM1/CAMK2D/KRAS/PPP1R12A/PRKACB/CAMK2G/CAMK2B/CALML3/PLCB1/CALM2
KEGG_AMYOTROPHIC_LATERAL_SCLEROSIS_ALS	KEGG_AMYOTROPHIC_LATERAL_SCLEROSIS_ALS	0.501063574148002	1.63510211469042	0.00831657290727194	0.0504538756374498	0.0356007682346378	NEFM/PRPH2/PPP3R1/PPP3CB/MAPK13/GRIN2A/PPP3CA/NEFH/GRIA2/GRIA1/ALS2/CYCS/DERL1/NEFL
KEGG_NOD_LIKE_RECEPTOR_SIGNALING_PATHWAY	KEGG_NOD_LIKE_RECEPTOR_SIGNALING_PATHWAY	-0.396647	-1.4915	0.00878533006504669	0.0515783894141451	0.0363942366022308	NAIP/CASP1/NLRP1/NFKBIB/PYCARD/CASP5/MEFV/IL6/NOD2/CCL8/IL18/CARD9/NLRC4/PSTPIP1/BIRC3/NFKB1/CXCL2/TNFAIP3/CCL2/CARD8/CCL5/CARD6/TRIP6/NFKBIA/CXCL1
KEGG_TGF_BETA_SIGNALING_PATHWAY	KEGG_TGF_BETA_SIGNALING_PATHWAY	-0.363073	-1.48871	0.0103081206096548	0.0586274359674116	0.0413681156045357	THBS3/RPS6KB2/SMAD5/BMP8B/TGFB2/THBS2/SMAD9/ROCK1/TGFBR1/PPP2R1B/BMP6/CDKN2B/TGFBR2/ID1/ACVRL1/DCN/ID3/ID4/SMAD6/BMP7/SP1/INHBB/TGFB3
KEGG_AXON_GUIDANCE	KEGG_AXON_GUIDANCE	0.399910380277752	1.52125339877729	0.010686330761145	0.0589367332887392	0.0415863589428929	EPHA5/PAK1/ROBO2/EPHA4/MET/CDK5/PPP3R1/PPP3CB/SEMA3A/SEMA4F/PPP3CA/NTNG1/EFNB3/LRRC4C/ABLIM2/L1CAM/SRGAP3/EFNA3/SEMA3E/SLIT1/SLIT2/NTN4/EPHA3/UNC5A/PLXNA2/GNAI1/RND1/KRAS/PAK6/EPHB6/DCC/SEMA6D/LIMK1
KEGG_BASAL_CELL_CARCINOMA	KEGG_BASAL_CELL_CARCINOMA	-0.413339	-1.54513	0.0116500533703209	0.0605802775256689	0.0427460604865911	STK36/FZD2/FZD10/WNT6/TCF7L2/FZD4/HHIP/GLI1/FZD7/GLI3/LEF1/FZD9/SMO
KEGG_NATURAL_KILLER_CELL_MEDIATED_CYTOTOXICITY	KEGG_NATURAL_KILLER_CELL_MEDIATED_CYTOTOXICITY	-0.322178	-1.39659	0.0114351711484165	0.0605802775256689	0.0427460604865911	FCGR3A/CASP3/HLA-G/KLRC3/VAV1/FAS/VAV3/PTPN6/BRAF/TYROBP/PIK3CD/RAF1/PTPN11/IFNAR2/HLA-B/RAET1E/HCST/IFNA21/KIR2DS4/LAT/SH2D1A/GZMB/FYN/SOS2/SHC2/PLCG1/KIR2DS3/SHC1/IFNAR1/PLCG2/ARAF/HLA-A/NFATC3/KLRK1/PIK3CG/VAV2/KIR2DL2/ITGB2/SYK/ITGAL/NFATC4/ICAM1/HLA-E/TNFRSF10C/MICB/NFATC1/ICAM2/TNFRSF10B/TNFRSF10A/TNFRSF10D/PIK3R5
KEGG_VIBRIO_CHOLERAE_INFECTION	KEGG_VIBRIO_CHOLERAE_INFECTION	0.476161646822506	1.55021246301486	0.0127800408392401	0.0639717013458051	0.0451390836563807	PRKCB/ATP6V1G2/ATP6V1B2/ATP6V1H/KDELR3/SEC61A2/PRKCG/ATP6V1E1/ATP6V1D/ATP6V0D1/ATP6V1C1/ATP6V0C/ARF1/ATP6V0B/PRKACB/SEC61G/GNAS/ATP6V1F/ACTB/ATP6V0E2/ACTG1/ATP6AP1
KEGG_ACUTE_MYELOID_LEUKEMIA	KEGG_ACUTE_MYELOID_LEUKEMIA	-0.386583	-1.45366	0.0130052359878835	0.0639717013458051	0.0451390836563807	TCF7/BRAF/AKT1/PIK3CD/RAF1/STAT5B/TCF7L1/CEBPA/PPARD/SPI1/SOS2/RPS6KB2/STAT3/JUP/EIF4EBP1/ARAF/PIK3CG/PIM1/NFKB1/TCF7L2/RUNX1/CCND1/STAT5A/LEF1/PIK3R5
KEGG_AMINOACYL_TRNA_BIOSYNTHESIS	KEGG_AMINOACYL_TRNA_BIOSYNTHESIS	0.629654104431266	1.69050495466767	0.014182676028649	0.0661858214670288	0.0467013893520967	YARS2/EARS2/MTFMT/MARS2/FARSB/FARSA/WARS2/FARS2/IARS2
KEGG_VIRAL_MYOCARDITIS	KEGG_VIRAL_MYOCARDITIS	-0.38125	-1.5158	0.014029309185443	0.0661858214670288	0.0467013893520967	CD40/MYH15/PRF1/MYH6/HLA-DRB3/CASP3/HLA-G/EIF4G1/DMD/HLA-F/LAMA2/HLA-B/MYH9/HLA-DOA/DAG1/FYN/HLA-A/EIF4G3/ABL1/ITGB2/CAV1/MYH3/ITGAL/HLA-DMB/ICAM1/HLA-E/CCND1/MYH11/HLA-DMA/CD86
KEGG_ANTIGEN_PROCESSING_AND_PRESENTATION	KEGG_ANTIGEN_PROCESSING_AND_PRESENTATION	-0.363716	-1.46614	0.016688137047576	0.074079047381923	0.0522709299051163	KLRC1/TAPBP/PSME2/HSPA1L/HLA-DRB3/HSPA5/B2M/HLA-G/KLRC3/PSME1/IFI30/HLA-F/HLA-B/HSPA6/HLA-DOA/IFNA21/RFXANK/KIR2DS4/CIITA/KIR2DS3/LTA/HSPA2/HLA-A/KIR2DL2/KLRC4/HSPA1A/HLA-DMB/HLA-E/TAP1/HLA-DMA
KEGG_B_CELL_RECEPTOR_SIGNALING_PATHWAY	KEGG_B_CELL_RECEPTOR_SIGNALING_PATHWAY	-0.352256	-1.42239	0.0166839891596592	0.074079047381923	0.0522709299051163	CD81/VAV1/VAV3/PTPN6/BCL10/NFKBIB/AKT1/PIK3CD/RAF1/PIK3AP1/SOS2/FOS/PLCG2/NFATC3/PIK3CG/VAV2/FCGR2B/CD22/SYK/NFKB1/BTK/NFATC4/CD79A/LILRB3/NFATC1/DAPP1/CD79B/RASGRP3/IFITM1/INPP5D/NFKBIA/PIK3R5
KEGG_TOLL_LIKE_RECEPTOR_SIGNALING_PATHWAY	KEGG_TOLL_LIKE_RECEPTOR_SIGNALING_PATHWAY	-0.33743	-1.40682	0.018081161288959	0.0783516989188223	0.0552857563221302	IL6/IFNA21/CD14/MAP2K3/MYD88/MAP2K7/IKBKE/FOS/LBP/IRF5/IFNAR1/SPP1/MAP3K8/PIK3CG/CXCL10/TLR2/NFKB1/RIPK1/LY96/TLR4/CCL5/TLR5/NFKBIA/IRF7/CD86/PIK3R5
KEGG_O_GLYCAN_BIOSYNTHESIS	KEGG_O_GLYCAN_BIOSYNTHESIS	0.557581252193271	1.60251423611884	0.0201019672993572	0.0831490465564321	0.0586708136488416	B3GNT6/GALNTL5/GCNT1/GALNT14/GALNT12/GALNT9/B4GALT5/GALNT11/GALNTL6
KEGG_ALANINE_ASPARTATE_AND_GLUTAMATE_METABOLISM	KEGG_ALANINE_ASPARTATE_AND_GLUTAMATE_METABOLISM	0.540043086136176	1.55895268999222	0.0199232065293106	0.0831490465564321	0.0586708136488416	GAD2/GAD1/GLS2/GOT1/GLS/GFPT1/GOT2/ASNS
KEGG_MATURITY_ONSET_DIABETES_OF_THE_YOUNG	KEGG_MATURITY_ONSET_DIABETES_OF_THE_YOUNG	-0.501956	-1.56337	0.0210209378425075	0.0850180152741416	0.0599895770008402	IAPP/FOXA3/HNF4G/PDX1/NKX6-1/GCK/PAX4/NR5A2/HNF1B/HES1/ONECUT1/PAX6/HHEX/MNX1/NKX2-2
KEGG_INTESTINAL_IMMUNE_NETWORK_FOR_IGA_PRODUCTION	KEGG_INTESTINAL_IMMUNE_NETWORK_FOR_IGA_PRODUCTION	-0.416018	-1.5237	0.0240965810853893	0.095338646903062	0.0672719197349541	CD40/ITGB7/TGFB1/HLA-DRB3/CCL27/AICDA/TNFRSF13B/CXCR4/IL6/HLA-DOA/ICOSLG/IL15RA/IL10/HLA-DMB/HLA-DMA/LTBR/CD86
KEGG_ADIPOCYTOKINE_SIGNALING_PATHWAY	KEGG_ADIPOCYTOKINE_SIGNALING_PATHWAY	-0.370132	-1.44928	0.0254511226256922	0.098555411018638	0.0695417012392935	ACSL5/STK11/LEP/NFKB1/SLC2A1/IRS4/ADIPOR2/PCK1/CPT1A/RXRA/PPARA/TNFRSF1A/NFKBIA/TNFRSF1B/SOCS3/ACACB
KEGG_GAP_JUNCTION	KEGG_GAP_JUNCTION	0.412264235268046	1.46057978397935	0.0265699239828406	0.100744295101604	0.0710862001295296	HTR2C/MAP2K1/GRM1/PDGFD/PRKCB/ITPR1/DRD1/ADCY1/TUBB2A/TUBB3/TUBA4A/PRKCG/TUBA1A/GNAI1/TUBB/KRAS/TUBA3C/MAP2K5/GRB2/ADCY5/TUBA1B/PRKACB/GNAS/PLCB1/TUBB8
KEGG_LEISHMANIA_INFECTION	KEGG_LEISHMANIA_INFECTION	-0.357074	-1.39476	0.0283348576978545	0.10524375716346	0.0742610663617239	NCF1/TGFB1/HLA-DRB3/FCGR3A/PTPN6/CYBA/MARCKSL1/NFKBIB/NCF2/NCF4/HLA-DOA/MYD88/FCGR2A/CR1/FOS/TGFB2/ELK1/TLR2/ITGB2/NFKB1/IL10/TLR4/HLA-DMB/ITGB1/HLA-DMA/NFKBIA/TGFB3
KEGG_PROSTATE_CANCER	KEGG_PROSTATE_CANCER	-0.33121	-1.37126	0.0313302365383699	0.114042060999667	0.0804692391090765	TCF7/MDM2/BRAF/AKT1/PIK3CD/RAF1/PDGFC/TCF7L1/PDGFA/SOS2/GSTP1/ARAF/PIK3CG/CREB3L2/PDGFRA/NFKB1/CDK2/ERBB2/TCF7L2/BCL2/EGFR/CCND1/CDKN1A/LEF1/FOXO1/NFKBIA/PDGFRB/PIK3R5
KEGG_UBIQUITIN_MEDIATED_PROTEOLYSIS	KEGG_UBIQUITIN_MEDIATED_PROTEOLYSIS	0.357059397850641	1.35824887108058	0.0387182910547397	0.13563853408981	0.0957079303583394	UBE2N/TRIM37/UBE2E2/HERC3/CUL2/HERC1/RCHY1/TRIM32/DET1/ANAPC7/UBE2B/KLHL13/BTRC/UBA1/NEDD4L/PIAS2/ERCC8/FBXO4/CUL1/UBE2W/ANAPC10/ANAPC13/ANAPC2/UBE2E3/KLHL9/UBE3C/CUL5/MGRN1/SMURF1/SIAH1/UBE2NL/SKP1/FANCL/UBE3B/FBXW7/NHLRC1/UBE4A/PRPF19/UBE4B
KEGG_INSULIN_SIGNALING_PATHWAY	KEGG_INSULIN_SIGNALING_PATHWAY	-0.288964	-1.26304	0.038753866882803	0.13563853408981	0.0957079303583394	SOS2/SREBF1/RPS6KB2/SHC2/SHC1/EIF4EBP1/ARAF/ELK1/PIK3CG/SORBS1/PHKA1/CBLB/CALML6/IRS4/PPP1R3C/PCK1/PHKA2/RHOQ/PYGL/PYGM/MKNK2/FOXO1/INPP5D/TRIP10/PRKX/SOCS3/ACACB/PIK3R5
KEGG_PROTEASOME	KEGG_PROTEASOME	0.467145012934738	1.48250056434712	0.0395569620253165	0.135837114879389	0.095848050984878	PSMD14/PSMA1/PSMA3/PSMA5/PSMD1/PSMC6/PSMA4/PSMD3/PSMB2/PSMC2/PSMD12/PSMB5/PSMD7/PSMB4/PSMA6/PSMB1/POMP/PSMD13/PSMB6/PSMD6/PSMA2/PSMD4/PSMD2/PSMA7
KEGG_VASOPRESSIN_REGULATED_WATER_REABSORPTION	KEGG_VASOPRESSIN_REGULATED_WATER_REABSORPTION	0.474306232997933	1.47438489576097	0.0427215189873418	0.139415115217261	0.0983727244447995	DYNC1I1/NSF/VAMP2/DYNC1LI1/RAB11A/DYNC1H1/DYNC2LI1/PRKACB/DYNC2H1/RAB5A/CREB3L3/GNAS/DCTN2
KEGG_FATTY_ACID_METABOLISM	KEGG_FATTY_ACID_METABOLISM	-0.405395	-1.43254	0.0418535189966164	0.139415115217261	0.0983727244447995	CPT1B/GCDH/EHHADH/HADHB/ALDH9A1/ACSL1/ADH1C/ALDH2/CPT2/ALDH7A1/ACAA2/ACADVL/HADHA/ACSL5/ADH1B/CPT1A/ADH1A/ADH4
KEGG_SYSTEMIC_LUPUS_ERYTHEMATOSUS	KEGG_SYSTEMIC_LUPUS_ERYTHEMATOSUS	-0.358864	-1.35036	0.042896958528388	0.139415115217261	0.0983727244447995	C1S/HLA-DRB3/C1R/FCGR3A/ACTN1/ACTN4/C7/HLA-DOA/FCGR2A/C4B/C1QA/FCGR2B/IL10/C1QC/TRIM21/HLA-DMB/C5/HLA-DMA/C4A/CD86
KEGG_GLYCOSYLPHOSPHATIDYLINOSITOL_GPI_ANCHOR_BIOSYNTHESIS	KEGG_GLYCOSYLPHOSPHATIDYLINOSITOL_GPI_ANCHOR_BIOSYNTHESIS	0.517690117022066	1.4878652737383	0.0439739413680782	0.140408023315618	0.0990733305061041	GPLD1/PIGW/PGAP1/PIGZ/PIGB/PIGK/PIGN/PIGH/GPAA1/PIGT/PIGC/PIGP
KEGG_HEDGEHOG_SIGNALING_PATHWAY	KEGG_HEDGEHOG_SIGNALING_PATHWAY	-0.369411	-1.38189	0.0448982466410252	0.140887601528734	0.0994117257750467	WNT9A/RAB23/LRP2/CSNK1G2/BMP8B/STK36/BMP6/WNT6/HHIP/GLI1/ZIC2/GLI3/BMP7/SMO/PRKX
KEGG_LONG_TERM_DEPRESSION	KEGG_LONG_TERM_DEPRESSION	0.413590946068191	1.42437907364277	0.0462686567164179	0.14272704275234	0.100709654226637	CRH/MAP2K1/GRM1/PRKCB/ITPR1/PRKCG/PPP2CA/IGF1/GRIA2/GRIA1/GRIA3/GNAI1/KRAS
KEGG_CITRATE_CYCLE_TCA_CYCLE	KEGG_CITRATE_CYCLE_TCA_CYCLE	0.503249880993509	1.46090343769916	0.0474631751227496	0.143971631205674	0.101587848508341	SUCLA2/DLD/IDH3A/OGDHL/MDH2/FH/SDHA/IDH3G/SDHB/PDHB/IDH3B/ACLY/PDHA1/ACO2/CS/SDHD
The results of GSEA enrichment analysis for the model gene GABRB2
ID	Description	enrichmentScore	NES	pvalue	p.adjust	qvalue	core_enrichment
KEGG_CYTOKINE_CYTOKINE_RECEPTOR_INTERACTION	KEGG_CYTOKINE_CYTOKINE_RECEPTOR_INTERACTION	-0.424637	-2.06394	1.59092511472102e-10	2.89548370879225e-08	2.16030883998959e-08	FAS/EPO/CNTFR/LEPR/IFNA4/TNFRSF11B/TNFRSF19/BMPR1A/CXCL3/TNFRSF8/HGF/CCL16/TNFSF12/BMPR1B/CCL27/IL5/TGFB1/GH2/CLCF1/CD40LG/CXCR5/VEGFB/PDGFA/IL22RA1/IL20/TNFSF11/IL6/IL18RAP/CCL14/IL22/CCL2/CSF3/EDA/TGFB2/FASLG/CXCR1/IL10RB/CCR7/IL10RA/PDGFC/TNFRSF6B/IL24/VEGFC/IL18/IL2RB/LTA/TNFRSF13B/PF4V1/IFNAR1/IL17RA/EPOR/EGF/IL20RA/CXCR4/EGFR/IL10/IL15RA/FLT3LG/CSF3R/NGFR/CCR2/IL21R/ACVRL1/PDGFRA/CSF1R/FLT1…
KEGG_OXIDATIVE_PHOSPHORYLATION	KEGG_OXIDATIVE_PHOSPHORYLATION	0.5616159717483	2.0988893882183	3.56933074959923e-07	3.2480909821353e-05	2.42338771946474e-05	ATP6V1G2/ATP6V1B2/ATP6V1H/ATP6V0D1/ATP6V1E1/UQCRC2/ATP6V1D/COX10/ATP6V1C1/ATP6V0C/NDUFAB1/SDHA/NDUFV1/NDUFB6/UQCRFS1/SDHB/COX5A/COX6B1/NDUFV2/PPA1/NDUFB5/UQCRH/COX7A2L/ATP6V0B/NDUFB3/NDUFA11/ATP6V0E2/ATP6V1F/NDUFA4/COX11/COX6C/NDUFA9/COX7A2/NDUFB7/ATP4B/COX7B/NDUFA1/COX8C/NDUFA3/NDUFS4/NDUFC2/NDUFS5/ATP6AP1/SDHD/CYC1/COX8A/UQCRQ/UQCRB/NDUFS3/COX6A1/NDUFC1
KEGG_PARKINSONS_DISEASE	KEGG_PARKINSONS_DISEASE	0.521389885139434	1.94855515529029	1.05060178769668e-05	0.000637365084535983	0.000475535546010074	SNCA/UCHL1/SLC25A4/VDAC1/UQCRC2/UBA1/NDUFAB1/SDHA/NDUFV1/NDUFB6/UQCRFS1/SDHB/COX5A/COX6B1/NDUFV2/CYCS/SLC25A5/NDUFB5/UQCRH/COX7A2L/NDUFB3/NDUFA4/COX6C/NDUFA9/COX7A2/NDUFB7/COX7B/UBB/NDUFA1/COX8C/LRRK2/NDUFA3/NDUFS4/NDUFC2/NDUFS5/SDHD/CYC1/COX8A/UQCRQ/UQCRB/NDUFS3/PPID/COX6A1/NDUFC1
KEGG_COMPLEMENT_AND_COAGULATION_CASCADES	KEGG_COMPLEMENT_AND_COAGULATION_CASCADES	-0.495179	-1.96767	2.94694329204996e-05	0.000819260262982376	0.000611246812751455	MBL2/MASP1/CD55/C4B/PLAT/C5AR1/C1QC/SERPINE1/PLAU/A2M/SERPINA5/C5/C1QA/SERPING1/F10/THBD/CD59/C4BPB/C3AR1/C7/FGB/TFPI/FGA/CFD/CFH/KLKB1/CFB/CFI/C4A
KEGG_CARDIAC_MUSCLE_CONTRACTION	KEGG_CARDIAC_MUSCLE_CONTRACTION	0.54517707210195	1.95972130236913	1.82514759893602e-05	0.000819260262982376	0.000611246812751455	CACNG3/CACNA1F/ATP1B1/CACNA2D3/ATP1A1/ATP1A3/CACNB4/SLC9A6/ATP2A2/UQCRC2/CACNA2D4/CACNG2/CACNG8/SLC8A1/CACNA2D1/CACNB2/ATP1A4/UQCRFS1/COX5A/COX6B1/CACNG1/UQCRH/ACTC1/COX7A2L/RYR2/COX6C/CACNB1/COX7A2/COX7B/MYH7/COX8C/ATP1B4/CACNA1C/CYC1/COX8A/UQCRQ/UQCRB/COX6A1
KEGG_SMALL_CELL_LUNG_CANCER	KEGG_SMALL_CELL_LUNG_CANCER	-0.463515	-1.907	3.15100101147068e-05	0.000819260262982376	0.000611246812751455	TRAF4/LAMB4/CDK4/LAMA2/LAMA5/PIK3R3/FN1/PIK3CD/APAF1/CCND1/CDKN2B/CDK6/COL4A1/PIK3CG/CDK2/NFKB1/TRAF1/PIAS4/LAMC1/LAMA4/BCL2/BIRC3/ITGB1/COL4A4/RXRA/ITGA6/NFKBIA/PIK3R5
KEGG_PATHWAYS_IN_CANCER	KEGG_PATHWAYS_IN_CANCER	-0.31477	-1.59366	2.77195428590898e-05	0.000819260262982376	0.000611246812751455	PPARD/ARNT/PDGFA/RAF1/TRAF4/LAMB4/CDK4/FGF18/RALBP1/FGF16/IL6/LAMA2/EPAS1/LAMA5/TGFB2/FASLG/PIK3R3/GSTP1/SOS2/TCF7L2/FGF4/FN1/WNT9A/VEGFC/STK36/PLCG2/CTBP2/WNT2B/FGFR3/CBLB/PIK3CD/CCND1/RAD51/JUP/CDKN2B/SLC2A1/FZD2/RASSF1/EGF/CDK6/EGFR/PLCG1/FGF2/RALGDS/COL4A1/PIK3CG/CDK2/ABL1/FLT3LG/CSF3R/NFKB1/TRAF1/PIAS4/FGF1/PDGFRA/CSF1R/FZD4/ETS1/LAMC1/TGFBR2/ERBB2/FZD7/LAMA4/WNT6/BCL2/TGFBR1/CTNNA3/HHIP/BIR…
KEGG_LEUKOCYTE_TRANSENDOTHELIAL_MIGRATION	KEGG_LEUKOCYTE_TRANSENDOTHELIAL_MIGRATION	-0.408454	-1.77371	5.81543814711879e-05	0.00132301217846953	0.000987094106550427	ITGAL/GNAI2/NCF2/VCAM1/CDH5/ITGB2/PTPN11/RAP1B/CLDN2/VAV1/ARHGAP5/CLDN18/MYL2/PIK3R3/CLDN3/MYL9/MYL12A/PLCG2/PIK3CD/VAV2/CXCR4/ICAM1/CTNND1/PLCG1/OCLN/PIK3CG/CLDN14/CLDN15/ESAM/CD99/CLDN23/PXN/MSN/CTNNA3/PECAM1/F11R/ITGB1/ROCK1/MMP9/EZR/RAPGEF3/CLDN5/VASP/SIPA1/PIK3R5
KEGG_HEMATOPOIETIC_CELL_LINEAGE	KEGG_HEMATOPOIETIC_CELL_LINEAGE	-0.446786	-1.8481	7.23543557524376e-05	0.00146316586077151	0.00109166220959818	EPOR/CD44/CD59/CD34/FLT3LG/ANPEP/CSF3R/CD7/GP1BA/CSF1R/CSF2RA/IL1R1/GP9/ITGA1/ITGA6/IL2RA/ITGA5/IL7R/IL1R2/CD1E/IL3RA/IL4R
KEGG_CHRONIC_MYELOID_LEUKEMIA	KEGG_CHRONIC_MYELOID_LEUKEMIA	-0.46464	-1.88367	9.8490693734348e-05	0.00179253062596513	0.00133739994649799	STAT5B/SMAD4/TGFB1/PTPN11/RAF1/CDK4/SHC1/TGFB2/PIK3R3/SOS2/CTBP2/GAB2/CBLB/PIK3CD/CCND1/SHC2/CDK6/PIK3CG/ABL1/NFKB1/TGFBR2/TGFBR1/CDKN1A/RUNX1/STAT5A/NFKBIA/HDAC1/TGFB3/PIK3R5
KEGG_FOCAL_ADHESION	KEGG_FOCAL_ADHESION	-0.341351	-1.61112	0.000118457413003517	0.00195993174242183	0.00146229725143098	THBS3/PDGFA/RAF1/FYN/LAMB4/RAP1B/IBSP/VAV1/SHC1/MYLK/THBS2/ARHGAP5/LAMA2/LAMA5/MYL2/PIK3R3/CCND3/SOS2/PDGFC/MYL9/FN1/VEGFC/MYL12A/PIK3CD/CCND1/VAV2/SHC2/EGF/PAK2/EGFR/COL4A1/ITGB4/PIK3CG/ELK1/ITGA11/PARVG/CAV1/PDGFRA/TNC/FLT1/LAMC1/ITGB8/ERBB2/LAMA4/BCL2/PXN/BIRC3/ITGB1/COL3A1/ROCK1/PGF/COL4A4/ITGA1/ITGA6/COL1A2/ITGB5/FLNC/ITGA5/ITGA8/DOCK1/PDGFRB/VASP/ITGA10/PIK3R5
KEGG_NEUROACTIVE_LIGAND_RECEPTOR_INTERACTION	KEGG_NEUROACTIVE_LIGAND_RECEPTOR_INTERACTION	0.37659676433011	1.60475505052133	0.00013222858428468	0.00200546686165098	0.00149627082216875	GABRA1/GLRB/GABRB2/PTH2R/GABRG2/RXFP1/GABRA5/CCKBR/GABRD/OPRK1/GLRA2/GRM1/CHRM3/GRIN2A/GABBR2/HTR2C/CHRM1/DRD1/GABRA3/ADRA1D/GRIN3A/GHSR/PRSS3/MCHR1/HTR1E/GRM7/KISS1R/GRM8/MCHR2/GPR83/GRIA2/GABRA6/CHRNE/GRIA4/GABRA4/SSTR1/ADRA2A/MC4R/HTR4/GABRB3/GRIA1/GRIA3/P2RX5/GRM4/GRIK2/VIPR1/GPR50/GRPR/NPFFR2/CHRM2/GLRA3/NPY1R/HRH3/GRIK1/CHRNA1/OPRM1/NMUR1/ADRA1B/NTSR1/CALCR/GABRG3/HTR7/OPRL1/NPBWR1
KEGG_ALZHEIMERS_DISEASE	KEGG_ALZHEIMERS_DISEASE	0.437671412908107	1.73525647191875	0.000205339628291538	0.00287475479608153	0.00214484308093995	SNCA/GRIN2A/CACNA1F/ITPR1/CDK5/PPP3CB/PPP3R1/CDK5R1/PPP3CA/ATP2A2/UQCRC2/CALM3/CALML3/IL1B/NDUFAB1/CALM1/SDHA/NDUFV1/NDUFB6/APP/PLCB1/UQCRFS1/SDHB/COX5A/NOS1/COX6B1/NDUFV2/CYCS/NDUFB5/UQCRH/COX7A2L/NDUFB3/MAPT/CALM2/NDUFA4/COX6C/NDUFA9/COX7A2/NDUFB7/GAPDH/COX7B/NDUFA1/COX8C/NDUFA3/NDUFS4/APBB1/NDUFC2/NDUFS5/SDHD/CACNA1C/CYC1/PSENEN/PSEN2/COX8A/UQCRQ/UQCRB/NDUFS3/COX6A1/NDUFC1/GNAQ
KEGG_CALCIUM_SIGNALING_PATHWAY	KEGG_CALCIUM_SIGNALING_PATHWAY	0.402702461321271	1.63201685877133	0.000454319768167683	0.00590615698617988	0.00440656015741587	CCKBR/GRM1/CHRM3/GRIN2A/PRKCB/CAMK4/PDE1A/CACNA1F/ITPR1/HTR2C/CHRM1/DRD1/PPP3CB/ADCY1/ADRA1D/PDE1B/ATP2B3/PPP3R1/ATP2B1/SLC25A4/PRKCG/VDAC1/SLC8A2/PPP3CA/ATP2A2/CALM3/HTR4/PHKG2/ATP2B2/CALML3/SLC8A1/CALM1/P2RX5/CAMK2D/PLCB1/SLC8A3/CACNA1G/MYLK3/PTK2B/NOS1/CAMK2G/PRKACB/GRPR/CHRM2/SLC25A5/GNA14/CAMK2B/ATP2B4/GNAS/RYR2/ADRA1B/NTSR1/TRPC1/HTR7/CALM2/GNAL
KEGG_GLYCOSAMINOGLYCAN_BIOSYNTHESIS_HEPARAN_SULFATE	KEGG_GLYCOSAMINOGLYCAN_BIOSYNTHESIS_HEPARAN_SULFATE	0.638406128005239	1.85782205696803	0.000561704440643681	0.00681534721314333	0.00508490335740595	HS3ST2/HS6ST2/EXTL2/GLCE/HS6ST3/HS3ST3A1/EXT1/EXTL1/HS3ST1/XYLT1/NDST4/HS3ST5
KEGG_NOTCH_SIGNALING_PATHWAY	KEGG_NOTCH_SIGNALING_PATHWAY	-0.483315	-1.80598	0.000764764841983356	0.00869920007756067	0.00649043846156927	PTCRA/NCSTN/APH1A/MAML3/DTX1/NOTCH2/RBPJ/MAML2/KAT2A/CTBP2/DTX3L/ADAM17/HES1/KAT2B/LFNG/NOTCH4/JAG1/DLL4/MFNG/HDAC1/NOTCH1
KEGG_HUNTINGTONS_DISEASE	KEGG_HUNTINGTONS_DISEASE	0.398579894292611	1.59258579400432	0.0011460014107622	0.0122689562799248	0.00915381931816251	ITPR1/BDNF/SLC25A4/VDAC1/POLR2B/AP2A1/CLTB/UQCRC2/TBPL1/NDUFAB1/SDHA/NDUFV1/NDUFB6/PLCB1/CLTA/UQCRFS1/CREB3L3/SDHB/COX5A/AP2M1/COX6B1/NDUFV2/CYCS/SLC25A5/NDUFB5/UQCRH/COX7A2L/AP2S1/CLTC/NDUFB3/DCTN2/NDUFA4/COX6C/NDUFA9/COX7A2/CREB3L1/NDUFB7/TBP/AP2A2/COX7B/PPARGC1A/NDUFA1/COX8C/NDUFA3/NDUFS4/DNAH2/NDUFC2/TAF4B/NDUFS5/SDHD/DCTN1/POLR2D/CYC1/COX8A/UQCRQ/DNAL4/UQCRB/NDUFS3/AP2B1/PPID/COX6A1/NDUFC1/G…
KEGG_APOPTOSIS	KEGG_APOPTOSIS	-0.40089	-1.66312	0.0012606016965979	0.0127460838211565	0.00950980227258063	PIK3CD/APAF1/PIK3CG/NFKB1/DFFA/RIPK1/BCL2/CASP6/BIRC3/IL1R1/TNFRSF1A/NFKBIA/IRAK3/CFLAR/IL3RA/TNFRSF10B/PRKX/TNFRSF10A/TNFRSF10D/PIK3R5
KEGG_ALANINE_ASPARTATE_AND_GLUTAMATE_METABOLISM	KEGG_ALANINE_ASPARTATE_AND_GLUTAMATE_METABOLISM	0.603676334780749	1.80210664480071	0.0014167391814977	0.0135708700543464	0.0101251719896512	GAD2/GAD1/GLS2/GOT1/GLS/ACY3/GFPT1/GOT2/ASNS
KEGG_JAK_STAT_SIGNALING_PATHWAY	KEGG_JAK_STAT_SIGNALING_PATHWAY	-0.334755	-1.52302	0.00157562620879609	0.0143381985000444	0.0106976726807734	SPRY3/EPO/CNTFR/LEPR/IFNA4/SPRED1/STAT5B/IL5/GH2/STAT3/CLCF1/STAT2/PTPN11/IL22RA1/IL20/SOCS4/IL6/IL22/CSF3/PIK3R3/IL10RB/CCND3/IL10RA/SOS2/IL24/IL2RB/CBLB/PIK3CD/CCND1/IFNAR1/EPOR/IL20RA/IL10/PIK3CG/IL15RA/PIM1/CSF3R/PIAS4/IL21R/LIFR/LEP/CSF2RA/IL2RA/STAT5A/IL7R/IL3RA/CISH/SOCS3/IL4R/PIK3R5
KEGG_ECM_RECEPTOR_INTERACTION	KEGG_ECM_RECEPTOR_INTERACTION	-0.398594	-1.64654	0.00262947535717687	0.0227887864288662	0.0170026226103166	DAG1/SPP1/COL6A3/COL4A2/COL6A1/CHAD/ITGA7/ITGA2/THBS3/LAMB4/IBSP/THBS2/LAMA2/LAMA5/FN1/SDC2/CD44/COL4A1/ITGB4/ITGA11/GP1BA/TNC/LAMC1/ITGB8/LAMA4/ITGB1/COL3A1/GP9/COL4A4/ITGA1/ITGA6/COL1A2/ITGB5/ITGA5/ITGA8/ITGA10
KEGG_OOCYTE_MEIOSIS	KEGG_OOCYTE_MEIOSIS	0.419094379489043	1.59196325526816	0.00280651312776416	0.0232175176933217	0.0173224972957692	MAP2K1/ITPR1/YWHAG/PPP3CB/ADCY1/PPP3R1/MAD2L1/CCNB1/YWHAH/IGF1/PPP3CA/PTTG1/PPP2CA/CALM3/YWHAZ/YWHAB/CALML3/CALM1/ANAPC7/CAMK2D/PPP2R1A/CAMK2G/PRKACB/ANAPC2/PPP2R5B/CAMK2B/AURKA/ANAPC10/BTRC/CALM2/ANAPC13/PPP2R5D
KEGG_TAURINE_AND_HYPOTAURINE_METABOLISM	KEGG_TAURINE_AND_HYPOTAURINE_METABOLISM	0.757153524328457	1.80389196723762	0.00356110599809699	0.0274424207186988	0.0204746805824879	GAD2/GAD1/BAAT/CDO1/ADO/CSAD
KEGG_LONG_TERM_POTENTIATION	KEGG_LONG_TERM_POTENTIATION	0.461403143598707	1.6440062950623	0.00376956328553555	0.0274424207186988	0.0204746805824879	MAP2K1/GRM1/GRIN2A/PRKCB/CAMK4/ITPR1/PPP3CB/ADCY1/PPP3R1/PRKCG/PPP3CA/GRIA2/CALM3/GRIA1/CALML3/CALM1/CAMK2D/KRAS/PLCB1/CAMK2G/PRKACB/PPP1R12A/CAMK2B
KEGG_RIBOSOME	KEGG_RIBOSOME	-0.38006	-1.57743	0.00372576733576896	0.0274424207186988	0.0204746805824879	RPS11/RPL23A/RPL17/RPS27A/RPL36/RPL35A/RPL32/RPL26/RPL12/RPS3A/RPS27L/RPS10/RPL24/RPL21/RPL27/RPSA/RPL4/RPS2/RPS5/RPL13/UBA52/RPL18/RPL11/RPS15A/RPS29/RPL39/RPL5/RPLP1/RPS27/RPL37/FAU/RPS19/RPS18/RPS16/RPL35/RPL18A/RPS3/RPL13A/RPS17/RPL14/RPS28/RPS9
KEGG_AXON_GUIDANCE	KEGG_AXON_GUIDANCE	0.395536313262823	1.54042907652087	0.00438915975701956	0.0307241182991369	0.0229231420508309	EPHA5/EFNA3/PAK1/SEMA3A/ROBO2/CDK5/MET/EPHA4/PPP3CB/NTNG1/PPP3R1/SLIT2/L1CAM/SEMA4F/LRRC4C/PPP3CA/ABLIM2/SRGAP3/UNC5A/EFNB3/EPHB6/SLIT1/EPHA3/KRAS/PAK6/NTN4/LIMK1/PLXNA2/SEMA3E/DCC
KEGG_AMINOACYL_TRNA_BIOSYNTHESIS	KEGG_AMINOACYL_TRNA_BIOSYNTHESIS	0.635344627839888	1.72749844429534	0.00541138575952746	0.0349443088110297	0.0260718093500453	YARS2/EARS2/FARSA/MTFMT/FARSB/MARS2
KEGG_LONG_TERM_DEPRESSION	KEGG_LONG_TERM_DEPRESSION	0.460354335438988	1.63081561468948	0.00543509187625111	0.0349443088110297	0.0260718093500453	CRH/MAP2K1/GRM1/PRKCB/ITPR1/PRKCG/IGF1/GRIA2/PPP2CA/GRIA1/GRIA3/PLA2G3/KRAS/PLCB1/PPP2R1A/NOS1/PLA2G4E/GNAI1/GNAS
KEGG_REGULATION_OF_ACTIN_CYTOSKELETON	KEGG_REGULATION_OF_ACTIN_CYTOSKELETON	-0.289728	-1.37431	0.00556804920615309	0.0349443088110297	0.0260718093500453	FGF18/PFN4/VAV1/CSK/MYLK/FGF16/MYL2/PIK3R3/SOS2/PDGFC/FGF4/MYL9/FN1/LIMK2/MYL12A/GSN/FGFR3/GIT1/PIK3CD/VAV2/EGF/ITGAD/PAK2/EGFR/FGF2/ENAH/SCIN/SSH3/PIP5K1A/ITGB4/DIAPH2/PIK3CG/ARHGEF6/ITGA11/WAS/NCKAP1L/ITGAX/FGF1/DIAPH3/GNA12/PDGFRA/GNA13/FGD3/ITGB8/IQGAP1/PXN/MSN/ITGB1/ROCK1/FGF11/ITGA1/ITGA6/ITGB5/WASF2/ITGA5/ITGA8/DOCK1/EZR/PDGFRB/ITGA10/PIK3R5
KEGG_PENTOSE_PHOSPHATE_PATHWAY	KEGG_PENTOSE_PHOSPHATE_PATHWAY	0.563172823289998	1.63476660612725	0.00745597392140263	0.0437737823772671	0.0326594443416278	PRPS2/GPI/PRPS1/ALDOA/PFKM/H6PD/PGD/ALDOB/RPE/PFKP/PRPS1L1
KEGG_AMYOTROPHIC_LATERAL_SCLEROSIS_ALS	KEGG_AMYOTROPHIC_LATERAL_SCLEROSIS_ALS	0.475274194766838	1.61803676575772	0.00744363539808976	0.0437737823772671	0.0326594443416278	NEFM/PRPH2/GRIN2A/NEFH/PPP3CB/MAPK13/PPP3R1/NEFL/PPP3CA/GRIA2/GRIA1/ALS2/NOS1/CYCS/RAB5A
KEGG_CELL_ADHESION_MOLECULES_CAMS	KEGG_CELL_ADHESION_MOLECULES_CAMS	-0.322864	-1.43793	0.00775307795593527	0.0440956308743819	0.0328995742209096	ICOSLG/CLDN19/ITGAV/CDH2/SIGLEC1/SELPLG/CLDN22/CD22/SELP/CLDN7/JAM2/CLDN11/CTLA4/ITGAL/VCAM1/CDH5/HLA-A/CD40LG/HLA-DOA/ITGB2/CNTN2/HLA-DQB1/GLG1/CLDN2/HLA-E/CDH4/MPZL1/CLDN18/PTPRC/SELL/HLA-DMB/CLDN3/SDC2/ICAM1/OCLN/CD34/HLA-DMA/ICAM3/CLDN14/CLDN15/ESAM/ITGB8/CD99/CLDN23/PECAM1/F11R/ITGB1/ICAM2/ITGA6/ITGA8/VCAN/CLDN5/CD86
KEGG_TGF_BETA_SIGNALING_PATHWAY	KEGG_TGF_BETA_SIGNALING_PATHWAY	-0.363883	-1.50518	0.00815728646676986	0.0449886708167308	0.0335658677580004	SMAD7/SMAD4/BMPR1B/TGFB1/THBS3/GDF7/RPS6KB2/BMP8B/THBS2/SMAD9/TGFB2/SMURF2/CDKN2B/ID3/SMAD5/BMP6/ID1/DCN/PPP2R1B/ACVRL1/TGFBR2/TGFBR1/ROCK1/BMP7/SMAD6/SP1/ID4/INHBB/TGFB3
KEGG_B_CELL_RECEPTOR_SIGNALING_PATHWAY	KEGG_B_CELL_RECEPTOR_SIGNALING_PATHWAY	-0.361481	-1.47725	0.0087653874625848	0.0469206034761892	0.0350072750053696	PIK3R3/SOS2/PLCG2/PIK3CD/SYK/PIK3AP1/VAV2/NFATC3/FCGR2B/PIK3CG/CD79B/BTK/NFKB1/NFATC4/LILRB3/DAPP1/NFATC1/IFITM1/RASGRP3/INPP5D/NFKBIA/PIK3R5
KEGG_VASOPRESSIN_REGULATED_WATER_REABSORPTION	KEGG_VASOPRESSIN_REGULATED_WATER_REABSORPTION	0.496004930397762	1.58058071327074	0.00940676384096157	0.0489151719730001	0.0364954146010238	DYNC1I1/NSF/VAMP2/RAB11A/DYNC1LI1/DYNC1H1/CREB3L3/DYNC2LI1/PRKACB/RAB5A/GNAS/DCTN2/CREB3L1/DYNC2H1/ARHGDIA/DCTN1/PRKACA
KEGG_BASAL_CELL_CARCINOMA	KEGG_BASAL_CELL_CARCINOMA	-0.408655	-1.56645	0.0104300711806423	0.0527298043021363	0.0393414965585632	TCF7L2/WNT9A/STK36/WNT2B/FZD2/FZD4/FZD7/WNT6/HHIP/FZD10/GLI1/LEF1/GLI3/FZD9/SMO
KEGG_PANCREATIC_CANCER	KEGG_PANCREATIC_CANCER	-0.367401	-1.47303	0.0109369324996422	0.053797884187429	0.0401383866985445	PIK3CA/SMAD2/BRAF/PLD1/AKT1/RALA/IKBKB/TGFA/SMAD4/TGFB1/STAT3/VEGFB/RAF1/CDK4/RALBP1/TGFB2/PIK3R3/VEGFC/PIK3CD/CCND1/RAD51/EGF/CDK6/EGFR/RALGDS/PIK3CG/ARHGEF6/NFKB1/TGFBR2/ERBB2/TGFBR1/PGF/TGFB3/PIK3R5
KEGG_VIBRIO_CHOLERAE_INFECTION	KEGG_VIBRIO_CHOLERAE_INFECTION	0.461790194292621	1.56833918284907	0.0129750821229019	0.0621438143781092	0.0463652519073227	PRKCB/ATP6V1G2/ATP6V1B2/PRKCG/KDELR3/ATP6V1H/SEC61A2/ATP6V0D1/ATP6V1E1/ATP6V1D/ATP6V1C1/ATP6V0C/ARF1/PRKACB/GNAS/ATP6V0B/ACTB/ATP6V0E2/ATP6V1F/ACTG1/SEC61G
KEGG_CITRATE_CYCLE_TCA_CYCLE	KEGG_CITRATE_CYCLE_TCA_CYCLE	0.53915004917637	1.62527038880661	0.015057170757314	0.0702667968674653	0.0524257767258706	SUCLA2/DLD/OGDHL/IDH3G/MDH2/IDH3A/SDHA/PDHB/SDHB/FH/IDH3B/OGDH/ACO2/ACLY/CS/SDHD
KEGG_NATURAL_KILLER_CELL_MEDIATED_CYTOTOXICITY	KEGG_NATURAL_KILLER_CELL_MEDIATED_CYTOTOXICITY	-0.304156	-1.35625	0.016042337633139	0.0729926362307824	0.0544595145967087	NFATC2/HLA-A/CD48/ULBP3/ITGB2/KLRC3/PTPN11/LAT/RAF1/FYN/VAV1/HLA-E/SHC1/FASLG/PIK3R3/SOS2/SH2D1A/PLCG2/PIK3CD/SYK/VAV2/IFNAR1/KIR2DL2/KIR2DS3/RAET1E/NFATC3/SHC2/ICAM1/PLCG1/PIK3CG/GZMB/KIR2DS4/KLRK1/MICB/NFATC4/ICAM2/NFATC1/TNFRSF10B/TNFRSF10A/TNFRSF10D/PIK3R5
KEGG_AUTOIMMUNE_THYROID_DISEASE	KEGG_AUTOIMMUNE_THYROID_DISEASE	-0.399403	-1.49243	0.0195477457137488	0.0867729199976167	0.0647409293215301	FAS/IFNA4/CTLA4/IL5/HLA-A/CD40LG/HLA-DOA/HLA-DQB1/HLA-E/TG/FASLG/HLA-DMB/IL10/GZMB/HLA-DMA/CGA/CD86
KEGG_PROSTATE_CANCER	KEGG_PROSTATE_CANCER	-0.333327	-1.38283	0.0239003640680384	0.103568244294833	0.0772718537538082	ARAF/SRD5A2/NRAS/PIK3CA/FGFR1/BRAF/MDM2/AKT1/IKBKB/INSRR/TGFA/CREB5/NKX3-1/TCF7/ATF4/PDGFA/RAF1/CREB3L2/PIK3R3/GSTP1/SOS2/PDGFC/TCF7L2/PIK3CD/CCND1/EGF/EGFR/PIK3CG/CDK2/NFKB1/PDGFRA/ERBB2/BCL2/CDKN1A/LEF1/NFKBIA/FOXO1/PDGFRB/PIK3R5
KEGG_HEDGEHOG_SIGNALING_PATHWAY	KEGG_HEDGEHOG_SIGNALING_PATHWAY	-0.38923	-1.48837	0.0297891678986955	0.125201607587107	0.0934124197729138	BMP8B/LRP2/CSNK1G2/WNT9A/STK36/RAB23/WNT2B/BMP6/WNT6/HHIP/BMP7/GLI1/ZIC2/GLI3/SMO/PRKX
KEGG_MATURITY_ONSET_DIABETES_OF_THE_YOUNG	KEGG_MATURITY_ONSET_DIABETES_OF_THE_YOUNG	-0.459087	-1.46767	0.0302685205155643	0.125201607587107	0.0934124197729138	HNF4A/GCK/PAX4/IAPP/NR5A2/HNF1B/HHEX/HES1/ONECUT1/NKX6-1/PAX6/MNX1/NKX2-2
KEGG_ALLOGRAFT_REJECTION	KEGG_ALLOGRAFT_REJECTION	-0.404413	-1.44618	0.035070542654755	0.141840861403676	0.105826900642419	CD40/HLA-G/IL4/HLA-F/FAS/IL5/HLA-A/CD40LG/HLA-DOA/HLA-DQB1/HLA-E/FASLG/HLA-DMB/IL10/GZMB/HLA-DMA/CD86
KEGG_NOD_LIKE_RECEPTOR_SIGNALING_PATHWAY	KEGG_NOD_LIKE_RECEPTOR_SIGNALING_PATHWAY	-0.362806	-1.40146	0.039311218825715	0.149055038047503	0.111209369046431	IL6/CCL2/CASP5/IL18/PSTPIP1/NFKB1/NLRC4/CXCL2/BIRC3/TNFAIP3/CARD8/TRIP6/CCL5/NFKBIA/CARD6/CXCL1
KEGG_ADIPOCYTOKINE_SIGNALING_PATHWAY	KEGG_ADIPOCYTOKINE_SIGNALING_PATHWAY	-0.349359	-1.382	0.0377408261929776	0.149055038047503	0.111209369046431	AGRP/POMC/ACSL1/STK11/SLC2A1/ADIPOR2/CPT1A/NFKB1/ACSL5/IRS4/LEP/PCK1/TNFRSF1A/RXRA/PPARA/NFKBIA/TNFRSF1B/SOCS3/ACACB
KEGG_P53_SIGNALING_PATHWAY	KEGG_P53_SIGNALING_PATHWAY	-0.347692	-1.36475	0.0385562144131962	0.149055038047503	0.111209369046431	DDB2/MDM2/ATM/FAS/CASP3/SFN/BBC3/SERPINE1/CCNG1/CDK4/CCND3/APAF1/GADD45B/CCND1/STEAP3/CDK6/CDK2/SERPINB5/IGFBP3/CD82/CDKN1A/PERP/PMAIP1/TNFRSF10B/GADD45G
KEGG_PRIMARY_IMMUNODEFICIENCY	KEGG_PRIMARY_IMMUNODEFICIENCY	-0.420053	-1.47636	0.0474140327586723	0.167077473310451	0.124655836073153	CD40LG/CD79A/CD3E/UNG/RFXANK/PTPRC/TNFRSF13B/AICDA/ADA/BTK/TAP1/DCLRE1C/IL7R
KEGG_FRUCTOSE_AND_MANNOSE_METABOLISM	KEGG_FRUCTOSE_AND_MANNOSE_METABOLISM	0.468218882452542	1.43637646181522	0.0476190476190476	0.167077473310451	0.124655836073153	MTMR7/TPI1/HK1/ALDOA/KHK/MTMR2/MTMR6/PFKM/PFKFB1/ALDOB/PFKP/AKR1B1
KEGG_INTESTINAL_IMMUNE_NETWORK_FOR_IGA_PRODUCTION	KEGG_INTESTINAL_IMMUNE_NETWORK_FOR_IGA_PRODUCTION	-0.374677	-1.40004	0.0477364209458431	0.167077473310451	0.124655836073153	CCL27/IL5/TGFB1/CD40LG/HLA-DOA/HLA-DQB1/IL6/HLA-DMB/TNFRSF13B/AICDA/CXCR4/IL10/HLA-DMA/IL15RA/LTBR/CD86
KEGG_ENDOMETRIAL_CANCER	KEGG_ENDOMETRIAL_CANCER	-0.363165	-1.39208	0.0475496622203725	0.167077473310451	0.124655836073153	PIK3R3/SOS2/TCF7L2/PIK3CD/CCND1/EGF/EGFR/PIK3CG/ELK1/ERBB2/CTNNA3/LEF1/PIK3R5
KEGG_GLYCOSYLPHOSPHATIDYLINOSITOL_GPI_ANCHOR_BIOSYNTHESIS	KEGG_GLYCOSYLPHOSPHATIDYLINOSITOL_GPI_ANCHOR_BIOSYNTHESIS	0.507182093716704	1.47594773808059	0.0495867768595041	0.17027912053641	0.12704457229148	GPLD1/PIGZ/PIGW/PGAP1/PIGB/PIGK/GPAA1/PIGN/PIGT/PIGP/PIGH/PIGC
The results of GSEA enrichment analysis for the model gene GRIA2
ID	Description	enrichmentScore	NES	pvalue	p.adjust	qvalue	core_enrichment
KEGG_CYTOKINE_CYTOKINE_RECEPTOR_INTERACTION	KEGG_CYTOKINE_CYTOKINE_RECEPTOR_INTERACTION	-0.437005	-2.06499	1e-10	1.82e-08	1.33684210526316e-08	CXCL9/TNFSF12/IFNAR1/CXCR5/TNFSF11/VEGFB/IL10/LEP/PF4/IL15RA/LIFR/IL17RA/CXCL2/IL17RB/CCL15/IL20RA/PF4V1/KDR/CTF1/CCL14/CCL8/EPOR/NGFR/IL10RB/TNFRSF6B/CLCF1/LIF/IL1R2/CSF3R/EGFR/CCR2/IL2RA/TGFBR2/IL24/TNFSF15/IL10RA/CXCL10/IL2RB/IL7R/IL18R1/CSF2RA/FLT3LG/ACVRL1/TGFBR1/CXCL16/IL1R1/CSF1R/CCL5/CCL20/TNFRSF12A/CCL2/TNFRSF10C/BMP7/IL21R/CXCL1/LTBR/PLEKHO2/TNFRSF10A/IL3RA/PDGFRB/TNFRSF1A/TNFSF14/TNFRS…
KEGG_COMPLEMENT_AND_COAGULATION_CASCADES	KEGG_COMPLEMENT_AND_COAGULATION_CASCADES	-0.580335	-2.25594	1.98811958430349e-07	1.80918882171618e-05	1.3289009852976e-05	CD59/PLAU/C4B/F3/SERPINA1/MASP1/SERPINA5/C1S/C1R/C3AR1/SERPINF2/PLAT/F10/C5AR1/C7/CR1/A2M/FGB/CFD/SERPING1/C1QA/C4BPB/FGA/KLKB1/C1QC/TFPI/CFH/C5/CFI/CFB/C4A
KEGG_CELL_ADHESION_MOLECULES_CAMS	KEGG_CELL_ADHESION_MOLECULES_CAMS	-0.439454	-1.89929	4.25096897831125e-06	0.000257892118017549	0.0001894291439458	HLA-B/CLDN3/CLDN7/HLA-G/SDC3/MPZL1/CLDN11/HLA-F/OCLN/SELPLG/CNTN2/SIGLEC1/CDH5/CLDN18/HLA-DOA/ITGB2/ITGB8/HLA-A/CLDN14/CDH4/ICOSLG/SELL/CD34/SDC2/F11R/CLDN23/CLDN15/HLA-E/ITGB1/VCAM1/ITGA6/HLA-DMB/ICAM3/ICAM1/CD22/ITGA8/ESAM/CD99/PECAM1/ITGAL/VCAN/ICAM2/HLA-DMA/CLDN5/CD86
KEGG_LEUKOCYTE_TRANSENDOTHELIAL_MIGRATION	KEGG_LEUKOCYTE_TRANSENDOTHELIAL_MIGRATION	-0.437383	-1.85027	1.75557104774235e-05	0.000798784826722771	0.000586730323850734	CLDN8/MYL7/PLCG1/CYBA/MMP2/CLDN3/CLDN7/ACTN4/CLDN11/OCLN/PIK3CD/VAV2/ROCK1/CTNND1/PIK3CG/PLCG2/CDH5/NCF4/CLDN18/MYL2/ITGB2/CLDN14/GNAI2/MYL9/PXN/MYL12A/MMP9/F11R/CLDN23/CLDN15/ITGB1/VCAM1/ICAM1/ESAM/CD99/EZR/PECAM1/ITGAL/CTNNA3/MSN/VASP/RAPGEF3/SIPA1/CLDN5/PIK3R5
KEGG_HEMATOPOIETIC_CELL_LINEAGE	KEGG_HEMATOPOIETIC_CELL_LINEAGE	-0.478067	-1.93752	2.21296795618333e-05	0.000805520336050731	0.000591677748284805	CD3E/CR1/GP9/CD34/EPOR/CD7/IL1R2/CSF3R/IL2RA/ITGA1/ANPEP/ITGA6/IL7R/GP1BA/CSF2RA/CD22/FLT3LG/IL1R1/CSF1R/CD44/CD1E/IL3RA/ITGA5/IL4R
KEGG_OXIDATIVE_PHOSPHORYLATION	KEGG_OXIDATIVE_PHOSPHORYLATION	0.523173680395057	1.93859461755527	3.04183462632005e-05	0.000910088255202446	0.000668485878604457	ATP6V1G2/ATP6V1B2/ATP6V1H/ATP6V1D/ATP6V1E1/ATP6V1C1/UQCRC2/NDUFAB1/NDUFB6/COX10/ATP6V0D1/COX5A/ATP6V0C/COX7A2L/NDUFB5/SDHB/UQCRFS1/SDHA/PPA1/UQCRH/NDUFV2/COX11/COX6B1/COX6C/COX7B/NDUFA4/COX7A2/NDUFB3/UQCRB/NDUFC2/NDUFA11/ATP6V0E2/ATP6V1F/NDUFV1/ATP6V0B/NDUFS5/ATP6AP1/NDUFA1/SDHD/NDUFS2/UQCRQ/CYC1/NDUFA9/NDUFS4/NDUFA3/ATP6V0A1/COX7C/COX6A1/NDUFS3/COX8C/COX7B2/NDUFB2/NDUFS6/NDUFC1/NDUFA6/NDUFB4/COX…
KEGG_PATHWAYS_IN_CANCER	KEGG_PATHWAYS_IN_CANCER	-0.314069	-1.53593	3.50033944308633e-05	0.000910088255202446	0.000668485878604457	FGF21/PDGFRA/CDK6/FGF23/MMP2/TCF7L1/FGF17/COL4A2/FN1/SOS2/CEBPA/PIK3CD/CTBP2/FOS/LAMA2/NFKB2/PPARD/FGF4/PIK3CG/PLCG2/VEGFB/CDKN2B/FGF18/PLD1/WNT9A/GSTP1/FGF2/CBLB/LAMA5/STAT3/RAD51/TCF7L2/LAMA4/BIRC3/SLC2A1/FGFR3/EPAS1/ABL1/LAMC1/SPI1/FZD2/RALGDS/RASSF1/BCL2/LAMB4/COL4A1/PIAS4/JUP/NFKB1/EGLN3/CDK4/ERBB2/ARAF/COL4A4/CDK2/CSF3R/MMP9/EGFR/ETS1/RUNX1/WNT6/FZD4/TGFBR2/FZD10/HHIP/TRAF1/ITGB1/ITGA6/CSF2…
KEGG_NEUROACTIVE_LIGAND_RECEPTOR_INTERACTION	KEGG_NEUROACTIVE_LIGAND_RECEPTOR_INTERACTION	0.386765149472118	1.62326056292172	9.50382485350585e-05	0.00216212015417258	0.00158813915315164	GABRA1/GLRB/PTH2R/GABRA5/GABRG2/OPRK1/CCKBR/GLRA2/RXFP1/GRM1/CHRM3/HTR1E/GABRD/GPR83/GABBR2/DRD1/GABRB2/HTR2C/GABRA3/GRIN3A/GRIN2A/KISS1R/SSTR1/GRM7/PRSS3/MC4R/CHRM1/GRIA2/GRM8/MCHR2/GABRB3/HTR4/GRIA1/NPFFR2/GRIA4
KEGG_ECM_RECEPTOR_INTERACTION	KEGG_ECM_RECEPTOR_INTERACTION	-0.454519	-1.83351	0.000149992394497934	0.00303317953318045	0.00222795720482312	COL4A2/FN1/IBSP/SDC3/SPP1/LAMA2/DAG1/THBS2/TNC/LAMA5/COL6A1/LAMA4/LAMC1/ITGB8/LAMB4/GP9/COL4A1/ITGA11/SDC2/COL4A4/ITGA1/ITGB1/ITGA6/GP1BA/ITGA8/ITGA7/CD44/ITGB5/COL1A2/COL3A1/ITGB4/ITGA5/ITGA10
KEGG_FOCAL_ADHESION	KEGG_FOCAL_ADHESION	-0.346109	-1.58615	0.000169993595342447	0.00309388343523254	0.0022725459587885	PAK4/HGF/RAPGEF1/FLT1/MYL7/FLNB/PDGFRA/COL4A2/FN1/IBSP/SOS2/ACTN4/PIK3CD/FYN/SPP1/LAMA2/ELK1/VAV2/CCND3/ROCK1/THBS2/PIK3CG/VEGFB/TNC/LAMA5/PARVB/MYLK/COL6A1/LAMA4/MYL2/BIRC3/SHC1/PAK2/LAMC1/ITGB8/BCL2/LAMB4/COL4A1/KDR/SHC2/CAV1/ITGA11/MYL9/ERBB2/COL4A4/PXN/MYL12A/EGFR/ITGA1/ITGB1/ITGA6/CCND1/ITGA8/ITGA7/PGF/ITGB5/COL1A2/PARVG/COL3A1/FLNC/DOCK1/PDGFRB/ITGB4/ITGA5/VASP/ITGA10/PIK3R5
KEGG_ALLOGRAFT_REJECTION	KEGG_ALLOGRAFT_REJECTION	-0.565353	-1.92845	0.000443912316566392	0.00601921990896953	0.00442128934898282	HLA-DQB1/FAS/PRF1/HLA-DRB3/HLA-B/GZMB/HLA-G/HLA-F/IL10/HLA-DOA/HLA-A/HLA-E/HLA-DMB/HLA-DMA/CD86
KEGG_GRAFT_VERSUS_HOST_DISEASE	KEGG_GRAFT_VERSUS_HOST_DISEASE	-0.557211	-1.89915	0.000496089552937049	0.00601921990896953	0.00442128934898282	HLA-DQB1/FAS/KIR3DL2/PRF1/HLA-DRB3/HLA-B/GZMB/HLA-G/HLA-F/KIR2DL2/HLA-DOA/HLA-A/HLA-E/HLA-DMB/HLA-DMA/CD86
KEGG_NOTCH_SIGNALING_PATHWAY	KEGG_NOTCH_SIGNALING_PATHWAY	-0.516808	-1.87074	0.000470513982928741	0.00601921990896953	0.00442128934898282	NCSTN/RBPJ/NOTCH2/PTCRA/DTX1/PSENEN/ADAM17/CTBP2/KAT2B/DTX3L/APH1A/DLL4/HES1/JAG1/LFNG/NOTCH4/MFNG/HDAC1/NOTCH1
KEGG_PARKINSONS_DISEASE	KEGG_PARKINSONS_DISEASE	0.485066395439183	1.79738992727093	0.000392562392817139	0.00601921990896953	0.00442128934898282	SNCA/UCHL1/SLC25A4/VDAC1/UQCRC2/NDUFAB1/NDUFB6/CYCS/COX5A/LRRK2/COX7A2L/NDUFB5/SDHB/UQCRFS1/SDHA/UQCRH/SLC25A5/NDUFV2/COX6B1/COX6C/COX7B/NDUFA4/COX7A2/NDUFB3/UQCRB/NDUFC2/UBB/NDUFV1/UBA1/NDUFS5/NDUFA1/SDHD/NDUFS2/UQCRQ/CYC1/NDUFA9/NDUFS4/PPID/NDUFA3/COX7C/COX6A1/NDUFS3/COX8C/VDAC2/COX7B2/NDUFB2/NDUFS6/NDUFC1/NDUFA6/NDUFB4/NDUFA10/NDUFV3/COX4I1/NDUFB8/COX7A1/UBE2G1/NDUFA7/PARK7/COX8A/NDUFB1
KEGG_CHRONIC_MYELOID_LEUKEMIA	KEGG_CHRONIC_MYELOID_LEUKEMIA	-0.448272	-1.77963	0.000459951565191075	0.00601921990896953	0.00442128934898282	SOS2/PIK3CD/CTBP2/PIK3CG/CBLB/SHC1/ABL1/SHC2/NFKB1/CDK4/ARAF/RUNX1/GAB2/TGFBR2/CCND1/TGFBR1/NFKBIA/HDAC1/CDKN1A/STAT5A/TGFB3/PIK3R5
KEGG_JAK_STAT_SIGNALING_PATHWAY	KEGG_JAK_STAT_SIGNALING_PATHWAY	-0.352154	-1.55782	0.000547670387195006	0.00622975065434319	0.00457593020880038	IFNAR2/SPRED1/LEPR/STAT2/STAT6/CSF3/SOS2/CNTFR/PIK3CD/PTPN6/CCND3/IFNAR1/IRF9/PIK3CG/IL10/LEP/CBLB/STAT3/IL15RA/LIFR/IL20RA/PIM1/PIAS4/CTF1/EPOR/IL10RB/CLCF1/LIF/CSF3R/IL2RA/IL24/IL10RA/IL2RB/IL7R/CSF2RA/CCND1/IL21R/CISH/IL3RA/STAT5A/SOCS3/PIK3R5/IL4R
KEGG_CARDIAC_MUSCLE_CONTRACTION	KEGG_CARDIAC_MUSCLE_CONTRACTION	0.504864940747715	1.78380202719757	0.000745762971250713	0.00798405063338998	0.00586451376773006	CACNG3/CACNA2D3/ATP1B1/ATP1A1/CACNA1F/CACNB4/SLC9A6/CACNB2/ATP2A2/UQCRC2/CACNA2D1/ACTC1/RYR2/MYH7/COX5A/COX7A2L/UQCRFS1/CACNB1/SLC8A1/UQCRH/CACNA1C/COX6B1/COX6C/COX7B/COX7A2/CACNG2/UQCRB/ATP1A3/TPM1/CACNG1/ATP1A4/UQCRQ/CYC1
KEGG_CALCIUM_SIGNALING_PATHWAY	KEGG_CALCIUM_SIGNALING_PATHWAY	0.397975141541945	1.59387621449121	0.000805785686637362	0.00814738860933333	0.00598449018730673	CCKBR/GRM1/CHRM3/ITPR1/PDE1A/PRKCB/DRD1/CAMK4/ATP2B1/HTR2C/PPP3R1/PPP3CB/GRIN2A/ADCY1/ATP2B3/PPP3CA/CHRM1/CACNA1F/SLC25A4/VDAC1/HTR4/SLC8A2/CAMK2D/ATP2B2/ATP2A2/PDE1B/CALM3/CACNA1G/CACNA1E/PHKG2/CALM1/SLC8A3/GRPR/PRKCG/RYR2/NTSR1/ATP2B4/TRPC1/SLC8A1/DRD5/PRKACB/SLC25A5/GNAS/CACNA1C/CAMK2B/ADRA1B/CAMK2G/CALML3/PTK2B/P2RX5/CALM2/PLCB1
KEGG_GLYCOSAMINOGLYCAN_BIOSYNTHESIS_HEPARAN_SULFATE	KEGG_GLYCOSAMINOGLYCAN_BIOSYNTHESIS_HEPARAN_SULFATE	0.645915098084466	1.84814985841182	0.0010407411556983	0.00996920475458376	0.00732266630325123	HS3ST2/HS6ST2/EXTL2/GLCE/EXT1/HS3ST1/HS6ST3/NDST4/EXTL1
KEGG_AUTOIMMUNE_THYROID_DISEASE	KEGG_AUTOIMMUNE_THYROID_DISEASE	-0.496911	-1.79871	0.00114346053574151	0.0104054908752477	0.00764313094943007	CD28/TSHB/IL2/IFNA6/HLA-DRB5/TG/FASLG/IFNA4/IFNA8/HLA-DRB4/IFNA14/CD40/CTLA4/HLA-DQB1/IFNA21/FAS/PRF1/HLA-DRB3/HLA-B/GZMB/HLA-G/HLA-F/IL10/HLA-DOA/HLA-A/HLA-E/HLA-DMB/CGA/HLA-DMA/CD86
KEGG_OOCYTE_MEIOSIS	KEGG_OOCYTE_MEIOSIS	0.439865880713964	1.65745105727633	0.0012978415307846	0.0107366890273999	0.00788640547414566	MAP2K1/ITPR1/YWHAG/PPP3R1/PPP3CB/ADCY1/CCNB1/PPP3CA/MAD2L1/YWHAH/PTTG1/PPP2CA/CAMK2D/AURKA/YWHAZ/YWHAB/CALM3/IGF1/CALM1/BTRC/ANAPC7/ADCY5/CUL1/PRKACB/CAMK2B/ANAPC10/CAMK2G/CALML3/CALM2/ANAPC13/MAPK1/CPEB1/ADCY9/PPP2R5D/SKP1/PPP2R1A
KEGG_ALZHEIMERS_DISEASE	KEGG_ALZHEIMERS_DISEASE	0.409342357050092	1.59653495070737	0.00124906359405713	0.0107366890273999	0.00788640547414566	SNCA/ITPR1/PPP3R1/CDK5/PPP3CB/GRIN2A/CDK5R1/PPP3CA/CACNA1F/ATP2A2/UQCRC2/CALM3/CALM1/NDUFAB1/APP/NDUFB6/CYCS/COX5A/COX7A2L/NDUFB5/SDHB/UQCRFS1/SDHA/UQCRH/NDUFV2/CACNA1C/CALML3/COX6B1/COX6C/CALM2/PLCB1/COX7B/IL1B/NDUFA4/COX7A2/NDUFB3/UQCRB/NDUFC2/MAPK1/NDUFV1/NDUFS5/NDUFA1/SDHD/MAPT/GRIN2B/EIF2AK3/NDUFS2/UQCRQ/CYC1/NDUFA9/NDUFS4/GNAQ/APBB1/PSEN2/NDUFA3/PPP3R2/COX7C/NAE1/COX6A1/GRIN2D/NDUFS3/CACNA1…
KEGG_PRIMARY_IMMUNODEFICIENCY	KEGG_PRIMARY_IMMUNODEFICIENCY	-0.531557	-1.78094	0.00173546436106737	0.0131606047380942	0.00966684095857701	CD19/ZAP70/CD4/CD3D/LCK/PTPRC/CD40/IGLL1/AIRE/AICDA/CIITA/TNFRSF13B/UNG/RFXANK/CD3E/BTK/ADA/IL7R/DCLRE1C/TAP1/CD79A
KEGG_LONG_TERM_POTENTIATION	KEGG_LONG_TERM_POTENTIATION	0.481939783480791	1.70092154024865	0.00167887544377867	0.0131606047380942	0.00966684095857701	GRM1/MAP2K1/ITPR1/PRKCB/CAMK4/PPP3R1/PPP3CB/GRIN2A/ADCY1/PPP3CA/GRIA2/GRIA1/CAMK2D/CALM3/CALM1/PRKCG/PPP1R12A/KRAS/PRKACB/CACNA1C/CAMK2B/CAMK2G/CALML3/CALM2/PLCB1
KEGG_HUNTINGTONS_DISEASE	KEGG_HUNTINGTONS_DISEASE	0.395768980111327	1.55173498604963	0.00206548070667062	0.0150366995445621	0.0110448863051439	ITPR1/BDNF/SLC25A4/VDAC1/TBPL1/POLR2B/UQCRC2/CLTB/NDUFAB1/NDUFB6/CLTA/CYCS/CLTC/COX5A/COX7A2L/NDUFB5/SDHB/UQCRFS1/SDHA/UQCRH/SLC25A5/NDUFV2/DNAL4/TAF4B/AP2A1/COX6B1/COX6C/PPARG/PLCB1/TBP/COX7B/NDUFA4/COX7A2/POLR2D/NDUFB3/UQCRB/NDUFC2/CREB3L3/AP2S1/NDUFV1/PPARGC1A/NDUFS5/NDUFA1/AP2M1/SDHD/GRIN2B/NDUFS2/DCTN2/UQCRQ/CYC1/NDUFA9/NDUFS4/GNAQ/DNAH2/PPID/NDUFA3/COX7C/COX6A1/NDUFS3/DCTN1/PLCB4/COX8C/VDAC…
KEGG_SMALL_CELL_LUNG_CANCER	KEGG_SMALL_CELL_LUNG_CANCER	-0.398251	-1.60801	0.00221947608030596	0.0155363325621417	0.0114118810606825	TRAF4/AKT1/RXRG/APAF1/CDK6/COL4A2/FN1/PIK3CD/LAMA2/PIK3CG/CDKN2B/LAMA5/LAMA4/BIRC3/LAMC1/BCL2/LAMB4/COL4A1/PIAS4/NFKB1/CDK4/COL4A4/CDK2/TRAF1/ITGB1/ITGA6/CCND1/RXRA/NFKBIA/PIK3R5
KEGG_REGULATION_OF_ACTIN_CYTOSKELETON	KEGG_REGULATION_OF_ACTIN_CYTOSKELETON	-0.302492	-1.39901	0.0023403725551124	0.0157758446307577	0.0115878095321355	VAV1/PFN4/PAK4/MYH9/DIAPH2/PFN1/MYL7/FGF21/PDGFRA/FGF23/FGF17/FN1/SOS2/ACTN4/PIK3CD/VAV2/ROCK1/ENAH/DIAPH3/FGF4/PIK3CG/GNA13/CD14/FGF18/FGF2/ITGAD/MYLK/ARHGEF6/MYL2/FGFR3/ITGB2/PIP5K1A/PAK2/LIMK2/ITGB8/GSN/ITGA11/GIT1/MYL9/IQGAP1/ARAF/PXN/MYL12A/SSH3/EGFR/CSK/FGD3/ITGA1/ITGAX/ITGB1/ITGA6/GNA12/SCIN/ITGA8/ITGA7/WAS/EZR/ITGB5/ITGAL/FGF1/MSN/FGF11/NCKAP1L/DOCK1/PDGFRB/ITGB4/ITGA5/WASF2/ITGA10/PIK3R5
KEGG_TAURINE_AND_HYPOTAURINE_METABOLISM	KEGG_TAURINE_AND_HYPOTAURINE_METABOLISM	0.756952410476154	1.76239270944699	0.00385087890090245	0.0250307128558659	0.0183857752035568	GAD2/GAD1/BAAT/CDO1/CSAD/ADO/GGT7
KEGG_SYSTEMIC_LUPUS_ERYTHEMATOSUS	KEGG_SYSTEMIC_LUPUS_ERYTHEMATOSUS	-0.427694	-1.59604	0.00434638465361497	0.027277310584756	0.0200359655538694	FCGR2C/C4B/ACTN4/C1S/C1R/IL10/C7/HLA-DOA/C1QA/TRIM21/HLA-DMB/FCGR2B/C1QC/C5/HLA-DMA/C4A/CD86
KEGG_AMYOTROPHIC_LATERAL_SCLEROSIS_ALS	KEGG_AMYOTROPHIC_LATERAL_SCLEROSIS_ALS	0.503966966579089	1.66516762198787	0.00558744576849106	0.0317785978082929	0.0233422898881041	NEFM/PRPH2/MAPK13/PPP3R1/PPP3CB/GRIN2A/NEFH/PPP3CA/GRIA2/GRIA1/ALS2/NEFL/CYCS/DERL1
KEGG_VIRAL_MYOCARDITIS	KEGG_VIRAL_MYOCARDITIS	-0.400955	-1.58227	0.00541795805360829	0.0317785978082929	0.0233422898881041	HLA-DQB1/EIF4G1/EIF4G3/PRF1/HLA-DRB3/MYH6/MYH9/HLA-B/HLA-G/HLA-F/FYN/LAMA2/MYH15/DAG1/HLA-DOA/ITGB2/ABL1/HLA-A/CAV1/MYH3/HLA-E/HLA-DMB/ICAM1/CCND1/MYH11/ITGAL/HLA-DMA/CD86
KEGG_ANTIGEN_PROCESSING_AND_PRESENTATION	KEGG_ANTIGEN_PROCESSING_AND_PRESENTATION	-0.393571	-1.56916	0.00535992950074766	0.0317785978082929	0.0233422898881041	CALR/IFNA4/IFNA8/B2M/HLA-DRB4/CD4/KIR3DL3/KLRC3/CD74/IFNA14/HSPA5/TAPBP/PSME2/LTA/HLA-DQB1/IFNA21/HSPA6/KIR3DL2/HLA-DRB3/PSME1/CIITA/HLA-B/HLA-G/KIR2DS4/HLA-F/IFI30/HSPA1A/KIR2DL2/RFXANK/HSPA2/KLRC4/HLA-DOA/KIR2DS3/HLA-A/HLA-E/HLA-DMB/TAP1/HLA-DMA
KEGG_NATURAL_KILLER_CELL_MEDIATED_CYTOTOXICITY	KEGG_NATURAL_KILLER_CELL_MEDIATED_CYTOTOXICITY	-0.324724	-1.40859	0.00847878607423054	0.0467617898639381	0.0343478734107585	FAS/VAV1/KIR3DL2/PRF1/IFNAR2/PLCG1/HLA-B/GZMB/HLA-G/RAET1E/CHP2/KIR2DS4/SOS2/TYROBP/PIK3CD/FYN/PTPN6/VAV2/IFNAR1/KIR2DL2/SH2D1A/PIK3CG/PLCG2/HCST/SYK/KLRK1/NFATC3/SHC1/ITGB2/KIR2DS3/NFATC4/HLA-A/SHC2/ARAF/MICB/HLA-E/ICAM1/NFATC1/ITGAL/TNFRSF10C/ICAM2/TNFRSF10A/TNFRSF10D/TNFRSF10B/PIK3R5
KEGG_AXON_GUIDANCE	KEGG_AXON_GUIDANCE	0.384205163654839	1.48702781067798	0.00932999467751765	0.0499429126855356	0.0366844991964316	EPHA5/ROBO2/PAK1/EPHA4/MET/SEMA3A/PPP3R1/CDK5/PPP3CB/NTNG1/SEMA4F/PPP3CA/LRRC4C/SLIT2/ABLIM2/EFNB3/SRGAP3/PLXNA2/UNC5A/SLIT1/L1CAM/NTN4/RND1/EPHA3/EFNA3/GNAI1/SEMA3E/KRAS/PAK6/SEMA6D/SLIT3/DCC
KEGG_AMINOACYL_TRNA_BIOSYNTHESIS	KEGG_AMINOACYL_TRNA_BIOSYNTHESIS	0.620222446890917	1.62764924209706	0.0107172407296485	0.0557296517941724	0.0409350247418154	YARS2/EARS2/MTFMT/MARS2/FARSB/FARSA/WARS2/FARS2
KEGG_ALANINE_ASPARTATE_AND_GLUTAMATE_METABOLISM	KEGG_ALANINE_ASPARTATE_AND_GLUTAMATE_METABOLISM	0.559422639788151	1.63337789408931	0.0116306273662724	0.0587992827961551	0.0431897565940526	GAD2/GAD1/GLS2/GOT1/GLS/GFPT1/ASNS/GOT2
KEGG_VIBRIO_CHOLERAE_INFECTION	KEGG_VIBRIO_CHOLERAE_INFECTION	0.469657825427742	1.54744734908903	0.0165833144596276	0.0804116754633483	0.0590646777550332	PRKCB/ATP6V1G2/ATP6V1B2/ATP6V1H/KDELR3/SEC61A2/ATP6V1D/ATP6V1E1/ATP6V1C1/PRKCG/ATP6V0D1/ARF1/ATP6V0C/PRKACB/GNAS/SEC61G/ATP6V0E2/ATP6V1F/ADCY9/ATP6V0B/ATP6AP1/ACTB/ACTG1
KEGG_B_CELL_RECEPTOR_SIGNALING_PATHWAY	KEGG_B_CELL_RECEPTOR_SIGNALING_PATHWAY	-0.367344	-1.45967	0.0167892509209189	0.0804116754633483	0.0590646777550332	CHP2/SOS2/PIK3CD/NFKBIB/FOS/PTPN6/VAV2/PIK3CG/PLCG2/SYK/NFATC3/NFATC4/BTK/NFKB1/DAPP1/LILRB3/FCGR2B/CD22/NFATC1/CD79A/NFKBIA/CD79B/RASGRP3/INPP5D/IFITM1/PIK3R5
KEGG_INTESTINAL_IMMUNE_NETWORK_FOR_IGA_PRODUCTION	KEGG_INTESTINAL_IMMUNE_NETWORK_FOR_IGA_PRODUCTION	-0.419755	-1.51942	0.0176508267028599	0.0823705246133462	0.060503508536119	CD28/IL2/IL6/TNFSF13/HLA-DRB5/PIGR/CCL27/IL15/HLA-DRB4/ITGB7/CXCR4/CD40/TGFB1/MAP3K14/HLA-DQB1/AICDA/HLA-DRB3/TNFRSF13B/IL10/IL15RA/HLA-DOA/ICOSLG/HLA-DMB/HLA-DMA/LTBR/CD86
KEGG_GAP_JUNCTION	KEGG_GAP_JUNCTION	0.426043891013461	1.5392944433087	0.0187832960785744	0.0854639971575136	0.0627757526836566	GRM1/MAP2K1/ITPR1/PDGFD/PRKCB/DRD1/HTR2C/ADCY1/TUBB2A/TUBB3/TUBA4A/GNAI1/PRKCG/TUBA1A/KRAS/ADCY5/MAP2K5/PRKG2/GRB2/TUBB/TUBA3C/PRKACB/GNAS/TUBB8/PLCB1/TUBA1B
KEGG_ACUTE_MYELOID_LEUKEMIA	KEGG_ACUTE_MYELOID_LEUKEMIA	-0.389597	-1.4547	0.0197101348126047	0.0874937691681476	0.064266678336349	TCF7L1/SOS2/CEBPA/PIK3CD/RPS6KB2/PPARD/PIK3CG/STAT3/TCF7L2/EIF4EBP1/PIM1/SPI1/JUP/NFKB1/ARAF/RUNX1/CCND1/LEF1/STAT5A/PIK3R5
KEGG_APOPTOSIS	KEGG_APOPTOSIS	-0.351655	-1.42724	0.0206492164138303	0.0894799377932646	0.0657255760540463	CASP10/APAF1/NTRK1/CASP6/CHP2/PIK3CD/MYD88/PIK3CG/CASP7/BIRC3/DFFA/BCL2/NFKB1/RIPK1/IL1R1/IRAK3/NFKBIA/TNFRSF10C/CFLAR/TNFRSF10A/IL3RA/TNFRSF1A/TNFRSF10D/TNFRSF10B/PRKX/PIK3R5
KEGG_BASAL_CELL_CARCINOMA	KEGG_BASAL_CELL_CARCINOMA	-0.401389	-1.48711	0.0221719161775557	0.0917111078253442	0.0673644343193679	WNT9A/TCF7L2/FZD2/WNT6/FZD4/FZD10/HHIP/GLI1/LEF1/GLI3/FZD9/FZD7/SMO
KEGG_TGF_BETA_SIGNALING_PATHWAY	KEGG_TGF_BETA_SIGNALING_PATHWAY	-0.34061	-1.38043	0.021871626092337	0.0917111078253442	0.0673644343193679	ROCK1/RPS6KB2/SMAD5/THBS2/CDKN2B/BMP8B/BMP6/DCN/TGFBR2/PPP2R1B/ID1/ACVRL1/TGFBR1/SMAD6/ID3/ID4/BMP7/SP1/INHBB/TGFB3
KEGG_TOLL_LIKE_RECEPTOR_SIGNALING_PATHWAY	KEGG_TOLL_LIKE_RECEPTOR_SIGNALING_PATHWAY	-0.318137	-1.30467	0.0250215493607067	0.101198266303302	0.0743330238318069	IFNAR2/MAP3K8/MAP2K3/IRF3/PIK3CD/FOS/SPP1/CXCL9/MYD88/IFNAR1/PIK3CG/CD14/TLR2/TLR4/MAP2K7/IRF5/NFKB1/RIPK1/LY96/CXCL10/TLR5/IKBKE/CCL5/NFKBIA/IRF7/CD86/PIK3R5
KEGG_PANCREATIC_CANCER	KEGG_PANCREATIC_CANCER	-0.360489	-1.41513	0.0259110826731445	0.102517761880702	0.0753022311095962	PIK3CG/VEGFB/PLD1/STAT3/RAD51/ARHGEF6/RALGDS/NFKB1/CDK4/ERBB2/ARAF/EGFR/TGFBR2/CCND1/TGFBR1/PGF/TGFB3/PIK3R5
KEGG_O_GLYCAN_BIOSYNTHESIS	KEGG_O_GLYCAN_BIOSYNTHESIS	0.537664140223315	1.53841256780298	0.0268384783860451	0.103927724814047	0.0763378892503412	GALNTL5/B3GNT6/GALNT9/GCNT1/GALNT14/B4GALT5/GALNT12/GALNT11/GALNTL6
KEGG_CHEMOKINE_SIGNALING_PATHWAY	KEGG_CHEMOKINE_SIGNALING_PATHWAY	-0.27356	-1.24164	0.0293186637622598	0.111166600098569	0.0816550503905044	ADCY7/ADCY8/SOS2/GNG8/PIK3CD/NFKBIB/GNG7/CXCL9/VAV2/ROCK1/GNG5/CXCR5/PIK3CG/PF4/DOCK2/STAT3/CXCL2/SHC1/CCL15/PF4V1/SHC2/GNAI2/NFKB1/CCL14/PARD3/CCL8/PXN/CSK/CCR2/GNG11/CXCL10/ARRB1/CXCL16/PREX1/WAS/CCL5/CCL20/CCL2/NFKBIA/ADCY4/CXCL1/FGR/PPBP/PRKX/PIK3R5
KEGG_FATTY_ACID_METABOLISM	KEGG_FATTY_ACID_METABOLISM	-0.424486	-1.46499	0.0363105001761194	0.134867572082729	0.0990640928542892	ALDH9A1/HADHB/ACADS/ALDH2/EHHADH/GCDH/ACSL1/ALDH7A1/ACAA2/ADH1C/ACSL5/ACADVL/HADHA/CPT2/CPT1A/ADH1B/ADH1A/ADH4
KEGG_MATURITY_ONSET_DIABETES_OF_THE_YOUNG	KEGG_MATURITY_ONSET_DIABETES_OF_THE_YOUNG	-0.481191	-1.46213	0.039418173574466	0.143482151811056	0.105391748293835	NKX6-1/FOXA3/NR5A2/PAX4/HNF1B/GCK/PDX1/ONECUT1/PAX6/HES1/HHEX/MNX1/NKX2-2
KEGG_LONG_TERM_DEPRESSION	KEGG_LONG_TERM_DEPRESSION	0.409145073164298	1.42379808480797	0.0432835820895522	0.148634187552802	0.109176066045147	CRH/GRM1/MAP2K1/ITPR1/PRKCB/GRIA2/GRIA1/PPP2CA/GRIA3/IGF1/GNAI1/PRKCG/KRAS/PRKG2/GNAS/PLCB1
KEGG_UBIQUITIN_MEDIATED_PROTEOLYSIS	KEGG_UBIQUITIN_MEDIATED_PROTEOLYSIS	0.349123423418497	1.35124743000281	0.0426363646851433	0.148634187552802	0.109176066045147	UBE2N/UBE2E2/TRIM37/CUL2/HERC3/HERC1/RCHY1/TRIM32/NEDD4L/DET1/KLHL13/BTRC/ANAPC7/ERCC8/UBE2B/FBXW7/CUL1/FBXO4/PIAS2/KLHL9/ANAPC10/UBE3C/UBE2E3/ANAPC13/FANCL/UBE2W/UBA1/UBE2NL/HERC4/SIAH1/UBE3B/CUL5/SKP1
KEGG_RIBOSOME	KEGG_RIBOSOME	-0.32634	-1.32724	0.0424434259129524	0.148634187552802	0.109176066045147	RPS12/RPL7A/RPL23A/RPL17/RPS6/RPS15/RPS27L/RPS27A/RPL27/RPS4X/RPL26/RPL3/RPS11/RPL35A/RPL36/RPSA/RPL21/RPL27A/RPL4/RPS10/RPS8/RPL24/RPS29/RPL18/RPS15A/RPL12/RPL37/UBA52/RPL13/RPS5/RPL5/RPS18/RPL18A/RPS27/RPL39/RPS16/RPL11/RPLP1/RPL14/RPS2/FAU/RPS3/RPL35/RPS19/RPS28/RPS17/RPL13A/RPS9
KEGG_BASAL_TRANSCRIPTION_FACTORS	KEGG_BASAL_TRANSCRIPTION_FACTORS	0.480367730740318	1.44066774178971	0.0476190476190476	0.160493827160494	0.117887310869767	TAF7L/TBPL1/TAF5/TAF2/TAF1L/GTF2H3/GTF2B/TAF9/TAF4B/TBP/TAF7/GTF2H4/GTF2A1/GTF2E1/GTF2A2/TAF6/TAF5L
KEGG_LEISHMANIA_INFECTION	KEGG_LEISHMANIA_INFECTION	-0.342388	-1.32594	0.049361024168597	0.163332572082168	0.119972450285919	CYBA/MARCKSL1/FCGR2C/NFKBIB/FOS/PTPN6/ELK1/MYD88/IL10/TLR2/NCF4/TLR4/CR1/HLA-DOA/ITGB2/NFKB1/ITGB1/HLA-DMB/NFKBIA/HLA-DMA/TGFB3
The results of GSEA enrichment analysis for the model gene KCNC2
ID	Description	enrichmentScore	NES	pvalue	p.adjust	qvalue	core_enrichment
KEGG_CYTOKINE_CYTOKINE_RECEPTOR_INTERACTION	KEGG_CYTOKINE_CYTOKINE_RECEPTOR_INTERACTION	-0.438376	-2.09489	1e-10	1.82e-08	1.34736842105263e-08	IL22/CXCL3/CSF3/EDA/IFNAR2/IL6/HGF/CXCR4/VEGFC/GH2/TNFSF11/IL18/VEGFB/TGFB2/CD70/IL18RAP/TNFSF12/CCL8/PDGFA/CNTFR/CXCR5/FLT1/TNFRSF13B/IFNA21/CTF1/PF4V1/CXCL10/IL2RB/CCL2/LTA/CCL15/CLCF1/LIF/IL15RA/IFNAR1/IL17RA/LIFR/CCR2/IL20RA/IL10RB/CCL20/PF4/TNFRSF6B/PDGFRA/NGFR/LEP/CCL14/IL10/IL10RA/EPOR/TNFSF15/TGFBR1/TGFBR2/IL17RB/IL24/EGFR/CSF3R/TNFRSF12A/IL1R1/FLT3LG/CXCL2/ACVRL1/TNFRSF10C/IL1R2/CSF1R/IL…
KEGG_COMPLEMENT_AND_COAGULATION_CASCADES	KEGG_COMPLEMENT_AND_COAGULATION_CASCADES	-0.5273	-2.07715	8.2926507354398e-06	0.000503087477950014	0.000372441857591682	MASP2/SERPINE1/SERPINA1/C1S/C1R/SERPINF2/F3/CD59/MASP1/THBD/PLAU/C5AR1/C7/CR1/C4BPB/C4B/SERPINA5/F10/C3AR1/PLAT/A2M/C1QA/FGB/SERPING1/CFD/C1QC/C5/FGA/TFPI/KLKB1/CFH/CFI/CFB/C4A
KEGG_OXIDATIVE_PHOSPHORYLATION	KEGG_OXIDATIVE_PHOSPHORYLATION	0.542590366318688	1.96765802263517	5.93259727054615e-06	0.000503087477950014	0.000372441857591682	ATP6V1G2/ATP6V1B2/ATP6V1H/UQCRC2/ATP6V1E1/ATP6V1D/ATP6V1C1/NDUFAB1/COX10/ATP6V0D1/NDUFB6/ATP6V0C/UQCRFS1/SDHA/PPA1/UQCRH/COX5A/SDHB/COX7A2L/NDUFB5/COX6B1/NDUFV2/COX11/NDUFB3/NDUFV1/COX7B/COX6C/NDUFA4/NDUFA11/COX7A2/ATP6V0B/SDHD/NDUFS4/NDUFC2/NDUFS5/NDUFA1/UQCRB/ATP6V1F/NDUFS2/UQCRQ/NDUFA9/ATP6V0E2/ATP6AP1/COX8C/CYC1/NDUFA3/COX7C/NDUFC1/COX6A1/NDUFA10/NDUFB2/NDUFA6
KEGG_PARKINSONS_DISEASE	KEGG_PARKINSONS_DISEASE	0.523310358548242	1.89774	3.1634099481555e-05	0.00143935152641075	0.00106556966674711	SNCA/UCHL1/SLC25A4/VDAC1/UQCRC2/NDUFAB1/NDUFB6/CYCS/UQCRFS1/SDHA/UQCRH/COX5A/SDHB/COX7A2L/NDUFB5/COX6B1/UBA1/NDUFV2/NDUFB3/NDUFV1/SLC25A5/COX7B/LRRK2/COX6C/NDUFA4/COX7A2/UBB/SDHD/NDUFS4/NDUFC2/NDUFS5/NDUFA1/UQCRB/NDUFS2/PPID/UQCRQ/NDUFA9/COX8C/CYC1/NDUFA3/COX7C/NDUFC1/VDAC2/COX6A1/NDUFA10/NDUFB2/NDUFA6
KEGG_HEMATOPOIETIC_CELL_LINEAGE	KEGG_HEMATOPOIETIC_CELL_LINEAGE	-0.459798	-1.88699	5.18986386945746e-05	0.00161154544270614	0.00119304694428217	CD44/CD3E/CD22/CD34/EPOR/GP1BA/GP9/CSF3R/IL1R1/FLT3LG/CD7/ITGA6/ANPEP/ITGA1/IL1R2/CSF1R/IL2RA/CSF2RA/IL7R/ITGA5/IL3RA/CD1E/IL4R
KEGG_LEUKOCYTE_TRANSENDOTHELIAL_MIGRATION	KEGG_LEUKOCYTE_TRANSENDOTHELIAL_MIGRATION	-0.411716	-1.78002	5.31278717375652e-05	0.00161154544270614	0.00119304694428217	ITK/RHOA/CYBA/CLDN2/CLDN7/NCF1/VAV3/VAV1/NCF4/RAP1B/JAM2/ACTN1/ARHGAP5/MYL7/CLDN19/CLDN8/MMP2/CLDN11/PTPN11/CXCR4/CLDN18/CLDN3/ACTN4/PIK3CD/OCLN/PLCG1/PIK3CG/CDH5/PLCG2/ITGB2/VCAM1/ROCK1/MYL2/GNAI2/MYL9/CLDN23/MYL12A/VAV2/CLDN14/ITGAL/CTNND1/F11R/ICAM1/CLDN15/PXN/MMP9/ITGB1/CTNNA3/PECAM1/CD99/ESAM/MSN/EZR/VASP/RAPGEF3/SIPA1/CLDN5/PIK3R5
KEGG_NOTCH_SIGNALING_PATHWAY	KEGG_NOTCH_SIGNALING_PATHWAY	-0.558742	-2.05581	8.20449033046793e-05	0.00213316748592166	0.00157921016887202	NOTCH2/RBPJ/NCSTN/DTX1/KAT2A/DTX3L/APH1A/CTBP2/ADAM17/KAT2B/HES1/LFNG/DLL4/JAG1/NOTCH4/MFNG/HDAC1/NOTCH1
KEGG_PATHWAYS_IN_CANCER	KEGG_PATHWAYS_IN_CANCER	-0.307245	-1.51263	0.000111611887958334	0.00253917045105211	0.00187977916561405	IL6/WNT9A/LAMA2/HGF/AKT1/COL4A2/VEGFC/VEGFB/TGFB2/FOS/CEBPA/PIK3CD/STAT3/PDGFA/SOS2/SPI1/FGF17/CTBP2/PLCG1/PIK3CG/LAMB4/CDK6/PPARD/FGF4/GSTP1/PLCG2/FN1/RAD51/ARAF/FGF18/STK36/JUP/FGF2/LAMA5/RASSF1/CDKN2B/CDK4/EPAS1/FZD2/CBLB/LAMA4/BIRC3/COL4A1/PDGFRA/ABL1/NFKB1/LAMC1/CDK2/SLC2A1/TGFBR1/TGFBR2/WNT6/FZD10/BCL2/FGFR3/ERBB2/EGFR/TCF7L2/CSF3R/EGLN3/FLT3LG/RALGDS/RUNX1/ETS1/TRAF1/ITGA6/FGF1/MMP9/FZD4/H…
KEGG_ALZHEIMERS_DISEASE	KEGG_ALZHEIMERS_DISEASE	0.447455715642619	1.71518504998442	0.000146241684251649	0.00284034552512878	0.00210274278320697	SNCA/ITPR1/GRIN2A/PPP3CB/PPP3R1/CDK5/CDK5R1/PPP3CA/CACNA1F/UQCRC2/ATP2A2/CALM3/NDUFAB1/CALM1/NDUFB6/APP/CYCS/UQCRFS1/SDHA/UQCRH/COX5A/IL1B/SDHB/COX7A2L/NDUFB5/COX6B1/NDUFV2/NDUFB3/NDUFV1/CALML3/COX7B/COX6C/NDUFA4/PLCB1/COX7A2/CALM2/SDHD/EIF2AK3/NDUFS4/NDUFC2/NDUFS5/MAPT/NDUFA1/UQCRB/NDUFS2/UQCRQ/APBB1/CACNA1C/GNAQ/NDUFA9/COX8C/MAPK1/CYC1/GAPDH/NAE1/GRIN2D/NDUFA3/NOS1/COX7C/PSEN2/NDUFC1/CACNA1D/CO…
KEGG_FOCAL_ADHESION	KEGG_FOCAL_ADHESION	-0.350046	-1.62892	0.000156062940941142	0.00284034552512878	0.00210274278320697	RAP1B/ACTN1/BRAF/ARHGAP5/PAK4/RAF1/MYL7/COL11A1/CAV3/IBSP/COL5A3/LAMA2/HGF/AKT1/COL4A2/FLNB/VEGFC/RAPGEF1/ACTN4/VEGFB/PIK3CD/THBS2/PDGFA/SOS2/FYN/PARVB/CHAD/FLT1/PIK3CG/LAMB4/MYLK/THBS3/FN1/ROCK1/CCND3/TNC/MYL2/COL6A1/SHC1/LAMA5/ITGA11/SHC2/ELK1/MYL9/LAMA4/BIRC3/COL4A1/PDGFRA/MYL12A/VAV2/CAV1/LAMC1/PAK2/BCL2/ERBB2/ITGB8/EGFR/ITGA7/PXN/ITGA6/ITGA1/ITGB1/CCND1/COL4A4/COL3A1/PGF/COL1A2/ITGB4/ITGB5/F…
KEGG_CARDIAC_MUSCLE_CONTRACTION	KEGG_CARDIAC_MUSCLE_CONTRACTION	0.527013117238792	1.83411782298577	0.000259882910088325	0.00429988087600683	0.00318325478385699	CACNG3/ATP1B1/CACNA2D3/ATP1A1/CACNA1F/SLC9A6/UQCRC2/CACNB4/ATP2A2/CACNB2/CACNA2D1/ATP1A3/UQCRFS1/UQCRH/COX5A/SLC8A1/ACTC1/COX7A2L/COX6B1/CACNA2D4/ATP1A4/COX7B/CACNG8/COX6C/COX7A2/MYH7/CACNG1/CACNB1/RYR2/UQCRB/CACNG2/UQCRQ/CACNA1C/COX8C/CYC1/ATP1B4/TPM1/COX7C/CACNA1D/COX6A1
KEGG_CHRONIC_MYELOID_LEUKEMIA	KEGG_CHRONIC_MYELOID_LEUKEMIA	-0.458717	-1.8485	0.000295298646351038	0.00447869613632408	0.00331563392394148	MDM2/BRAF/RAF1/STAT5B/PTPN11/AKT1/TGFB2/PIK3CD/SOS2/CTBP2/PIK3CG/CDK6/ARAF/SHC1/CDK4/CBLB/GAB2/SHC2/ABL1/NFKB1/TGFBR1/TGFBR2/RUNX1/CCND1/CDKN1A/STAT5A/NFKBIA/HDAC1/TGFB3/PIK3R5
KEGG_CELL_ADHESION_MOLECULES_CAMS	KEGG_CELL_ADHESION_MOLECULES_CAMS	-0.376416	-1.64847	0.000574277855398812	0.00803988997558337	0.00595202959441684	ITGAV/CLDN2/CLDN7/CTLA4/SELP/SIGLEC1/HLA-G/JAM2/HLA-B/CLDN19/CLDN8/CLDN11/PTPRC/SDC3/HLA-F/CLDN18/CNTN2/CLDN3/GLG1/OCLN/HLA-DOA/SELPLG/ICOSLG/MPZL1/CDH5/ITGB2/VCAM1/SELL/HLA-A/CDH4/CD22/CLDN23/CD34/CLDN14/ITGAL/HLA-DMB/F11R/HLA-E/ICAM1/ITGB8/CLDN15/ITGA6/ITGB1/SDC2/ICAM3/PECAM1/CD99/ESAM/HLA-DMA/ICAM2/ITGA8/VCAN/CLDN5/CD86
KEGG_JAK_STAT_SIGNALING_PATHWAY	KEGG_JAK_STAT_SIGNALING_PATHWAY	-0.350369	-1.58153	0.000853631573071859	0.0103573964199386	0.0076677081651367	PTPN11/IL22/CSF3/IFNAR2/IL6/AKT1/STAT6/GH2/IRF9/STAT2/SPRED1/PIK3CD/STAT3/SOS2/CNTFR/IFNA21/PIK3CG/CTF1/IL2RB/CLCF1/LIF/CCND3/IL15RA/IFNAR1/LIFR/IL20RA/IL10RB/CBLB/PIM1/LEP/IL10/IL10RA/EPOR/IL24/CSF3R/PIAS4/CCND1/IL2RA/CSF2RA/IL7R/STAT5A/IL21R/IL3RA/CISH/SOCS3/IL4R/PIK3R5
KEGG_NEUROACTIVE_LIGAND_RECEPTOR_INTERACTION	KEGG_NEUROACTIVE_LIGAND_RECEPTOR_INTERACTION	0.369991439787917	1.52489506333069	0.000831974426306859	0.0103573964199386	0.0076677081651367	GABRA1/GLRB/GABRA5/RXFP1/PTH2R/GABRG2/OPRK1/CCKBR/GLRA2/GRM1/GABRB2/HTR2C/DRD1/GRIN3A/GABRD/MC4R/GRIN2A/CHRM3/GABBR2/KISS1R/HTR1E/SSTR1/GRM8/GABRA3/CHRM1/PRSS3/GRM7/GPR83/MCHR2/NPFFR2/GRIA2/ADRA1D/GABRB3/MCHR1/GRIA1/GRIA4/HTR4/GRIA3
KEGG_HUNTINGTONS_DISEASE	KEGG_HUNTINGTONS_DISEASE	0.415369121074377	1.6036567588023	0.00118996467720276	0.0135358482031814	0.0100207551764443	ITPR1/SLC25A4/VDAC1/POLR2B/BDNF/UQCRC2/TBPL1/CLTB/NDUFAB1/CLTC/NDUFB6/CLTA/AP2A1/CYCS/UQCRFS1/SDHA/UQCRH/COX5A/SDHB/COX7A2L/NDUFB5/COX6B1/NDUFV2/NDUFB3/NDUFV1/SLC25A5/COX7B/TBP/COX6C/NDUFA4/PLCB1/COX7A2/TAF4B/AP2S1/AP2M1/SDHD/NDUFS4/DCTN2/NDUFC2/POLR2D/NDUFS5/NDUFA1/UQCRB/NDUFS2/CREB3L3/PPID/DNAL4/UQCRQ/PPARG/GNAQ/NDUFA9/COX8C/PPARGC1A/CYC1/POLR2K/NDUFA3/AP2B1/COX7C/NDUFC1/VDAC2/AP2A2/COX6A1/NDUF…
KEGG_ECM_RECEPTOR_INTERACTION	KEGG_ECM_RECEPTOR_INTERACTION	-0.423489	-1.72916	0.00130887984669543	0.0140127136528569	0.0103737845434684	COL11A1/IBSP/COL5A3/SDC3/LAMA2/COL4A2/THBS2/CHAD/DAG1/LAMB4/THBS3/FN1/TNC/COL6A1/CD44/LAMA5/ITGA11/LAMA4/COL4A1/LAMC1/GP1BA/GP9/ITGB8/ITGA7/ITGA6/ITGA1/ITGB1/SDC2/COL4A4/COL3A1/COL1A2/ITGB4/ITGB5/ITGA8/ITGA5/ITGA10
KEGG_SMALL_CELL_LUNG_CANCER	KEGG_SMALL_CELL_LUNG_CANCER	-0.416527	-1.71005	0.00143029470402921	0.0144307444304915	0.010683257877981	TRAF4/LAMA2/AKT1/COL4A2/APAF1/PIK3CD/PIK3CG/LAMB4/CDK6/FN1/LAMA5/CDKN2B/CDK4/LAMA4/BIRC3/COL4A1/NFKB1/LAMC1/CDK2/BCL2/TRAF1/ITGA6/ITGB1/PIAS4/CCND1/COL4A4/RXRA/NFKBIA/PIK3R5
KEGG_OOCYTE_MEIOSIS	KEGG_OOCYTE_MEIOSIS	0.4471515232968	1.64187908951735	0.00150650628669967	0.0144307444304915	0.010683257877981	MAP2K1/YWHAG/ITPR1/PPP3CB/PPP3R1/MAD2L1/ADCY1/CCNB1/PPP3CA/YWHAH/PTTG1/IGF1/PPP2CA/YWHAB/YWHAZ/CALM3/CALM1/CAMK2D/ANAPC7/AURKA/BTRC/PRKACB/CAMK2G/ANAPC10/CALML3/CUL1/ANAPC13/CALM2/ADCY5/ANAPC2/CAMK2B
KEGG_REGULATION_OF_ACTIN_CYTOSKELETON	KEGG_REGULATION_OF_ACTIN_CYTOSKELETON	-0.311216	-1.45571	0.00225525808811531	0.0205228486018493	0.0151933176462505	PDGFA/SOS2/PFN4/FGF17/PIK3CG/MYLK/GNA13/FGF4/ITGB2/LIMK2/ENAH/FN1/ROCK1/MYL2/ARAF/FGF18/DIAPH3/FGF2/ITGAD/GSN/ITGA11/MYL9/CSK/PDGFRA/IQGAP1/PIP5K1A/MYL12A/VAV2/ARHGEF6/ITGAL/PAK2/DIAPH2/FGFR3/ITGAX/ITGB8/EGFR/SSH3/GIT1/ITGA7/FGD3/PXN/ITGA6/FGF1/SCIN/ITGA1/GNA12/ITGB1/WAS/ITGB4/ITGB5/MSN/FGF11/NCKAP1L/EZR/ITGA8/ITGA5/DOCK1/WASF2/PDGFRB/ITGA10/PIK3R5
KEGG_AUTOIMMUNE_THYROID_DISEASE	KEGG_AUTOIMMUNE_THYROID_DISEASE	-0.484138	-1.78132	0.00255568404085534	0.022149261687413	0.0163973712896985	IFNA14/HLA-DQB1/IFNA4/FAS/CD40/IL4/HLA-DRB3/FASLG/PRF1/IL5/CTLA4/HLA-G/HLA-B/TG/HLA-F/HLA-DOA/IFNA21/GZMB/HLA-A/IL10/HLA-DMB/HLA-E/CGA/HLA-DMA/CD86
KEGG_GLYCOSAMINOGLYCAN_BIOSYNTHESIS_HEPARAN_SULFATE	KEGG_GLYCOSAMINOGLYCAN_BIOSYNTHESIS_HEPARAN_SULFATE	0.623671488762012	1.78239293999099	0.00311762415872049	0.0257912544039604	0.0190935833644126	HS3ST2/HS6ST2/EXTL2/GLCE/HS6ST3/HS3ST1/HS3ST5/NDST4/EXTL1/EXT1
KEGG_AMYOTROPHIC_LATERAL_SCLEROSIS_ALS	KEGG_AMYOTROPHIC_LATERAL_SCLEROSIS_ALS	0.513315209222047	1.68572447813027	0.00356002640517057	0.0281706437278715	0.0208550745932189	NEFM/PRPH2/GRIN2A/PPP3CB/PPP3R1/MAPK13/NEFH/PPP3CA/GRIA2/ALS2/GRIA1/CYCS/DERL1/NEFL/RAB5A
KEGG_CALCIUM_SIGNALING_PATHWAY	KEGG_CALCIUM_SIGNALING_PATHWAY	0.375755294862277	1.47300593124217	0.00471142668397178	0.0357283190201193	0.0264501147170346	CCKBR/GRM1/PDE1A/HTR2C/DRD1/ITPR1/PRKCB/CAMK4/GRIN2A/CHRM3/ATP2B1/PPP3CB/PPP3R1/ADCY1/ATP2B3/PPP3CA/SLC25A4/CHRM1/VDAC1/CACNA1F/PDE1B/SLC8A2/ADRA1D/ATP2A2/CALM3/PRKCG/ATP2B2/CALM1/CAMK2D/PHKG2/HTR4/SLC8A3/CACNA1G/SLC8A1/PRKACB/CAMK2G/ATP2B4/P2RX5/CACNA1E/SLC25A5/CALML3/TRPC1/GNAS/PLCB1/GRPR/CALM2/RYR2/PTK2B/CAMK2B/NTSR1/DRD5/CHRM2
KEGG_TAURINE_AND_HYPOTAURINE_METABOLISM	KEGG_TAURINE_AND_HYPOTAURINE_METABOLISM	0.779425423998351	1.79559047767803	0.00500912383639187	0.0364664215289328	0.0269965410971857	GAD2/GAD1/BAAT/CDO1/ADO/CSAD
KEGG_AXON_GUIDANCE	KEGG_AXON_GUIDANCE	0.393862065714999	1.48771	0.00596477913712211	0.0417534539598547	0.0309105963381227	EPHA5/PAK1/ROBO2/SEMA3A/EPHA4/MET/PPP3CB/PPP3R1/CDK5/NTNG1/PPP3CA/SEMA4F/LRRC4C/EFNA3/SEMA3E/EFNB3/NTN4/L1CAM/SRGAP3/ABLIM2/SLIT2/EPHA3/GNAI1/SLIT1/PLXNA2/UNC5A
KEGG_PRIMARY_IMMUNODEFICIENCY	KEGG_PRIMARY_IMMUNODEFICIENCY	-0.50066	-1.72474	0.00638710619751191	0.0430538269610062	0.0318732784905078	CD40/CD3D/CD19/LCK/IGLL1/AIRE/CIITA/PTPRC/AICDA/UNG/RFXANK/TNFRSF13B/CD3E/BTK/ADA/CD79A/TAP1/DCLRE1C/IL7R
KEGG_APOPTOSIS	KEGG_APOPTOSIS	-0.384582	-1.58257	0.00769302045798768	0.0500046329769199	0.037019045812873	BIRC3/NFKB1/BCL2/IL1R1/DFFA/RIPK1/TNFRSF10C/IRAK3/TNFRSF1A/NFKBIA/IL3RA/CFLAR/TNFRSF10B/TNFRSF10A/PRKX/TNFRSF10D/PIK3R5
KEGG_AMINOACYL_TRNA_BIOSYNTHESIS	KEGG_AMINOACYL_TRNA_BIOSYNTHESIS	0.630372953730823	1.71044702165242	0.0117563626603314	0.0737813104889765	0.0546212130861133	YARS2/EARS2/MARS2/MTFMT/FARSB/FARSA/WARS2/IARS2/FARS2
KEGG_LONG_TERM_POTENTIATION	KEGG_LONG_TERM_POTENTIATION	0.46302358024624	1.59672049848343	0.0132387024589087	0.0803147949173796	0.0594580320961515	MAP2K1/GRM1/ITPR1/PRKCB/CAMK4/GRIN2A/PPP3CB/PPP3R1/ADCY1/PPP3CA/GRIA2/CALM3/PRKCG/CALM1/GRIA1/CAMK2D/KRAS/PPP1R12A/PRKACB/CAMK2G/CALML3/PLCB1/CALM2
KEGG_BASAL_CELL_CARCINOMA	KEGG_BASAL_CELL_CARCINOMA	-0.411214	-1.54941	0.0175211322165842	0.102866002045752	0.0761529685474626	STK36/FZD2/WNT6/FZD10/TCF7L2/FZD4/HHIP/GLI1/FZD7/LEF1/GLI3/FZD9/SMO
KEGG_MATURITY_ONSET_DIABETES_OF_THE_YOUNG	KEGG_MATURITY_ONSET_DIABETES_OF_THE_YOUNG	-0.512876	-1.59459	0.0213992026056815	0.114548672771589	0.0848017936076544	GCK/NKX6-1/PAX4/NR5A2/PAX6/HNF1B/ONECUT1/HHEX/HES1/MNX1/NKX2-2
KEGG_GAP_JUNCTION	KEGG_GAP_JUNCTION	0.414423652198703	1.46939434421829	0.0203339257763711	0.114548672771589	0.0848017936076544	MAP2K1/GRM1/HTR2C/DRD1/PDGFD/ITPR1/PRKCB/ADCY1/TUBB2A/TUBB3/TUBA4A/TUBA1A/PRKCG/GNAI1/KRAS/TUBB/TUBA3C/PRKACB/MAP2K5/GRB2/TUBA1B/GNAS/PLCB1/ADCY5/TUBB8
KEGG_NATURAL_KILLER_CELL_MEDIATED_CYTOTOXICITY	KEGG_NATURAL_KILLER_CELL_MEDIATED_CYTOTOXICITY	-0.302781	-1.32524	0.0212893929413522	0.114548672771589	0.0848017936076544	KLRC1/FCGR3A/FASLG/PRF1/KLRC3/CD244/TYROBP/VAV3/VAV1/HLA-G/CASP3/BRAF/RAF1/HLA-B/PTPN6/PTPN11/IFNAR2/NFATC2/HCST/PIK3CD/RAET1E/SOS2/LAT/FYN/IFNA21/PLCG1/PIK3CG/KIR2DS4/KIR2DS3/GZMB/SH2D1A/KIR2DL2/PLCG2/ITGB2/IFNAR1/ARAF/SHC1/NFATC3/HLA-A/SYK/SHC2/KLRK1/VAV2/ITGAL/HLA-E/ICAM1/NFATC4/MICB/TNFRSF10C/NFATC1/ICAM2/TNFRSF10B/TNFRSF10A/TNFRSF10D/PIK3R5
KEGG_VIRAL_MYOCARDITIS	KEGG_VIRAL_MYOCARDITIS	-0.361568	-1.45476	0.0228939693911717	0.119048640834093	0.0881331754006009	HLA-G/CASP3/EIF4G1/HLA-B/HLA-F/MYH6/LAMA2/MYH9/HLA-DOA/FYN/DAG1/ITGB2/HLA-A/EIF4G3/ABL1/ITGAL/CAV1/HLA-DMB/HLA-E/ICAM1/MYH3/CCND1/HLA-DMA/MYH11/CD86
KEGG_ALLOGRAFT_REJECTION	KEGG_ALLOGRAFT_REJECTION	-0.45334	-1.58371	0.0237828370855265	0.119424253546004	0.0884112461184989	HLA-DQB1/FAS/CD40/IL4/HLA-DRB3/FASLG/PRF1/IL5/HLA-G/HLA-B/HLA-F/HLA-DOA/GZMB/HLA-A/IL10/HLA-DMB/HLA-E/HLA-DMA/CD86
KEGG_INTESTINAL_IMMUNE_NETWORK_FOR_IGA_PRODUCTION	KEGG_INTESTINAL_IMMUNE_NETWORK_FOR_IGA_PRODUCTION	-0.40986	-1.50802	0.0249347342568579	0.119424253546004	0.0884112461184989	CD40/IL4/HLA-DRB3/ITGB7/TNFSF13/TGFB1/IL5/CCL27/IL6/CXCR4/HLA-DOA/AICDA/ICOSLG/TNFRSF13B/IL15RA/IL10/HLA-DMB/HLA-DMA/LTBR/CD86
KEGG_TGF_BETA_SIGNALING_PATHWAY	KEGG_TGF_BETA_SIGNALING_PATHWAY	-0.338823	-1.39051	0.0244927410538985	0.119424253546004	0.0884112461184989	TGFB2/THBS2/SMAD5/BMP8B/SMAD9/THBS3/RPS6KB2/ROCK1/CDKN2B/BMP6/TGFBR1/TGFBR2/PPP2R1B/DCN/ID1/ACVRL1/ID3/ID4/SMAD6/BMP7/SP1/INHBB/TGFB3
KEGG_ALANINE_ASPARTATE_AND_GLUTAMATE_METABOLISM	KEGG_ALANINE_ASPARTATE_AND_GLUTAMATE_METABOLISM	0.540000168956654	1.58735716812683	0.027851201328844	0.12672296604624	0.0938145728971587	GAD2/GAD1/GLS2/GOT1/GLS/GFPT1/ASNS/GOT2
KEGG_GLYCOSYLPHOSPHATIDYLINOSITOL_GPI_ANCHOR_BIOSYNTHESIS	KEGG_GLYCOSYLPHOSPHATIDYLINOSITOL_GPI_ANCHOR_BIOSYNTHESIS	0.54224516486594	1.54968436270799	0.0275889899393505	0.12672296604624	0.0938145728971587	GPLD1/PIGW/PGAP1/PIGZ/PIGB/PIGK/PIGN/PIGH/PIGT/PIGC/GPAA1/PIGP
KEGG_O_GLYCAN_BIOSYNTHESIS	KEGG_O_GLYCAN_BIOSYNTHESIS	0.539397192138845	1.54154513144036	0.0296138150731775	0.131456447398007	0.097318827454858	B3GNT6/GALNTL5/GCNT1/GALNT12/GALNT14/B4GALT5/GALNT9/GALNT11/GALNTL6
KEGG_GRAFT_VERSUS_HOST_DISEASE	KEGG_GRAFT_VERSUS_HOST_DISEASE	-0.428426	-1.52525	0.0320879397815272	0.139047739053284	0.102938754186353	FAS/KIR3DL2/HLA-DRB3/KLRC1/FASLG/PRF1/HLA-G/HLA-B/HLA-F/IL6/HLA-DOA/GZMB/KIR2DL2/HLA-A/HLA-DMB/HLA-E/HLA-DMA/CD86
KEGG_VIBRIO_CHOLERAE_INFECTION	KEGG_VIBRIO_CHOLERAE_INFECTION	0.443207238416695	1.45022836115715	0.04047976011994	0.157986111111111	0.116959064327485	PRKCB/ATP6V1G2/ATP6V1B2/ATP6V1H/KDELR3/SEC61A2/ATP6V1E1/ATP6V1D/ATP6V1C1/PRKCG/ATP6V0D1/ATP6V0C/PRKACB/ARF1/GNAS/SEC61G/ATP6V0B/ACTB/ACTG1/ATP6V1F/ATP6V0E2/ATP6AP1
KEGG_ALDOSTERONE_REGULATED_SODIUM_REABSORPTION	KEGG_ALDOSTERONE_REGULATED_SODIUM_REABSORPTION	0.453599832604117	1.43379145591257	0.0416666666666667	0.157986111111111	0.116959064327485	PRKCB/ATP1B1/PIK3CB/ATP1A1/IGF1/IRS1/PRKCG/ATP1A3/KRAS/PDPK1/NR3C2/NEDD4L/ATP1A4
KEGG_ACUTE_MYELOID_LEUKEMIA	KEGG_ACUTE_MYELOID_LEUKEMIA	-0.372152	-1.42308	0.0412134721006516	0.157986111111111	0.116959064327485	TCF7/BRAF/RAF1/TCF7L1/STAT5B/AKT1/CEBPA/PIK3CD/STAT3/SOS2/SPI1/PIK3CG/PPARD/RPS6KB2/ARAF/EIF4EBP1/JUP/PIM1/NFKB1/TCF7L2/RUNX1/CCND1/LEF1/STAT5A/PIK3R5
KEGG_NOD_LIKE_RECEPTOR_SIGNALING_PATHWAY	KEGG_NOD_LIKE_RECEPTOR_SIGNALING_PATHWAY	-0.372137	-1.42303	0.0412134721006516	0.157986111111111	0.116959064327485	NOD2/PYCARD/MEFV/CASP5/IL6/IL18/NFKBIB/CCL8/CCL2/CARD9/PSTPIP1/NLRC4/BIRC3/NFKB1/CXCL2/TNFAIP3/CARD8/CARD6/CCL5/TRIP6/NFKBIA/CXCL1
KEGG_ADIPOCYTOKINE_SIGNALING_PATHWAY	KEGG_ADIPOCYTOKINE_SIGNALING_PATHWAY	-0.361517	-1.4102	0.0404675669567388	0.157986111111111	0.116959064327485	ACSL5/LEP/NFKB1/STK11/SLC2A1/ADIPOR2/CPT1A/PCK1/IRS4/PPARA/RXRA/TNFRSF1A/NFKBIA/TNFRSF1B/SOCS3/ACACB
KEGG_ANTIGEN_PROCESSING_AND_PRESENTATION	KEGG_ANTIGEN_PROCESSING_AND_PRESENTATION	-0.327568	-1.32928	0.0375313280755909	0.157986111111111	0.116959064327485	B2M/IFNA14/HLA-DQB1/KIR3DL3/IFNA4/HSPA1L/KIR3DL2/HLA-DRB3/KLRC1/PSME1/KLRC3/TAPBP/PSME2/HLA-G/HSPA6/HLA-B/HSPA5/CIITA/IFI30/HLA-F/HSPA2/HLA-DOA/RFXANK/IFNA21/KIR2DS4/KIR2DS3/KIR2DL2/LTA/HLA-A/HSPA1A/KLRC4/HLA-DMB/HLA-E/TAP1/HLA-DMA
KEGG_VASOPRESSIN_REGULATED_WATER_REABSORPTION	KEGG_VASOPRESSIN_REGULATED_WATER_REABSORPTION	0.460133955444282	1.43502611625919	0.0444444444444444	0.162901234567901	0.120597790773229	DYNC1I1/NSF/DYNC1LI1/VAMP2/RAB11A/DYNC2LI1/DYNC1H1/PRKACB/RAB5A/DYNC2H1/GNAS
KEGG_PROTEASOME	KEGG_PROTEASOME	0.447641864806184	1.41495881377019	0.0447530864197531	0.162901234567901	0.120597790773229	PSMD14/PSMA1/PSMA3/PSMC6/PSMA5/PSMD1/PSMA4/PSMC2/PSMD3/PSMD12/PSMD7/PSMB2/PSMB5/PSMA6/PSMB4/PSMD6/POMP/PSMA2/PSMB1/PSMA7/PSMD13/PSMB11/PSMD2
KEGG_LONG_TERM_DEPRESSION	KEGG_LONG_TERM_DEPRESSION	0.410622173606405	1.40450179433526	0.0456490727532097	0.162904534138905	0.120600233486292	CRH/MAP2K1/GRM1/ITPR1/PRKCB/IGF1/PPP2CA/GRIA2/PRKCG/GNAI1/GRIA1/GRIA3/KRAS
KEGG_CITRATE_CYCLE_TCA_CYCLE	KEGG_CITRATE_CYCLE_TCA_CYCLE	0.501112753053161	1.49787472504212	0.0466237942122186	0.163183279742765	0.120806592290769	SUCLA2/DLD/MDH2/IDH3A/OGDHL/SDHA/FH/PDHB/SDHB/IDH3G/IDH3B/SDHD/ACLY/ACO2/PDHA1/CS
KEGG_UBIQUITIN_MEDIATED_PROTEOLYSIS	KEGG_UBIQUITIN_MEDIATED_PROTEOLYSIS	0.356038087233004	1.34484409584387	0.047682119205298	0.16373859802574	0.121217701256766	UBE2N/TRIM37/HERC3/UBE2E2/CUL2/HERC1/RCHY1/TRIM32/KLHL13/ANAPC7/DET1/UBE2B/BTRC/ERCC8/PIAS2/FBXO4/UBA1/NEDD4L/UBE2W/ANAPC10/UBE2E3/KLHL9/CUL1/ANAPC13/UBE3C/CUL5/ANAPC2/UBE2NL/SIAH1/SMURF1/FANCL/MGRN1/FBXW7/SKP1/UBE4A/UBE3B
KEGG_TOLL_LIKE_RECEPTOR_SIGNALING_PATHWAY	KEGG_TOLL_LIKE_RECEPTOR_SIGNALING_PATHWAY	-0.319582	-1.34663	0.0499610806872023	0.16838734601983	0.124659226665924	IFNAR2/IL6/AKT1/MYD88/FOS/CD14/PIK3CD/MAP2K3/MAP2K7/TLR2/IFNA21/PIK3CG/MAP3K8/IRF5/CXCL10/LBP/IFNAR1/IKBKE/NFKB1/LY96/TLR4/RIPK1/TLR5/CCL5/NFKBIA/IRF7/CD86/PIK3R5
The results of GSEA enrichment analysis for the model gene MET
ID	Description	enrichmentScore	NES	pvalue	p.adjust	qvalue	core_enrichment
KEGG_CYTOKINE_CYTOKINE_RECEPTOR_INTERACTION	KEGG_CYTOKINE_CYTOKINE_RECEPTOR_INTERACTION	-0.460314	-2.12127	1e-10	1.82e-08	1.24210526315789e-08	EDA/CCL14/CCR4/IL10/CSF3/CXCR5/IL6R/IL1B/FASLG/IFNE/CCL27/IL15/ACVR1/LIF/IFNA21/PDGFA/EGF/TNFSF12/CTF1/TGFB1/CSF2RA/CCR7/CNTFR/IL6ST/IFNAR1/PDGFC/KDR/IL15RA/VEGFB/CD40/HGF/BMPR1A/CCR5/CXCL10/IL20RA/IL10RB/BMP7/BMPR1B/EDA2R/ACVRL1/IL21R/OSMR/NGFR/TNFRSF10C/IL7R/IL6/IL18RAP/IL2RA/IL17RA/VEGFC/TGFBR1/CXCL2/TNFRSF6B/CXCR4/PF4/PPBP/IL1R2/FAS/LIFR/PLEKHO2/CCL20/PDGFRA/TNFSF14/EPOR/CSF3R/INHBB/CXCL1/CXC…
KEGG_COMPLEMENT_AND_COAGULATION_CASCADES	KEGG_COMPLEMENT_AND_COAGULATION_CASCADES	-0.598952	-2.23135	4.2908984492065e-08	3.90471758877791e-06	2.66487377371772e-06	C2/MASP2/PROS1/FGA/SERPINE1/SERPINF2/MASP1/PLAU/THBD/SERPINA5/F3/C1S/KLKB1/CR1/A2M/F10/SERPING1/SERPINA1/CD59/C1R/C3/F13A1/C4B/C7/TFPI/PLAT/C1QA/C3AR1/PLAUR/CFD/CFB/C4A/CFI/CFH/C5AR1/C1QC
KEGG_LEISHMANIA_INFECTION	KEGG_LEISHMANIA_INFECTION	-0.584073	-2.15579	1.43709594760408e-07	5.23102924927885e-06	3.57004888036382e-06	IL10/ELK1/IL1B/HLA-DQB1/FCGR3A/NCF1/TGFB1/NCF2/HLA-DRB3/CR1/IRAK4/MARCKSL1/HLA-DRB1/NCF4/FCGR2C/C3/HLA-DOA/MYD88/PTPN6/HLA-DRB5/NFKB1/HLA-DRB4/HLA-DMA/HLA-DMB/HLA-DPA1/TLR2/CYBA/FOS/TGFB2/HLA-DRA/ITGB1/NFKBIA/FCGR2A/TLR4/ITGB2/TGFB3
KEGG_CELL_ADHESION_MOLECULES_CAMS	KEGG_CELL_ADHESION_MOLECULES_CAMS	-0.488523	-2.05414	1.11487962297292e-07	5.23102924927885e-06	3.57004888036382e-06	HLA-DRB3/CD58/CD40/ITGAV/MPZL1/HLA-A/HLA-F/ICAM3/CLDN10/SIGLEC1/PTPRC/HLA-DRB1/ITGB8/CNTN2/CLDN11/JAM2/ITGA8/ICAM1/HLA-DOA/CD34/F11R/HLA-DRB5/CDH5/HLA-DRB4/HLA-DMA/HLA-DMB/CD22/HLA-B/HLA-DPA1/ITGA6/ITGAL/CLDN15/HLA-E/HLA-DRA/CD99/SELL/ITGB1/CLDN5/ESAM/ICAM2/VCAN/CLDN23/ITGB2/PECAM1/CD86
KEGG_PATHWAYS_IN_CANCER	KEGG_PATHWAYS_IN_CANCER	-0.372684	-1.73615	1.3502422824886e-07	5.23102924927885e-06	3.57004888036382e-06	RALA/FZD1/FGFR2/RAC2/JUP/BIRC2/CDKN2A/ERBB2/NRAS/MYC/FZD10/CRK/CKS1B/CREBBP/DVL3/EGLN1/AXIN1/LAMB4/FASLG/BAX/COL4A6/NKX3-1/CTBP2/CBL/AXIN2/HSP90AA1/ABL1/PDGFA/EGF/PPARD/FGFR1/SOS1/TGFB1/CSF2RA/FZD2/STAT5B/FZD5/CCNE2/GSTP1/CCND1/VEGFB/TRAF1/NFKB2/RHOA/HGF/PLCG1/RAF1/CTNNA1/FGF17/ITGAV/MITF/COL4A2/LAMA5/BIRC3/PIAS4/RASSF1/CTNNA3/EP300/TCF7/PLD1/CEBPA/CDK6/LAMA1/TCF7L1/HHIP/CBLB/TGFA/SOS2/CDK4/BIRC5…
KEGG_ANTIGEN_PROCESSING_AND_PRESENTATION	KEGG_ANTIGEN_PROCESSING_AND_PRESENTATION	-0.553423	-2.13688	4.88193756618168e-07	1.48085439507511e-05	1.01064672422709e-05	HSPA5/KLRC4/HLA-DPB1/KIR2DS3/TAP2/KIR3DL3/CALR/IFNA4/HLA-G/TAPBP/KLRC3/HLA-DQB1/HSP90AA1/IFNA21/RFXANK/CIITA/HLA-DRB3/HLA-A/HLA-F/PSME1/HSPA1L/HLA-DRB1/HLA-DOA/HLA-DRB5/CTSS/B2M/HLA-DRB4/HSPA1B/HLA-DMA/HLA-DMB/HSPA6/HLA-B/HLA-DPA1/IFI30/CD74/HLA-E/TAP1/HLA-DRA/HSPA2/HSPA1A
KEGG_HEMATOPOIETIC_CELL_LINEAGE	KEGG_HEMATOPOIETIC_CELL_LINEAGE	-0.533375	-2.11348	8.10681330382832e-07	2.10777145899536e-05	1.43850221030337e-05	CSF3/CD1D/IL6R/IL1B/CD7/CSF2RA/CD33/HLA-DRB3/CD3E/CR1/HLA-DRB1/CD59/CD9/IL7R/IL6/IL2RA/GP9/CD34/HLA-DRB5/ITGA2/ANPEP/HLA-DRB4/IL1R2/ITGA5/CD22/ITGA6/EPOR/CD37/CSF3R/CD14/CSF1R/HLA-DRA/IL1R1/FLT3LG/IL3RA/CD44/IL4R/ITGA1
KEGG_AUTOIMMUNE_THYROID_DISEASE	KEGG_AUTOIMMUNE_THYROID_DISEASE	-0.642909	-2.23931	1.24638206123183e-06	2.83551918930241e-05	1.93517214770205e-05	HLA-DPB1/IL2/IFNA4/HLA-G/TG/IL10/GZMB/HLA-DQB1/FASLG/IFNA21/CGA/HLA-DRB3/CD40/PRF1/HLA-A/HLA-F/HLA-DRB1/HLA-DOA/HLA-DRB5/HLA-DRB4/HLA-DMA/HLA-DMB/FAS/HLA-B/HLA-DPA1/HLA-E/HLA-DRA/CD86
KEGG_RIBOSOME	KEGG_RIBOSOME	-0.526108	-2.07296	1.52794872568866e-06	3.08985186750373e-05	2.10874794890365e-05	RPS10/RPL41/RPS28/RPLP0/RPS15/RPL38/RPSA/RPL18/RPL4/RPS4X/RPL14/RPS3A/RPL37/RPS26/RPS6/RPL19/RPL26/RPS27A/RPL31/RPL35/RPS25/RPL18A/RPL21/RPS11/RPL27/RPS13/RPLP1/RPS8/RPL36AL/RPL23A/RPL24/RPL36/RPS16/FAU/RPL35A/RPL17/RPL11/RPS27/RPS12/RPL12/RPS29/RPL39/RPS18/RPS19/RPS27L/RPS17/RPL13A/RPS5/RPS15A/RPS2/RPS3/RPS9/RPL27A
KEGG_GRAFT_VERSUS_HOST_DISEASE	KEGG_GRAFT_VERSUS_HOST_DISEASE	-0.678203	-2.27733	2.95750286848819e-06	4.89332292786227e-05	3.33957261704886e-05	IL1B/GZMB/HLA-DQB1/FASLG/HLA-DRB3/PRF1/HLA-A/HLA-F/HLA-DRB1/IL6/HLA-DOA/HLA-DRB5/HLA-DRB4/HLA-DMA/HLA-DMB/FAS/HLA-B/HLA-DPA1/HLA-E/HLA-DRA/CD86
KEGG_ALLOGRAFT_REJECTION	KEGG_ALLOGRAFT_REJECTION	-0.668892	-2.19314	2.84700444802658e-06	4.89332292786227e-05	3.33957261704886e-05	HLA-DPB1/IL2/HLA-G/IL10/GZMB/HLA-DQB1/FASLG/HLA-DRB3/CD40/PRF1/HLA-A/HLA-F/HLA-DRB1/HLA-DOA/HLA-DRB5/HLA-DRB4/HLA-DMA/HLA-DMB/FAS/HLA-B/HLA-DPA1/HLA-E/HLA-DRA/CD86
KEGG_LEUKOCYTE_TRANSENDOTHELIAL_MIGRATION	KEGG_LEUKOCYTE_TRANSENDOTHELIAL_MIGRATION	-0.470245	-1.95789	1.00782331188866e-05	0.000141095263664412	9.62940492330864e-05	CLDN8/NCF1/RAP1A/PXN/VCAM1/GNAI3/RAPGEF4/ARHGAP5/NCF2/ROCK1/RHOA/VAV1/PLCG1/CTNNA1/CLDN10/CTNNA3/MYL9/GNAI2/CLDN11/JAM2/NCF4/ICAM1/F11R/CDH5/CXCR4/PIK3CG/EZR/PLCG2/ITGAL/CYBA/CLDN15/RAPGEF3/MYL12A/CD99/ITGB1/CLDN5/ESAM/MMP9/VASP/SIPA1/CLDN23/MSN/ITGB2/PECAM1/PIK3R5
KEGG_NEUROACTIVE_LIGAND_RECEPTOR_INTERACTION	KEGG_NEUROACTIVE_LIGAND_RECEPTOR_INTERACTION	0.421831661989067	1.7101214264466	9.42204420002685e-06	0.000141095263664412	9.62940492330864e-05	GABRA1/PTH2R/GABRD/GABRG2/GLRB/CCKBR/HTR2C/RXFP1/GPR83/GABRA5/GLRA2/GRM1/GRIN2A/HTR1E/GABRB2/OPRK1/CHRM3/DRD1/GRIN3A/MCHR2/GABBR2/GRM7/GRIA4/CHRM1/HTR4/SSTR1/GRM8/KISS1R/ADRA1B/PRSS3/GABRA3/NPY5R/NTSR1/GABRB3/P2RX5/MCHR1/GABRG3/VIPR1/GRIA3/GRIA1/GRIK1/ADRA1D/GRIN2B/GRIA2/GRIK2/MC4R/TAAR5/OPRL1/NPY1R/GABRA4
KEGG_CARDIAC_MUSCLE_CONTRACTION	KEGG_CARDIAC_MUSCLE_CONTRACTION	0.57908885171724	1.95314931561905	1.14214896261953e-05	0.000148479365140539	0.00010133351698429	CACNG3/CACNA2D3/ATP1B1/MYH7/SLC9A6/CACNA1F/ATP1A1/CACNB4/CACNG1/CACNB2/CACNA2D1/RYR2/ATP1A3/UQCRC2/ACTC1/CACNB1/CACNG2/CACNA1D/ATP2A2/CACNG6/COX7A2L/UQCRH/CACNA2D2/CACNG8/SLC8A1/CACNA1C/COX5A/ATP1A4/SLC9A1/COX6B1
KEGG_CHRONIC_MYELOID_LEUKEMIA	KEGG_CHRONIC_MYELOID_LEUKEMIA	-0.515031	-1.93866	1.58390739868122e-05	0.000192180764373321	0.000131158647750445	CDKN2A/NRAS/MYC/PTPN11/CRK/CTBP2/CBL/ABL1/SOS1/TGFB1/SHC2/STAT5B/CCND1/RAF1/SHC1/CDK6/CBLB/SOS2/GAB2/CDK4/SMAD4/TGFBR1/NFKB1/PIK3CG/RUNX1/STAT5A/TGFB2/NFKBIA/CDKN1A/HDAC1/TGFBR2/TGFB3/PIK3R5
KEGG_FOCAL_ADHESION	KEGG_FOCAL_ADHESION	-0.386249	-1.74026	1.73763815535503e-05	0.000197656340171634	0.000134895593639404	PDGFA/EGF/CAV2/SOS1/RAP1A/FLNB/SHC2/PXN/ILK/PPP1CC/ARHGAP5/CCND1/PDGFC/ROCK1/KDR/VEGFB/RHOA/VAV1/HGF/RAF1/ITGAV/COL4A2/LAMA5/BIRC3/ITGA11/MYL9/SHC1/ITGB8/LAMA1/COL5A3/SOS2/ITGA8/FLNC/LAMA4/VEGFC/PAK2/MYLK/LAMA2/FYN/ITGA2/ITGA7/BCL2/THBS2/PIK3CG/LAMC1/ITGA5/PGF/PDGFRA/COL4A4/CAV1/ITGA6/COL4A1/FLT1/TNC/MYL12A/ITGB5/ITGB4/ITGB1/VASP/EGFR/PDGFRB/COL1A2/DOCK1/PARVG/ITGA1/ITGA10/PIK3R5/SPP1
KEGG_VIRAL_MYOCARDITIS	KEGG_VIRAL_MYOCARDITIS	-0.509407	-1.91243	5.94458030603589e-05	0.000636419773940313	0.000434340852081879	HLA-DRB3/CCND1/MYH3/CD40/PRF1/HLA-A/HLA-F/HLA-DRB1/ICAM1/HLA-DOA/LAMA2/FYN/HLA-DRB5/MYH9/HLA-DRB4/HLA-DMA/HLA-DMB/HLA-B/HLA-DPA1/MYH11/CAV1/ITGAL/HLA-E/HLA-DRA/ITGB2/CD86
KEGG_ECM_RECEPTOR_INTERACTION	KEGG_ECM_RECEPTOR_INTERACTION	-0.477004	-1.85373	0.000104075857884058	0.00105232256304992	0.000718184282474789	ITGAV/COL4A2/LAMA5/ITGA11/ITGB8/LAMA1/COL5A3/ITGA8/LAMA4/GP9/LAMA2/ITGA2/ITGA7/THBS2/LAMC1/ITGA5/COL4A4/ITGA6/COL4A1/TNC/ITGB5/ITGB4/ITGB1/CD44/COL1A2/ITGA1/ITGA10/SPP1
KEGG_JAK_STAT_SIGNALING_PATHWAY	KEGG_JAK_STAT_SIGNALING_PATHWAY	-0.395385	-1.69609	0.000120391411583167	0.00115322299516507	0.000787046347191893	STAT2/SPRY3/IFNA4/LEPR/IL3/SPRED1/IFNAR2/MYC/PTPN11/CREBBP/IL10/CSF3/IL6R/CCND3/IFNE/IL15/CBL/LIF/IFNA21/SOS1/CTF1/CSF2RA/STAT5B/CNTFR/SOCS4/IL6ST/IFNAR1/CCND1/STAT6/IL15RA/PIAS4/EP300/IL20RA/IL10RB/SOCS1/IL21R/CBLB/SOS2/OSMR/IL7R/IL6/IL2RA/PTPN6/PIM1/IRF9/PIK3CG/LIFR/STAT3/EPOR/CSF3R/STAT5A/IL3RA/IL10RA/CISH/IL4R/PIK3R5/SOCS3
KEGG_REGULATION_OF_ACTIN_CYTOSKELETON	KEGG_REGULATION_OF_ACTIN_CYTOSKELETON	-0.365481	-1.65258	0.000147384568077891	0.00134119956950881	0.000915335738589009	PDGFA/EGF/FGFR1/SOS1/PXN/RDX/SSH2/PPP1CC/FGFR4/PDGFC/ROCK1/RHOA/VAV1/DIAPH3/RAF1/FGF17/ITGAV/ARPC1B/ITGA11/MYL9/FGD3/ITGB8/ENAH/SOS2/LIMK2/GIT1/ITGA8/CSK/PAK2/MYLK/ITGA2/ITGA7/GNG12/MYH9/NCKAP1L/PIK3CG/EZR/GSN/FGF11/FGF1/GNA13/ITGA5/PDGFRA/GNA12/WAS/ITGA6/ITGAL/CD14/ARHGEF6/WASF2/IQGAP1/MYL12A/ITGB5/ITGAX/ITGB4/FGF2/ITGB1/EGFR/PDGFRB/DOCK1/MSN/ITGB2/ITGA1/ITGA10/PIK3R5/SCIN
KEGG_APOPTOSIS	KEGG_APOPTOSIS	-0.461459	-1.832	0.000176598334601046	0.00153051889987573	0.00104454152796609	IRAK2/DFFA/RIPK1/TNFRSF10C/ATM/CASP6/MYD88/BCL2/NFKB1/PIK3CG/FAS/CASP7/CFLAR/IL1R1/IL3RA/NFKBIA/IRAK3/TNFRSF1A/TNFRSF10B/TNFRSF10A/PRKX/PIK3R5/TNFRSF10D
KEGG_SYSTEMIC_LUPUS_ERYTHEMATOSUS	KEGG_SYSTEMIC_LUPUS_ERYTHEMATOSUS	-0.526247	-1.89403	0.000220209680180767	0.00182173462694998	0.00124328910341294	C1S/HLA-DRB3/CD40/HLA-DRB1/C1R/FCGR2C/C3/C4B/HLA-DOA/C7/HLA-DRB5/HLA-DRB4/TRIM21/C1QA/HLA-DMA/HLA-DMB/HLA-DPA1/HLA-DRA/C4A/FCGR2A/C1QC/CD86
KEGG_GLYCOSAMINOGLYCAN_BIOSYNTHESIS_HEPARAN_SULFATE	KEGG_GLYCOSAMINOGLYCAN_BIOSYNTHESIS_HEPARAN_SULFATE	0.686285104334043	1.94487895836829	0.000256476635854696	0.00200091659135274	0.00136557638970285	HS3ST2/HS6ST2/GLCE/EXTL2/EXT1/HS6ST3/EXTL1/NDST4/HS3ST1/B4GALT7/XYLT1/HS3ST5/HS2ST1/B3GALT6
KEGG_ALANINE_ASPARTATE_AND_GLUTAMATE_METABOLISM	KEGG_ALANINE_ASPARTATE_AND_GLUTAMATE_METABOLISM	0.660197179927298	1.8844182304823	0.000263857132925636	0.00200091659135274	0.00136557638970285	GAD2/GAD1/GLS2/GOT1/GLS/GFPT1/ASS1/ASNS/GOT2/NIT2
KEGG_INTESTINAL_IMMUNE_NETWORK_FOR_IGA_PRODUCTION	KEGG_INTESTINAL_IMMUNE_NETWORK_FOR_IGA_PRODUCTION	-0.555241	-1.93395	0.000287802031333294	0.00209519878810638	0.00142992167146647	MAP3K14/HLA-DPB1/IL2/TNFRSF13B/ITGB7/IL10/PIGR/HLA-DQB1/CCL27/IL15/TGFB1/HLA-DRB3/IL15RA/CD40/HLA-DRB1/IL6/HLA-DOA/HLA-DRB5/CXCR4/HLA-DRB4/HLA-DMA/HLA-DMB/HLA-DPA1/HLA-DRA/LTBR/CD86
KEGG_ASTHMA	KEGG_ASTHMA	-0.620304	-1.95411	0.000558329244508247	0.00390830471155773	0.00266732189684102	HLA-DPB1/IL3/IL10/HLA-DQB1/HLA-DRB3/CD40/HLA-DRB1/FCER1G/HLA-DOA/HLA-DRB5/HLA-DRB4/HLA-DMA/HLA-DMB/HLA-DPA1/HLA-DRA/RNASE3/FCER1A
KEGG_CALCIUM_SIGNALING_PATHWAY	KEGG_CALCIUM_SIGNALING_PATHWAY	0.413847941679826	1.60048452371425	0.000743195884332268	0.00500969077586936	0.00341899081291258	CCKBR/HTR2C/PDE1A/GRM1/GRIN2A/CAMK4/CHRM3/DRD1/ATP2B1/PRKCB/ATP2B3/PPP3R1/CHRM1/PPP3CB/HTR4/ITPR1/CACNA1F/PPP3CA/ADCY1/SLC8A2/ADRA1B/PRKCG/PDE1B/NTSR1/CAMK2D/P2RX5/VDAC1/PHKG2/ATP2B2/SLC25A4/ADRA1D/CALM3/RYR2/MYLK3/PRKACB/SLC8A3/CACNA1G/CACNA1E/CALM1/PLCB1/TRPC1/PTK2B/CAMK2B/CACNA1D/ATP2A2
KEGG_TGF_BETA_SIGNALING_PATHWAY	KEGG_TGF_BETA_SIGNALING_PATHWAY	-0.421822	-1.67145	0.00100621321492014	0.0065403858969809	0.00446365260754046	SMAD7/GDF7/MYC/SMAD5/CREBBP/PPP2R1B/RBL1/ACVR1/TGFB1/ROCK1/RHOA/RBL2/BMPR1A/SMAD9/EP300/BMP7/BMPR1B/ACVRL1/ID1/SMAD4/TGFBR1/THBS2/ID4/INHBB/SP1/CDKN2B/SMAD6/BMP6/TGFB2/ID3/DCN/TGFBR2/TGFB3
KEGG_TOLL_LIKE_RECEPTOR_SIGNALING_PATHWAY	KEGG_TOLL_LIKE_RECEPTOR_SIGNALING_PATHWAY	-0.419993	-1.68567	0.00122928243093555	0.00761683766882902	0.0051983044819076	IRAK4/CD40/CXCL10/TLR9/TLR6/RIPK1/TLR8/IL6/MYD88/IKBKE/NFKB1/PIK3CG/TLR7/TLR2/CD14/FOS/TLR5/NFKBIA/MAP3K8/IRF7/TLR4/LY96/PIK3R5/SPP1/CD86
KEGG_PROSTATE_CANCER	KEGG_PROSTATE_CANCER	-0.422801	-1.67853	0.00125552269266412	0.00761683766882902	0.0051983044819076	ATF4/NKX3-1/HSP90AA1/PDGFA/EGF/FGFR1/SOS1/CCNE2/GSTP1/CCND1/PDGFC/RAF1/EP300/TCF7/TCF7L1/TGFA/SOS2/CREB5/TCF7L2/BCL2/NFKB1/PIK3CG/CREB3L2/CDK2/PDGFRA/FOXO1/NFKBIA/CDKN1A/EGFR/PDGFRB/LEF1/PIK3R5
KEGG_OXIDATIVE_PHOSPHORYLATION	KEGG_OXIDATIVE_PHOSPHORYLATION	0.471097438560987	1.66702525339693	0.00132180735450648	0.00765130068376853	0.00522182464247939	ATP6V1G2/ATP6V1B2/ATP6V1E1/ATP6V1H/ATP6V1D/ATP6V1C1/UQCRC2/COX10/NDUFC2/NDUFS2/NDUFAB1/ATP6V0C/ATP6V0D1/COX7A2L/UQCRH/NDUFA9/ATP6AP1/ATP6V0B/ATP6V0A1/ATP6V0E2/NDUFV1/NDUFB6/COX5A/COX6B1/SDHA/NDUFV2/NDUFB5/UQCRFS1/NDUFA10/NDUFS3/ATP6V1F/COX11/COX7B/UQCRB/SDHB/COX6C/NDUFA11/NDUFS5/NDUFB1/COX4I1/NDUFS4/COX7A2/NDUFA4/NDUFA3/NDUFV3/PPA1/NDUFA7/NDUFB10/CYC1/NDUFB8/NDUFS6/NDUFA1/NDUFB3/NDUFA2
KEGG_NATURAL_KILLER_CELL_MEDIATED_CYTOTOXICITY	KEGG_NATURAL_KILLER_CELL_MEDIATED_CYTOTOXICITY	-0.389416	-1.63462	0.00134528363670655	0.00765130068376853	0.00522182464247939	HLA-G/RAC2/IFNAR2/NRAS/PTPN11/KLRC3/GZMB/FASLG/FCGR3A/IFNA21/SOS1/SHC2/KLRK1/IFNAR1/MICA/NFATC3/MICB/VAV1/PLCG1/RAF1/PRF1/HLA-A/CD48/SHC1/FCER1G/SOS2/ICAM1/TNFRSF10C/HCST/PTPN6/FYN/PIK3CG/NFATC1/FAS/PLCG2/NFATC4/HLA-B/ITGAL/HLA-E/SYK/ICAM2/TYROBP/TNFRSF10B/TNFRSF10A/ITGB2/PIK3R5/TNFRSF10D
KEGG_PARKINSONS_DISEASE	KEGG_PARKINSONS_DISEASE	0.464140571023706	1.64240768403673	0.00187145449696922	0.0103213551044969	0.0070440711528666	SNCA/UCHL1/VDAC1/SLC25A4/UQCRC2/NDUFC2/NDUFS2/NDUFAB1/CYCS/COX7A2L/UQCRH/NDUFA9/NDUFV1/NDUFB6/COX5A/LRRK2/COX6B1/SDHA/NDUFV2/NDUFB5/UQCRFS1/NDUFA10/NDUFS3/COX7B/UQCRB/SDHB/COX6C/PPID/NDUFS5/SLC25A31/NDUFB1/UBA1/VDAC2/COX4I1/SLC25A5/NDUFS4/UBE2G1/COX7A2/NDUFA4/NDUFA3/NDUFV3/SLC25A6/NDUFA7/NDUFB10/CYC1/NDUFB8/NDUFS6/PINK1/NDUFA1/NDUFB3/NDUFA2/NDUFB4/NDUFC1/COX7A1/COX7B2
KEGG_TAURINE_AND_HYPOTAURINE_METABOLISM	KEGG_TAURINE_AND_HYPOTAURINE_METABOLISM	0.785849438308344	1.7853926817488	0.00210070644314011	0.0112033491520818	0.00764601041032764	GAD2/GAD1/BAAT/ADO/CDO1/GGT7
KEGG_SMALL_CELL_LUNG_CANCER	KEGG_SMALL_CELL_LUNG_CANCER	-0.426272	-1.65369	0.00215449022155419	0.0112033491520818	0.00764601041032764	LAMA3/TRAF4/FN1/BIRC2/MYC/CKS1B/LAMB4/COL4A6/APAF1/CCNE2/CCND1/TRAF1/ITGAV/COL4A2/LAMA5/BIRC3/PIAS4/CDK6/LAMA1/CDK4/LAMA4/LAMA2/ITGA2/BCL2/NFKB1/PIK3CG/LAMC1/CDK2/COL4A4/ITGA6/CDKN2B/COL4A1/RXRA/ITGB1/NFKBIA/PIK3R5
KEGG_ENDOMETRIAL_CANCER	KEGG_ENDOMETRIAL_CANCER	-0.463341	-1.6609	0.00322860662265128	0.0163224001478482	0.0111396368851711	ERBB2/NRAS/MYC/ELK1/AXIN1/AXIN2/EGF/SOS1/ILK/CCND1/RAF1/CTNNA1/CTNNA3/TCF7/TCF7L1/SOS2/TCF7L2/PIK3CG/EGFR/LEF1/PIK3R5
KEGG_PANCREATIC_CANCER	KEGG_PANCREATIC_CANCER	-0.432712	-1.62386	0.00413718993455296	0.0201272053788226	0.0137363229306019	EGF/TGFB1/CCND1/VEGFB/RAF1/PLD1/CDK6/TGFA/CDK4/SMAD4/VEGFC/TGFBR1/RALGDS/NFKB1/PIK3CG/STAT3/PGF/ARHGEF6/TGFB2/EGFR/TGFBR2/TGFB3/PIK3R5
KEGG_LONG_TERM_POTENTIATION	KEGG_LONG_TERM_POTENTIATION	0.46767019569632	1.5685564348883	0.0042023835406333	0.0201272053788226	0.0137363229306019	GRM1/GRIN2A/CAMK4/PRKCB/PPP3R1/MAP2K1/PPP3CB/ITPR1/PPP3CA/ADCY1/PRKCG/CAMK2D/GRIA1/CALM3/GRIN2B/GRIA2/PRKACB/CALM1/KRAS/PLCB1/CAMK2B/CALML3/CACNA1C/PPP1R12A
KEGG_NOTCH_SIGNALING_PATHWAY	KEGG_NOTCH_SIGNALING_PATHWAY	-0.485312	-1.69038	0.0049531007021356	0.0231144699432995	0.0157750575668556	APH1A/DVL2/NCSTN/PTCRA/KAT2A/LFNG/CREBBP/DVL3/HES1/CTBP2/RBPJ/EP300/JAG1/NOTCH4/DLL4/KAT2B/MAML2/DTX3L/NOTCH1/HDAC1/MFNG
KEGG_AXON_GUIDANCE	KEGG_AXON_GUIDANCE	0.403854717375535	1.50688118900527	0.007273083013941	0.0330925277134316	0.022584836727501	MET/EPHA5/PAK1/ROBO2/EFNB3/EPHA4/PPP3R1/PPP3CB/CDK5/NTNG1/SLIT2/SRGAP3/PPP3CA/SEMA4F/SEMA3A/ABLIM2/UNC5A/SLIT1/EFNA3/PLXNA2/LRRC4C/NTN4/DCC/PAK6/EPHA3/SEMA3E/RND1/KRAS/L1CAM/GNAI1/SEMA5B/CDC42/EPHB6
KEGG_OOCYTE_MEIOSIS	KEGG_OOCYTE_MEIOSIS	0.431818718138171	1.56345644076833	0.00784906823276829	0.0348422053259471	0.023778948689773	YWHAG/CCNB1/PPP3R1/MAP2K1/PPP3CB/PTTG1/MAD2L1/ITPR1/IGF1/PPP3CA/ADCY1/YWHAH/CAMK2D/YWHAZ/CALM3/YWHAB/PPP2CA/PRKACB/CALM1/CAMK2B/BTRC/PPP2R1A/CALML3/ANAPC7/CPEB1/AURKA/ADCY5/CUL1/SKP1/ANAPC13/CDC25C/BUB1/PRKACA/CCNE1/CALM2/ANAPC2/PPP2R5D
KEGG_O_GLYCAN_BIOSYNTHESIS	KEGG_O_GLYCAN_BIOSYNTHESIS	0.589606499323816	1.67089926185244	0.00986429877505896	0.0408023267513802	0.0278465850587789	GALNTL5/B3GNT6/GALNT9/GALNT14/GCNT1/GALNT12/GALNT11/GALNTL6/GALNT13/B4GALT5
KEGG_NOD_LIKE_RECEPTOR_SIGNALING_PATHWAY	KEGG_NOD_LIKE_RECEPTOR_SIGNALING_PATHWAY	-0.434131	-1.56365	0.00973720477094303	0.0408023267513802	0.0278465850587789	CHUK/NAIP/RELA/IL18/CCL5/RIPK2/BIRC2/IL1B/HSP90AA1/NLRP1/CARD9/BIRC3/PSTPIP1/CASP5/IL6/NOD2/PYCARD/CXCL2/CARD6/NFKB1/NLRC4/CARD8/CASP1/CXCL1/TNFAIP3/TRIP6/NFKBIA/CCL2
KEGG_ACUTE_MYELOID_LEUKEMIA	KEGG_ACUTE_MYELOID_LEUKEMIA	-0.432984	-1.55952	0.00984977236571545	0.0408023267513802	0.0278465850587789	PPARD/SOS1/STAT5B/EIF4EBP1/CCND1/RAF1/TCF7/CEBPA/TCF7L1/SOS2/TCF7L2/PIM1/NFKB1/PIK3CG/RUNX1/SPI1/STAT3/STAT5A/LEF1/PIK3R5
KEGG_COLORECTAL_CANCER	KEGG_COLORECTAL_CANCER	-0.413282	-1.51748	0.0111329072268829	0.0450264247842821	0.0307294281350219	AXIN1/BAX/AXIN2/TGFB1/CCND1/RHOA/RAF1/TCF7/TCF7L1/BIRC5/TCF7L2/SMAD4/TGFBR1/RALGDS/BCL2/PIK3CG/FOS/TGFB2/TGFBR2/TGFB3/LEF1/PIK3R5
KEGG_RIBOFLAVIN_METABOLISM	KEGG_RIBOFLAVIN_METABOLISM	0.683411137036436	1.68648024777934	0.0117497122881114	0.0457086171657059	0.0311950076665893	MTMR7/RFK/ACP2/MTMR6/ACP1/MTMR2/TYR
KEGG_AMYOTROPHIC_LATERAL_SCLEROSIS_ALS	KEGG_AMYOTROPHIC_LATERAL_SCLEROSIS_ALS	0.482525025801299	1.52953548391887	0.0120200520412129	0.0457086171657059	0.0311950076665893	PRPH2/NEFM/GRIN2A/MAPK13/PPP3R1/PPP3CB/NEFH/PPP3CA/NEFL/GRIA1/GRIN2B/GRIA2/ALS2/MAPK14/CYCS
KEGG_PPAR_SIGNALING_PATHWAY	KEGG_PPAR_SIGNALING_PATHWAY	-0.392875	-1.45008	0.0120550199118345	0.0457086171657059	0.0311950076665893	PCK2/LPL/ACAA1/PPARD/ILK/SLC27A1/SCD/FABP7/PLTP/SORBS1/NR1H3/CPT2/CPT1A/DBI/ACSL1/PCK1/PPARA/ACSL5/CYP27A1/RXRA/OLR1/ANGPTL4
KEGG_B_CELL_RECEPTOR_SIGNALING_PATHWAY	KEGG_B_CELL_RECEPTOR_SIGNALING_PATHWAY	-0.402434	-1.54488	0.0145212244502666	0.0528572569989703	0.0360737786343464	SOS1/CD79B/NFATC3/VAV1/RAF1/DAPP1/SOS2/PTPN6/NFKB1/PIK3CG/BTK/NFATC1/LILRB3/PLCG2/NFATC4/CD22/PIK3AP1/FOS/RASGRP3/IFITM1/NFKBIA/SYK/INPP5D/PIK3R5
KEGG_LONG_TERM_DEPRESSION	KEGG_LONG_TERM_DEPRESSION	0.447002137572553	1.48527450711804	0.0144107615167483	0.0528572569989703	0.0360737786343464	CRH/GRM1/PRKCB/MAP2K1/ITPR1/IGF1/PRKCG/GRIA3/GRIA1/PPP2CA/GRIA2/KRAS/GNAI1/PLCB1
KEGG_FATTY_ACID_METABOLISM	KEGG_FATTY_ACID_METABOLISM	-0.455735	-1.54805	0.0162312173413398	0.0579231677671341	0.0395311382100742	ALDH2/ALDH9A1/CPT2/HADHB/ACADVL/CPT1A/ADH1C/ADH1B/ACAA2/ALDH7A1/ACSL1/ACSL5/ADH1A
KEGG_P53_SIGNALING_PATHWAY	KEGG_P53_SIGNALING_PATHWAY	-0.401395	-1.47296	0.0179155375775562	0.0618805212927486	0.0422319347168556	BAX/CCND3/APAF1/GADD45A/DDB2/CCNE2/CCND1/PPM1D/CDK6/CCNG1/CD82/CDK4/ATM/PERP/FAS/GADD45B/STEAP3/CDK2/PMAIP1/GADD45G/SFN/CDKN1A/TNFRSF10B
KEGG_ADIPOCYTOKINE_SIGNALING_PATHWAY	KEGG_ADIPOCYTOKINE_SIGNALING_PATHWAY	-0.397403	-1.46031	0.0180201518050312	0.0618805212927486	0.0422319347168556	CPT1A/SLC2A1/ACSL1/NFKB1/ADIPOR2/STAT3/PCK1/PPARA/ACSL5/RXRA/ACACB/TNFRSF1B/NFKBIA/TNFRSF1A/SOCS3
KEGG_CHEMOKINE_SIGNALING_PATHWAY	KEGG_CHEMOKINE_SIGNALING_PATHWAY	-0.296554	-1.32003	0.0251912799125462	0.084903943408952	0.0579448543797359	PLCB3/RAC2/XCL1/PLCB2/NRAS/CXCL9/CRK/CCL14/CCR4/CXCR5/RAP1B/CCL27/NCF1/SOS1/RAP1A/SHC2/PXN/GNAI3/STAT5B/CCR7/ROCK1/GNG8/RHOA/VAV1/GNGT2/RAF1/GNG7/CCR5/CXCL10/SHC1/ADCY8/GNAI2/SOS2/ARRB1/ADCY4/CSK/HCK/GNG12/CXCL2/CXCR4/NFKB1/PIK3CG/PF4/PPBP/GNG5/PARD3/STAT3/CCL20/WAS/PREX1/CXCL1/CXCL16/FGR/DOCK2/NFKBIA/GNG11/PRKX/PIK3R5/CCL2
KEGG_ALZHEIMERS_DISEASE	KEGG_ALZHEIMERS_DISEASE	0.370718661559505	1.40043767639929	0.025790863034891	0.0853443104063666	0.05824539403095	SNCA/GRIN2A/CDK5R1/PPP3R1/PPP3CB/CDK5/ITPR1/CACNA1F/PPP3CA/CALM3/GRIN2B/UQCRC2/NDUFC2/NDUFS2/NDUFAB1/CALM1/PLCB1/CYCS/CACNA1D/ATP2A2/COX7A2L/UQCRH/NDUFA9/CALML3/CACNA1C/PSEN2/NDUFV1/APP/NDUFB6/COX5A/COX6B1/SDHA/NDUFV2/NDUFB5/UQCRFS1/PLCB4/NDUFA10/NDUFS3/APBB1/COX7B/UQCRB/CALM2/SDHB/NAE1/MAPT/COX6C/NDUFS5/GRIN2D/PPP3R2/NDUFB1/CACNA1S
KEGG_ADHERENS_JUNCTION	KEGG_ADHERENS_JUNCTION	-0.362808	-1.35589	0.0269670202115485	0.0876428156875327	0.0598140673865174	RHOA/CTNNA1/SORBS1/CTNNA3/EP300/TCF7/TCF7L1/TCF7L2/SMAD4/TGFBR1/PTPN6/FYN/TJP1/PARD3/PTPRB/WAS/WASF2/YES1/IQGAP1/EGFR/TGFBR2/LEF1
KEGG_FC_GAMMA_R_MEDIATED_PHAGOCYTOSIS	KEGG_FC_GAMMA_R_MEDIATED_PHAGOCYTOSIS	-0.345893	-1.38515	0.0309794552489615	0.0989168571107191	0.0675083235342097	DNM2/VAV1/PLCG1/RAF1/ARPC1B/PTPRC/PLD1/MARCKSL1/LIMK2/GAB2/FCGR2C/HCK/PIK3CG/GSN/PLCG2/WAS/ASAP3/WASF2/DOCK2/SYK/VASP/MYO10/INPP5D/FCGR2A/PIK3R5/SCIN
KEGG_PURINE_METABOLISM	KEGG_PURINE_METABOLISM	0.363655801256025	1.37375680840487	0.0369867062897388	0.11606173352987	0.079209280257517	ENTPD3/HPRT1/GDA/PDE1A/NME5/PRPS2/PDE6H/ADCY1/AK5/PDE1B/PDE4D/ENTPD6/DCK/POLR3B/POLR3K/POLR3C/POLR2B/NME1/PRPS1/POLR3A/POLE3/POLR2K/GUCY2C/PFAS/ITPA/FHIT/ADCY5/DGUOK/PDE6B/NME7/PRPS1L1/PDE2A/POLR1B/POLR1C/POLE2/RRM2B/PAPSS1/NUDT2/ENTPD4/POLR1E/GMPR2
KEGG_PRIMARY_IMMUNODEFICIENCY	KEGG_PRIMARY_IMMUNODEFICIENCY	-0.4509	-1.46908	0.0384293132281017	0.11697695035461	0.0798338932437477	CD3D/TNFRSF13B/TAP2/CD79A/RFXANK/CIITA/CD3E/DCLRE1C/CD40/UNG/PTPRC/IL7R/ADA/BTK/TAP1
KEGG_HUNTINGTONS_DISEASE	KEGG_HUNTINGTONS_DISEASE	0.351886146427494	1.33508749807626	0.038563829787234	0.11697695035461	0.0798338932437477	BDNF/ITPR1/DNAH2/TAF4B/CREB3L3/VDAC1/SLC25A4/DNAH1/GRIN2B/PPARGC1A/CLTB/UQCRC2/NDUFC2/NDUFS2/NDUFAB1/CLTA/PLCB1/AP2A1/CYCS/TBPL1/POLR2B/AP2M1/COX7A2L/UQCRH/NDUFA9/CLTC/DCTN1/POLR2K/DCTN2/NDUFV1/AP2S1/HTT/NDUFB6/COX5A/DNAL4/PPARG/COX6B1/SDHA/NDUFV2/NDUFB5/UQCRFS1/AP2B1/PLCB4/IFT57/NDUFA10/NDUFS3/AP2A2/COX7B/UQCRB/SDHB/NRF1/COX6C/PPID/NDUFS5/SLC25A31/NDUFB1/POLR2E/CREB3L1/VDAC2/COX4I1/SLC25A5/DCTN4…
KEGG_TYPE_I_DIABETES_MELLITUS	KEGG_TYPE_I_DIABETES_MELLITUS	-0.403479	-1.38692	0.0421808788438534	0.125851146714448	0.0858903141255341	IL1B/GZMB/HLA-DQB1/FASLG/HLA-DRB3/PRF1/HLA-A/HLA-F/HLA-DRB1/HLA-DOA/HLA-DRB5/HLA-DRB4/HLA-DMA/HLA-DMB/FAS/HLA-B/HLA-DPA1/HLA-E/HLA-DRA/CD86
KEGG_PRION_DISEASES	KEGG_PRION_DISEASES	-0.44811	-1.43514	0.0438178075507331	0.128626467326346	0.0877844022238796	IL6/C7/FYN/C1QA/LAMC1/NOTCH1/HSPA1A/PRKX/C1QC
KEGG_AMINOACYL_TRNA_BIOSYNTHESIS	KEGG_AMINOACYL_TRNA_BIOSYNTHESIS	0.576484944765874	1.51664017079753	0.0465116279069767	0.132267441860465	0.0902692778457772	FARSA/MTFMT/FARSB/YARS2/EARS2/SARS2/WARS2/FARS2/MARS2/TARS2
KEGG_INSULIN_SIGNALING_PATHWAY	KEGG_INSULIN_SIGNALING_PATHWAY	-0.303213	-1.2872	0.0463612258400689	0.132267441860465	0.0902692778457772	SREBF1/LIPE/NRAS/CRK/HK3/PTPN1/ELK1/PCK2/FBP1/CBL/PHKA2/SOS1/SHC2/PPP1R3B/SOCS4/PPP1CC/EIF4EBP1/RAF1/PHKA1/PPP1R3D/SORBS1/SHC1/SOCS1/CBLB/SOS2/PPP1R3C/PYGM/HK2/RHOQ/PIK3CG/PCK1/MKNK2/FOXO1/ACACB/PYGL/TRIP10/INPP5D/PRKX/PIK3R5/SOCS3
