# Supplementary material for: Deciphering the molecular network of Trichostatin A in regulating Alzheimer’s disease screening of core genes and mechanistic investigation based on multidimensional bioinformatics and molecular simulation
Source: PLoS One. 2026 Apr 20;21(4):e0347532. doi: 10.1371/journal.pone.0347532 (PMC13094961; doi:10.1371/journal.pone.0347532)
Supplement: S7 Table — (XLSX) [file pone.0347532.s009.xlsx]

## Sheet: Sheet1
The marker genes used for single-cell annotation			The results of single-cell clustering and annotation						The expression profiles of model genes in different cell types
Cell Type (English)	Marker Genes		Cluster	Predicted_CellType	Max_Score	Positive_Percentage	Gene_Count			Astrocytes	Endothelial.cells.and.Pericytes	Microglia	Neurons	Oligodendrocytes	OPC
Neurons	RBFOX1,RBFOX3,SYT1		0	Oligodendrocytes	2.64914286612854	99.98	3		CDK5	0.0935611317897612	0.0838781956039349	0.0451217171067035	0.110477470253022	0.0379981813650141	0.0532514137066035
Astrocytes	S100B,SLC1A2,AQP4		1	Oligodendrocytes	2.60605782127858	99.71	3		EFNA1	0.228998418858177	0.754605964900467	0.0200859524078462	0.073089588371695	0.49758611259892	0.103569012287377
Oligodendrocytes	MBP,PLP1,OLIG2		2	Neurons	2.85590356133383	100	3		EGR1	0.083815873154018	0.509744813167814	0.0558290539913211	0.115974603794014	0.132594350967659	0.0714060168935881
Inhibitory	GAD1,LHFPL3,PCDH15		3	Astrocytes	2.4151969931956	99.95	3		GABARAPL1	0.427116867166329	0.98055398520578	0.443457973459817	0.589959965245609	0.5356350670704	0.327877397589208
Immune Cells	CSF1R,PTPRC,RUNX1		4	Microglia	2.30808853499846	97.51	3		GABRB2	0.307520157479435	0.187322964065223	0.118631448578797	5.29675	0.0729064717873219	0.25986167018746
OPC	PCDH15,BB,VCAN		5	Neurons	2.7785500645809	100	3		GRIA2	2.16477397268975	0.336478147053312	0.301121702297666	8.46839526986717	2.41140635513849	10.8074397455724
Endothelial cells and Pericytes	Fl1,RGS5		6	Oligodendrocytes	2.49030795504432	99.22	3		KCNC2	0.0158104076465997	0.00523770429941558	0.0154040576870619	0.403639513511857	0.00417714844765001	0.00260592520137108
Microglia	C3,LRMDA,DOCK8		7	Neurons	2.23483017194251	98.61	3		MET	0.0334867567728219	0.0374526500511951	0.00775269568251667	0.0126328392682807	0.520959747010076	0.0122043128844905
			8	OPC	3.00415349724588	98.82	2
			9	Endothelial cells and Pericytes	1.81951633910884	66.29	1
			10	Neurons	2.75291188393819	100	3
			11	Endothelial cells and Pericytes	2.12681022180964	76.74	1
			12	Astrocytes	2.19287276491918	90.91	3
			13	Astrocytes	2.66851105026276	99.85	3
			14	Astrocytes	1.8883514975827	95.18	3
			15	Neurons	1.97703749077077	99.29	3
			16	Oligodendrocytes	1.97208137007794	98.05	3
			17	Neurons	2.98897502090134	100	3
			18	Neurons	2.95423592155114	100	3
			19	Neurons	2.92878095409671	100	3
			20	Neurons	1.38002809825532	91.45	3
			21	Astrocytes	0.863251299597789	78.74	3
			22	Neurons	1.38856131251561	92.36	3
