# Supplementary material for: Deciphering the molecular network of Trichostatin A in regulating Alzheimer’s disease screening of core genes and mechanistic investigation based on multidimensional bioinformatics and molecular simulation
Source: PLoS One. 2026 Apr 20;21(4):e0347532. doi: 10.1371/journal.pone.0347532 (PMC13094961; doi:10.1371/journal.pone.0347532)
Supplement: S8 Table — (XLSX) [file pone.0347532.s010.xlsx]

## Sheet: Sheet1
The prediction of potential drugs based on model genes
Term	P-value	Adjusted P-value	Odds Ratio	Combined Score	Genes
suloctidil MCF7 UP	1.0694925580232427E-5	0.0034123805157198245	104.62105263157895	1197.4654897540872	EFNA1;EGR1;GABARAPL1
perhexiline MCF7 UP	1.2427873403629625E-5	0.0034123805157198245	99.36	1122.3277112850194	EFNA1;EGR1;GABARAPL1
prenylamine MCF7 UP	2.0352461156538735E-5	0.0034123805157198245	83.87323943661971	906.024625072814	EFNA1;EGR1;GABARAPL1
tonzonium bromide PC3 UP	2.0775528254001977E-5	0.0034123805157198245	83.28251748251748	897.9300161531381	EFNA1;EGR1;GABARAPL1
calmidazolium MCF7 UP	4.013736429494852E-5	0.0039239075755388465	66.4122905027933	672.305090455949	EFNA1;EGR1;GABARAPL1
terfenadine MCF7 UP	4.14670473249358E-5	0.0039239075755388465	65.6718232044199	662.6688535664186	EFNA1;EGR1;GABARAPL1
disulfiram PC3 UP	4.180723444257523E-5	0.0039239075755388465	289.40579710144925	2917.916920817707	EGR1;GABARAPL1
parthenolide MCF7 UP	7.348880197580091E-5	0.00603526786226265	53.92363636363636	513.2655280213447	EFNA1;EGR1;GABARAPL1
strophanthidin MCF7 UP	1.374142536235155E-4	0.009345834166944948	154.64341085271317	1375.1681463191144	EFNA1;EGR1
syrosingopine MCF7 UP	1.564751534800524E-4	0.009345834166944948	144.53623188405797	1266.5151113505071	EGR1;GABARAPL1
topiramate	1.564751534800524E-4	0.009345834166944948	144.53623188405797	1266.5151113505071	GABRB2;GRIA2
helveticoside PC3 UP	2.2207049519760955E-4	0.011882183764685408	36.76822429906542	309.3132634623769	EFNA1;EGR1;MET
anisomycin PC3 UP	2.454889910923817E-4	0.011882183764685408	21.337430167597766	177.36223430868725	EFNA1;EGR1;GABARAPL1;MET
tamoxifen MCF7 UP	2.5319721872997823E-4	0.011882183764685408	112.61581920903954	932.6100968393627	EFNA1;EGR1
fluspirilene MCF7 UP	3.3353652023114023E-4	0.014608899586123941	97.66666666666667	781.8957168168002	EGR1;GABARAPL1
withaferin A PC3 UP	4.3555665366191277E-4	0.01630701097980012	85.1025641025641	658.5990147800662	EGR1;GABARAPL1
wortmannin MCF7 UP	4.3555665366191277E-4	0.01630701097980012	85.1025641025641	658.5990147800662	EGR1;GABARAPL1
lanatoside C PC3 UP	4.4676742410411287E-4	0.01630701097980012	28.8	222.1480051998755	EFNA1;EGR1;MET
felodipine MCF7 UP	5.149167919037894E-4	0.017805280646357353	78.06666666666666	591.0821756948658	EFNA1;EGR1
pimozide MCF7 UP	5.631909264757575E-4	0.018500821934728635	74.54307116104869	557.7231976308009	EFNA1;EGR1
strophanthidin PC3 UP	6.171230415214524E-4	0.019307135156171152	25.705263157894738	189.97325993189602	EFNA1;EGR1;MET
methylbenzethonium chloride PC3 UP	7.919570379448901E-4	0.023650716996808763	62.534591194968556	446.5597291313328	GABARAPL1;MET
fendiline MCF7 UP	9.284434268489187E-4	0.025235787797883404	57.61449275362319	402.2644522799101	EFNA1;EGR1
1,4-chrysenequinone PC3 UP	9.602109582574733E-4	0.025235787797883404	56.623931623931625	393.44332277917397	EGR1;GABARAPL1
15-delta prostaglandin J2 MCF7 UP	0.001008839365030631	0.025235787797883404	55.2	380.822302334395	EGR1;GABARAPL1
Dabrafenib LINCS	0.0010586383756776604	0.025235787797883404	53.84552845528455	368.8834250894531	CDK5;MET
Dabrafenib FDA	0.0010586383756776604	0.025235787797883404	53.84552845528455	368.8834250894531	CDK5;MET
azacyclonol MCF7 UP	0.001075497805693661	0.025235787797883404	53.40860215053763	365.04628153967445	EFNA1;EGR1
1-Methyl-3-nitro-1-nitrosoguanidine CTD 00006318	0.0011793762538962577	0.02671897237275315	50.92820512820513	343.3971522339605	CDK5;MET
cytarabine CTD 00005743	0.0013055335595594654	0.02859118495435229	19.696446700507614	130.8069282664833	EFNA1;GRIA2;GABARAPL1
mefloquine MCF7 UP	0.0013818940005246307	0.029287237365957498	46.9290780141844	308.99514041233476	EFNA1;EGR1
etoposide HL60 UP	0.0014593940436216334	0.029447325881543498	45.62528735632184	297.92098865168504	EGR1;GABARAPL1
AST-487 Kinome Scan	0.0014790894278400844	0.029447325881543498	45.31050228310502	295.2581233581681	CDK5;MET
thioridazine MCF7 UP	0.0016205364010698363	0.030808672565817038	43.22222222222222	277.70269447868986	EGR1;GABARAPL1
AZD5438 LINCS	0.0016412534852413947	0.030808672565817038	42.93939393939394	275.34006143936904	CDK5;MET
troglitazone CTD 00002415	0.0017007599080720692	0.030903857086722348	17.91111111111111	114.21342620393627	EFNA1;EGR1;GABARAPL1
Retinoic acid CTD 00006918	0.0017403998663755354	0.030903857086722348	11.105362182502352	70.55947764053583	EFNA1;GABRB2;EGR1;GABARAPL1;CDK5;MET
pyrvinium MCF7 UP	0.0019446289871887304	0.03306130361915568	39.333333333333336	245.54557350634758	EGR1;GABARAPL1
carmustine PC3 UP	0.0019672480994032482	0.03306130361915568	39.09861932938856	243.62817388799616	GABARAPL1;MET
astemizole MCF7 UP	0.0020128647561129787	0.03306130361915568	38.63742690058479	239.8687314915621	EFNA1;EGR1
anisomycin MCF7 UP	0.002253728591711259	0.03611462645742188	16.176503496503496	98.59852720941811	EFNA1;EGR1;GABARAPL1
phenoxybenzamine MCF7 UP	0.002446021530998266	0.038262765377758585	34.925925925925924	210.01980630319298	EGR1;GABARAPL1
thioridazine PC3 UP	0.00257352691224081	0.03932109724051656	34.017182130584196	202.82669944556145	EGR1;GABARAPL1
2,2',4,4',5,5'-Hexachlorobiphenyl CTD 00000731	0.002892190708938942	0.043185665813020115	32.016181229773466	187.15830434264055	GABRB2;MET
NVP-TAE684 LINCS	0.0030023634364481594	0.04340730478074428	31.4	182.38236233342835	CDK5;MET
emetine PC3 UP	0.0030811556112045773	0.04340730478074428	14.43157894736842	83.44989167819321	EFNA1;EGR1;GABARAPL1
piperlongumine MCF7 UP	0.0031145036099737853	0.04340730478074428	30.806853582554517	177.80746994389892	EGR1;GABARAPL1
bisacodyl MCF7 UP	0.003171309938319217	0.04340730478074428	30.51851851851852	175.59167001765948	EGR1;GABARAPL1
EINECS 250-892-2 CTD 00001193	0.0033154681643717187	0.04357029387737973	29.82051282051282	170.24997279129462	EGR1;MET
Decitabine CTD 00000750	0.003402954736746532	0.04357029387737973	10.131403118040089	57.57789037518942	EFNA1;EGR1;GABARAPL1;MET
celastrol MCF7 UP	0.0034924869486352393	0.04357029387737973	29.023494860499266	164.19000865387758	EGR1;GABARAPL1
diethylstilbestrol CTD 00005818	0.003612933521932738	0.04357029387737973	28.515151515151516	160.34740449390065	CDK5;MET
puromycin MCF7 UP	0.0038910293905333334	0.04357029387737973	27.433333333333334	152.22980334866259	EFNA1;EGR1
ouabain MCF7 UP	0.004017767829246238	0.04357029387737973	26.97814207650273	148.83918672360818	EFNA1;EGR1
digoxigenin MCF7 UP	0.004309962067550851	0.04357029387737973	26.006587615283266	141.65336216973677	EFNA1;EGR1
Gefitinib TTD 00008188	0.004392244396163033	0.04357029387737973	285.45714285714286	1549.43708775113	MET
2,4,4'-TRICHLOROBIPHENYL CTD 00002976	0.004392244396163033	0.04357029387737973	285.45714285714286	1549.43708775113	GABRB2
Sunitinib	0.004409516734057017	0.04357029387737973	25.697916666666668	139.38524763726403	CDK5;MET
digoxin HL60 UP	0.004714621672258848	0.04357029387737973	24.813836477987422	132.9298710222722	EGR1;GABARAPL1
2,2',4,4'-TETRACHLOROBIPHENYL CTD 00001704	0.00479070309341298	0.04357029387737973	259.4935064935065	1385.975083259077	GABRB2
CID755673 CTD 00004896	0.00479070309341298	0.04357029387737973	259.4935064935065	1385.975083259077	CDK5
MG-132 MCF7 UP	0.00481846345197018	0.04357029387737973	24.53233830845771	130.88738918038587	EGR1;GABARAPL1
CEP-701 Kinome Scan	0.0048882840152581755	0.04357029387737973	24.348148148148148	129.55440124056366	CDK5;MET
Indatraline hydrochloride TTD 00008587	0.005189022379499861	0.04357029387737973	237.85714285714286	1251.416370420653	CDK5
roscovitine TTD 00010683	0.005189022379499861	0.04357029387737973	237.85714285714286	1251.416370420653	CDK5
DL-Glutamic acid TTD 00007645	0.005189022379499861	0.04357029387737973	237.85714285714286	1251.416370420653	GRIA2
Allococaine CTD 00005697	0.005537902151401884	0.04357029387737973	22.805555555555557	118.50084856550649	GABRB2;GRIA2
urethane CTD 00006966	0.0055872022837974	0.04357029387737973	219.54945054945054	1138.8637280375192	GABRB2
felbamate CTD 00002091	0.0055872022837974	0.04357029387737973	219.54945054945054	1138.8637280375192	GABRB2
BMS-536924 TTD 00002497	0.0055872022837974	0.04357029387737973	219.54945054945054	1138.8637280375192	MET
digoxigenin PC3 UP	0.0057628876493368035	0.04357029387737973	22.333333333333332	115.15773744215144	EFNA1;EGR1
helveticoside HL60 UP	0.005953581502350017	0.04357029387737973	21.954292084726866	112.48857426818009	EGR1;GABARAPL1
dl-Menthol CTD 00006264	0.0059852428364459065	0.04357029387737973	203.85714285714286	1043.434298452164	GABRB2
1-(3-Chlorophenyl)piperazine CTD 00000782	0.0059852428364459065	0.04357029387737973	203.85714285714286	1043.434298452164	GABRB2
trichostatin A CTD 00000660	0.006376223576229526	0.04357029387737973	7.6431964235820065	38.637728138647375	EFNA1;GABRB2;EGR1;GRIA2;MET
Staurosporine Kinome Scan	0.006502946298298893	0.04357029387737973	20.957401490947817	105.53099370120802	CDK5;MET
NVP-TAE684 CTD 00004657	0.00678090602009761	0.04357029387737973	178.35714285714286	890.6521752159383	MET
Stilonium iodide CTD 00003659	0.00678090602009761	0.04357029387737973	178.35714285714286	890.6521752159383	EGR1
proadifen CTD 00006614	0.00678090602009761	0.04357029387737973	178.35714285714286	890.6521752159383	EGR1
alsterpaullone TTD 00001927	0.00678090602009761	0.04357029387737973	178.35714285714286	890.6521752159383	CDK5
betamethasone CTD 00005504	0.00678090602009761	0.04357029387737973	178.35714285714286	890.6521752159383	EGR1
digoxin MCF7 UP	0.006868038546673737	0.04357029387737973	20.36231884057971	101.42219994869825	EFNA1;EGR1
digitoxigenin MCF7 UP	0.007033281039053869	0.04357029387737973	20.10838445807771	99.6793120578604	EFNA1;EGR1
menadione HL60 UP	0.007284568292130397	0.04357029387737973	19.73895582329317	97.15508333747657	EGR1;GABARAPL1
HTS-05058 TTD 00008459	0.0075760122063041925	0.04357029387737973	158.52380952380952	774.0350338275504	CDK5
strophanthidin HL60 UP	0.007712470268718051	0.04357029387737973	19.15204678362573	93.17311309304351	EGR1;GABARAPL1
mebendazole HL60 UP	0.007799408827995075	0.04357029387737973	19.03875968992248	92.4085676408412	EGR1;GABARAPL1
chlordiazepoxide	0.0079733565142536	0.04357029387737973	150.17293233082708	725.5830081396662	GABRB2
oxazepam	0.0079733565142536	0.04357029387737973	150.17293233082708	725.5830081396662	GABRB2
trimipramine MCF7 UP	0.0079733565142536	0.04357029387737973	150.17293233082708	725.5830081396662	EGR1
Kinome 511 Roche	0.0079733565142536	0.04357029387737973	150.17293233082708	725.5830081396662	MET
0317956-0000 MCF7 DOWN	0.0079733565142536	0.04357029387737973	150.17293233082708	725.5830081396662	EGR1
domperidone PC3 UP	0.0079733565142536	0.04357029387737973	150.17293233082708	725.5830081396662	MET
Flavopiridol hydrochloride TTD 00008047	0.0079733565142536	0.04357029387737973	150.17293233082708	725.5830081396662	CDK5
cicloheximide MCF7 UP	0.00815167063046219	0.04357029387737973	18.598484848484848	89.45001523541566	EFNA1;EGR1
helveticoside MCF7 UP	0.008196209244616295	0.04357029387737973	18.544853635505195	89.09102570965904	EFNA1;EGR1
phthalylsulfathiazole PC3 DOWN	0.008370561681605555	0.04357029387737973	142.65714285714284	682.3340060288631	MET
flumazenil	0.008370561681605555	0.04357029387737973	142.65714285714284	682.3340060288631	GABRB2
Lenvatinib FDA	0.008370561681605555	0.04357029387737973	142.65714285714284	682.3340060288631	MET
CHEMBL1967116 Roche	0.008370561681605555	0.04357029387737973	142.65714285714284	682.3340060288631	MET
cloperastine MCF7 UP	0.008370561681605555	0.04357029387737973	142.65714285714284	682.3340060288631	EGR1
anisomycin HL60 UP	0.008371172270829043	0.04357029387737973	9.93134328358209	47.50123105944746	EGR1;GABARAPL1;MET
pioglitazone PC3 DOWN	0.008767627745742801	0.04357029387737973	135.85714285714286	643.5130349149837	MET
4-aminobutyric acid CTD 00006014	0.008767627745742801	0.04357029387737973	135.85714285714286	643.5130349149837	GABRB2
Etomidate CTD 00005947	0.008767627745742801	0.04357029387737973	135.85714285714286	643.5130349149837	GABRB2
ticlopidine MCF7 UP	0.008767627745742801	0.04357029387737973	135.85714285714286	643.5130349149837	EGR1
GW779439X GSK	0.008767627745742801	0.04357029387737973	135.85714285714286	643.5130349149837	CDK5
LY-294002 HL60 UP	0.008767627745742801	0.04357029387737973	135.85714285714286	643.5130349149837	EGR1
Etomidate TTD 00007946	0.008767627745742801	0.04357029387737973	135.85714285714286	643.5130349149837	GABRB2
Crizotinib BOSS	0.008767627745742801	0.04357029387737973	135.85714285714286	643.5130349149837	MET
lasalocid HL60 DOWN	0.008767627745742801	0.04357029387737973	135.85714285714286	643.5130349149837	EGR1
loperamide MCF7 UP	0.008767627745742801	0.04357029387737973	135.85714285714286	643.5130349149837	EGR1
oxyphenbutazone MCF7 UP	0.008767627745742801	0.04357029387737973	135.85714285714286	643.5130349149837	GABARAPL1
diazepam	0.009164554745730224	0.04357029387737973	129.67532467532467	608.4900471331728	GABRB2
enflurane	0.009164554745730224	0.04357029387737973	129.67532467532467	608.4900471331728	GABRB2
isoflurane	0.009164554745730224	0.04357029387737973	129.67532467532467	608.4900471331728	GABRB2
sevoflurane	0.009164554745730224	0.04357029387737973	129.67532467532467	608.4900471331728	GABRB2
DESFLURANE	0.009164554745730224	0.04357029387737973	129.67532467532467	608.4900471331728	GABRB2
MIDAZOLAM HYDROCHLORIDE	0.009164554745730224	0.04357029387737973	129.67532467532467	608.4900471331728	GABRB2
tracazolate HL60 DOWN	0.009164554745730224	0.04357029387737973	129.67532467532467	608.4900471331728	EGR1
Clofarabine CTD 00002713	0.009164554745730224	0.04357029387737973	129.67532467532467	608.4900471331728	MET
Kinome 800 Roche	0.009164554745730224	0.04357029387737973	129.67532467532467	608.4900471331728	CDK5
PHENANTHRENE CTD 00001483	0.009164554745730224	0.04357029387737973	129.67532467532467	608.4900471331728	EGR1
citrinin CTD 00005677	0.009164554745730224	0.04357029387737973	129.67532467532467	608.4900471331728	EGR1
proscillaridin MCF7 UP	0.009251409351190214	0.04357029387737973	17.390070921985817	81.4373434882781	EFNA1;EGR1
ouabain HL60 UP	0.009298619963712285	0.04357029387737973	17.343059239610962	81.12891091382158	EGR1;GABARAPL1
sanguinarine HL60 UP	0.009536327896791336	0.04357029387737973	17.111692844677137	79.6146626842975	EGR1;GABARAPL1
halothane	0.009561342717827156	0.04357029387737973	124.03105590062111	576.7477724354015	GABRB2
prazepam	0.009561342717827156	0.04357029387737973	124.03105590062111	576.7477724354015	GABRB2
propofol	0.009561342717827156	0.04357029387737973	124.03105590062111	576.7477724354015	GABRB2
Etomidate	0.009561342717827156	0.04357029387737973	124.03105590062111	576.7477724354015	GABRB2
Acamprosate calcium	0.009561342717827156	0.04357029387737973	124.03105590062111	576.7477724354015	GABRB2
2,6-DICHLOROINDOPHENOL CTD 00007030	0.009561342717827156	0.04357029387737973	124.03105590062111	576.7477724354015	EGR1
celecoxib MCF7 UP	0.009561342717827156	0.04357029387737973	124.03105590062111	576.7477724354015	EGR1
Amentoflavone TTD 00001953	0.009561342717827156	0.04357029387737973	124.03105590062111	576.7477724354015	GABRB2
papaverine HL60 UP	0.009561342717827156	0.04357029387737973	124.03105590062111	576.7477724354015	GABARAPL1
triazolam	0.009957991701556103	0.04357029387737973	118.85714285714286	547.8577209909951	GABRB2
5253409 MCF7 UP	0.009957991701556103	0.04357029387737973	118.85714285714286	547.8577209909951	EGR1
diphenylpyraline PC3 DOWN	0.009957991701556103	0.04357029387737973	118.85714285714286	547.8577209909951	MET
MDMA CTD 00007244	0.009957991701556103	0.04357029387737973	118.85714285714286	547.8577209909951	GABRB2
latamoxef PC3 DOWN	0.009957991701556103	0.04357029387737973	118.85714285714286	547.8577209909951	MET
Hydroxytyrosol CTD 00000267	0.009957991701556103	0.04357029387737973	118.85714285714286	547.8577209909951	EGR1
CUPRIC OXIDE CTD 00001471	0.00997112977584618	0.04357029387737973	16.71014492753623	77.00137355980357	EGR1;GABARAPL1
genistein CTD 00007324	0.010307639005456247	0.04357029387737973	9.168078175895765	41.94276587440805	EGR1;CDK5;MET
ILORASERTIB Roche	0.010354501736256563	0.04357029387737973	114.09714285714286	521.4620402892078	MET
ebselen MCF7 UP	0.010354501736256563	0.04357029387737973	114.09714285714286	521.4620402892078	EGR1
econazole MCF7 UP	0.010354501736256563	0.04357029387737973	114.09714285714286	521.4620402892078	EGR1
maprotiline MCF7 UP	0.010354501736256563	0.04357029387737973	114.09714285714286	521.4620402892078	EGR1
Methaneseleninic acid CTD 00000412	0.010414793606337238	0.04357029387737973	16.326666666666668	74.52352749651284	GABARAPL1;CDK5
lanatoside C MCF7 UP	0.010564641772540186	0.04357029387737973	16.20264681555004	73.72597272762812	EFNA1;EGR1
alprazolam	0.010750872860949598	0.04357029387737973	109.7032967032967	497.25962914000377	GABRB2
Etomidate BOSS	0.010750872860949598	0.04357029387737973	109.7032967032967	497.25962914000377	GABRB2
Artenimol CTD 00001819	0.010750872860949598	0.04357029387737973	109.7032967032967	497.25962914000377	EGR1
alexidine HL60 DOWN	0.010750872860949598	0.04357029387737973	109.7032967032967	497.25962914000377	EGR1
lynestrenol MCF7 UP	0.010750872860949598	0.04357029387737973	109.7032967032967	497.25962914000377	EGR1
VALPROIC ACID CTD 00006977	0.010889066548307654	0.04357029387737973	9.85057194461168	44.524546399274314	EFNA1;GABRB2;EGR1;GRIA2;GABARAPL1;CDK5;MET
ouabain PC3 UP	0.011122427950288557	0.04357029387737973	15.76328502415459	70.91573540798822	EFNA1;EGR1
Pazopanib hydrochloride	0.011147105113416074	0.04357029387737973	105.63492063492063	474.9953903533844	MET
roscovitine CTD 00003426	0.011147105113416074	0.04357029387737973	105.63492063492063	474.9953903533844	CDK5
juglone CTD 00000198	0.011147105113416074	0.04357029387737973	105.63492063492063	474.9953903533844	EGR1
digitoxigenin HL60 UP	0.011380282906805851	0.04357029387737973	15.571201272871917	69.69471920832608	EGR1;GABARAPL1
primidone	0.011543198536568492	0.04357029387737973	101.85714285714286	454.4518266085444	GABRB2
tanespimycin HL60 DOWN	0.011543198536568492	0.04357029387737973	101.85714285714286	454.4518266085444	EGR1
Pemetrexed disodium BOSS	0.011543198536568492	0.04357029387737973	101.85714285714286	454.4518266085444	MET
benfluorex MCF7 UP	0.011543198536568492	0.04357029387737973	101.85714285714286	454.4518266085444	EGR1
butyl hydroxybenzoate PC3 DOWN	0.011543198536568492	0.04357029387737973	101.85714285714286	454.4518266085444	MET
caffeic acid PC3 DOWN	0.011543198536568492	0.04357029387737973	101.85714285714286	454.4518266085444	MET
kenpaullone TTD 00008780	0.011543198536568492	0.04357029387737973	101.85714285714286	454.4518266085444	CDK5
CGP 60474 TTD 00002787	0.011543198536568492	0.04357029387737973	101.85714285714286	454.4518266085444	CDK5
Arsenenous acid CTD 00000922	0.01155383385087212	0.04357029387737973	8.77125	39.12624784877299	EGR1;CDK5;MET
diclofenac CTD 00005804	0.011693252048092184	0.04357029387737973	15.346666666666666	68.27338130236829	EGR1;CDK5
8-azaguanine HL60 UP	0.011745788363973853	0.04357029387737973	15.309859154929578	68.04100291145288	EGR1;GABARAPL1
primaquine HL60 UP	0.01193915316674268	0.04357029387737973	98.33990147783251	435.442406227662	EGR1
OLEANOLIC ACID CTD 00006433	0.01193915316674268	0.04357029387737973	98.33990147783251	435.442406227662	MET
GW843682 LINCS	0.01193915316674268	0.04357029387737973	98.33990147783251	435.442406227662	MET
Indirubin Derivative E804 RBC	0.01193915316674268	0.04357029387737973	98.33990147783251	435.442406227662	CDK5
AT-7519 Kinome Scan	0.01193915316674268	0.04357029387737973	98.33990147783251	435.442406227662	CDK5
bepridil PC3 UP	0.01193915316674268	0.04357029387737973	98.33990147783251	435.442406227662	EGR1
betulinic acid PC3 DOWN	0.01193915316674268	0.04357029387737973	98.33990147783251	435.442406227662	MET
(-)-Epigallocatechin gallate TTD 00000021	0.01193915316674268	0.04357029387737973	98.33990147783251	435.442406227662	MET
2,2',3,4,4',5'-HEXACHLOROBIPHENYL CTD 00001404	0.012334969042911155	0.04357029387737973	95.05714285714286	417.8062796500496	MET
metronidazole BOSS	0.012334969042911155	0.04357029387737973	95.05714285714286	417.8062796500496	MET
CI-1033 Kinome Scan	0.012334969042911155	0.04357029387737973	95.05714285714286	417.8062796500496	MET
HMN-176 CTD 00004250	0.012334969042911155	0.04357029387737973	95.05714285714286	417.8062796500496	EGR1
methylbenzethonium chloride MCF7 UP	0.012334969042911155	0.04357029387737973	95.05714285714286	417.8062796500496	EGR1
nifuroxazide MCF7 UP	0.012334969042911155	0.04357029387737973	95.05714285714286	417.8062796500496	EGR1
bepridil MCF7 UP	0.012730646209021314	0.0440212345227737	91.98617511520737	401.4040374155011	EGR1
INDIRUBIN-3'-MONOXIME TTD 00008590	0.012730646209021314	0.0440212345227737	91.98617511520737	401.4040374155011	CDK5
etacrynic acid HL60 UP	0.012730646209021314	0.0440212345227737	91.98617511520737	401.4040374155011	GABARAPL1
lithocholic acid HL60 UP	0.012730646209021314	0.0440212345227737	91.98617511520737	401.4040374155011	EGR1
AH 6809 CTD 00002290	0.013126184702817524	0.044802965299605126	89.10714285714286	386.1142784895618	EGR1
AH 23848 CTD 00002080	0.013126184702817524	0.044802965299605126	89.10714285714286	386.1142784895618	EGR1
perphenazine MCF7 UP	0.013521584565055974	0.044802965299605126	86.40259740259741	371.8308142207318	EGR1
quercetin MCF7 UP	0.013521584565055974	0.044802965299605126	86.40259740259741	371.8308142207318	EGR1
bisacodyl PC3 UP	0.013521584565055974	0.044802965299605126	86.40259740259741	371.8308142207318	EFNA1
SU9516 TTD 00011110	0.013521584565055974	0.044802965299605126	86.40259740259741	371.8308142207318	CDK5
Guanidine hydrochloride	0.013916845835577172	0.044802965299605126	83.85714285714286	358.4603752954014	KCNC2
Ki-20227 Kinome Scan	0.013916845835577172	0.044802965299605126	83.85714285714286	358.4603752954014	MET
dipivefrine HL60 UP	0.013916845835577172	0.044802965299605126	83.85714285714286	358.4603752954014	GABARAPL1
SB 415286 TTD 00010844	0.013916845835577172	0.044802965299605126	83.85714285714286	358.4603752954014	CDK5
nilutamide PC3 DOWN	0.013916845835577172	0.044802965299605126	83.85714285714286	358.4603752954014	MET
hydrogen peroxide CTD 00006118	0.014240294537490152	0.044802965299605126	6.490445859872612	27.595296837568778	EFNA1;EGR1;GABARAPL1;CDK5
4-aminopyridine	0.014311968554805366	0.044802965299605126	81.45714285714286	345.92071940977723	KCNC2
primaquine MCF7 UP	0.014311968554805366	0.044802965299605126	81.45714285714286	345.92071940977723	EGR1
sulconazole MCF7 UP	0.014311968554805366	0.044802965299605126	81.45714285714286	345.92071940977723	EGR1
R547 Kinome Scan	0.014311968554805366	0.044802965299605126	81.45714285714286	345.92071940977723	CDK5
benzethonium chloride HL60 DOWN	0.014311968554805366	0.044802965299605126	81.45714285714286	345.92071940977723	EGR1
fenbendazole MCF7 UP	0.014311968554805366	0.044802965299605126	81.45714285714286	345.92071940977723	EGR1
harmol PC3 DOWN	0.014311968554805366	0.044802965299605126	81.45714285714286	345.92071940977723	MET
BMS-387032/SNS-032 Kinome Scan	0.014706952762456068	0.044802965299605126	79.19047619047619	334.1390605677817	CDK5
2,2',5,5'-TETRACHLOROBIPHENYL CTD 00000481	0.014706952762456068	0.044802965299605126	79.19047619047619	334.1390605677817	GABRB2
cloperastine PC3 DOWN	0.014706952762456068	0.044802965299605126	79.19047619047619	334.1390605677817	MET
furazolidone HL60 DOWN	0.014706952762456068	0.044802965299605126	79.19047619047619	334.1390605677817	EGR1
SODIUM CTD 00006750	0.014706952762456068	0.044802965299605126	79.19047619047619	334.1390605677817	EGR1
miconazole MCF7 UP	0.014706952762456068	0.044802965299605126	79.19047619047619	334.1390605677817	EGR1
digitoxigenin PC3 UP	0.014797935266384036	0.044802965299605126	13.52113652113652	56.968166649168204	EFNA1;EGR1
digoxin PC3 UP	0.014797935266384036	0.044802965299605126	13.52113652113652	56.968166649168204	EFNA1;EGR1
Afatinib	0.015101798500668919	0.04509946188608854	77.04633204633204	323.0507581480842	MET
4-Aminobenzohydrazide CTD 00001642	0.015101798500668919	0.04509946188608854	77.04633204633204	323.0507581480842	EGR1
clenbuterol HL60 UP	0.015101798500668919	0.04509946188608854	77.04633204633204	323.0507581480842	GABARAPL1
Axitinib FDA	0.015496505807542107	0.04545180498015698	75.01503759398496	312.59821718825697	MET
AG-013736 Kinome Scan	0.015496505807542107	0.04545180498015698	75.01503759398496	312.59821718825697	MET
lidocaine PC3 DOWN	0.015496505807542107	0.04545180498015698	75.01503759398496	312.59821718825697	MET
luteolin MCF7 UP	0.015496505807542107	0.04545180498015698	75.01503759398496	312.59821718825697	EGR1
SB 415286 CTD 00003863	0.015891074726793453	0.04566238170901712	73.08791208791209	302.7299612299731	CDK5
trifluoperazine MCF7 UP	0.015891074726793453	0.04566238170901712	73.08791208791209	302.7299612299731	EGR1
Dinaciclib LINCS	0.015891074726793453	0.04566238170901712	73.08791208791209	302.7299612299731	CDK5
mebendazole MCF7 UP	0.015891074726793453	0.04566238170901712	73.08791208791209	302.7299612299731	EGR1
quinisocaine MCF7 UP	0.01628550529596983	0.04566238170901712	71.25714285714285	293.399847205648	EGR1
FLUORANTHENE CTD 00000365	0.01628550529596983	0.04566238170901712	71.25714285714285	293.399847205648	EGR1
1-butanol CTD 00007334	0.01628550529596983	0.04566238170901712	71.25714285714285	293.399847205648	GABRB2
F0447-0125 PC3 UP	0.01628550529596983	0.04566238170901712	71.25714285714285	293.399847205648	GABARAPL1
cephaeline PC3 UP	0.01665630402066231	0.04566238170901712	12.682291666666666	51.933559700277094	EFNA1;EGR1
rimexolone HL60 DOWN	0.016679797556906864	0.04566238170901712	69.51567944250871	284.56639751252425	EGR1
Tetrabromobisphenol A CTD 00001013	0.016679797556906864	0.04566238170901712	69.51567944250871	284.56639751252425	GABRB2
orciprenaline HL60 UP	0.016679797556906864	0.04566238170901712	69.51567944250871	284.56639751252425	GABARAPL1
ABT-869 Kinome Scan	0.017073951550447674	0.04566238170901712	67.85714285714286	276.1922295799092	MET
benzethonium chloride MCF7 UP	0.017073951550447674	0.04566238170901712	67.85714285714286	276.1922295799092	EGR1
monensin MCF7 UP	0.017073951550447674	0.04566238170901712	67.85714285714286	276.1922295799092	EGR1
oxygen CTD 00006454	0.01727655402527097	0.04566238170901712	12.432950191570882	50.45794666680333	EFNA1;EGR1
securinine HL60 UP	0.01746796731842876	0.04566238170901712	66.27574750830564	268.2435666902731	EGR1
ZM-447439 LINCS	0.01746796731842876	0.04566238170901712	66.27574750830564	268.2435666902731	MET
etynodiol HL60 DOWN	0.01746796731842876	0.04566238170901712	66.27574750830564	268.2435666902731	EGR1
hexetidine MCF7 UP	0.01746796731842876	0.04566238170901712	66.27574750830564	268.2435666902731	EGR1
STYRENE CTD 00001125	0.01746796731842876	0.04566238170901712	66.27574750830564	268.2435666902731	EGR1
mepacrine HL60 UP	0.01746796731842876	0.04566238170901712	66.27574750830564	268.2435666902731	GABARAPL1
promethazine PC3 DOWN	0.017861844899874278	0.04566238170901712	64.76623376623377	260.68981695680077	MET
semustine PC3 UP	0.017861844899874278	0.04566238170901712	64.76623376623377	260.68981695680077	GABARAPL1
22-Hydroxycholesterol CTD 00000121	0.017861844899874278	0.04566238170901712	64.76623376623377	260.68981695680077	EGR1
PKR Inhibitor RBC	0.017861844899874278	0.04566238170901712	64.76623376623377	260.68981695680077	CDK5
thiostrepton PC3 UP	0.017861844899874278	0.04566238170901712	64.76623376623377	260.68981695680077	GABARAPL1
Bromoacetate CTD 00000832	0.017861844899874278	0.04566238170901712	64.76623376623377	260.68981695680077	EGR1
Bazedoxifene CTD 00004022	0.017861844899874278	0.04566238170901712	64.76623376623377	260.68981695680077	EGR1
LITHIUM CHLORIDE BOSS	0.017861844899874278	0.04566238170901712	64.76623376623377	260.68981695680077	CDK5
okadaic acid BOSS	0.017861844899874278	0.04566238170901712	64.76623376623377	260.68981695680077	CDK5
2,2',3,4,4',5,5'-HEPTACHLOROBIPHENYL CTD 00003812	0.017861844899874278	0.04566238170901712	64.76623376623377	260.68981695680077	GABRB2
dieldrin CTD 00005808	0.017861844899874278	0.04566238170901712	64.76623376623377	260.68981695680077	GABRB2
AZD-2171 Kinome Scan	0.018255584335152574	0.04588956923026383	63.32380952380952	253.50320962011816	MET
Erlotinib CTD 00003738	0.018255584335152574	0.04588956923026383	63.32380952380952	253.50320962011816	MET
Salicylate, sodium BOSS	0.018255584335152574	0.04588956923026383	63.32380952380952	253.50320962011816	MET
clomifene MCF7 UP	0.018255584335152574	0.04588956923026383	63.32380952380952	253.50320962011816	EGR1
Crizotinib CTD 00004714	0.01864918566892	0.04588956923026383	61.94409937888199	246.6584798233955	MET
1,4-chrysenequinone HL60 UP	0.01864918566892	0.04588956923026383	61.94409937888199	246.6584798233955	GABARAPL1
BW-B70C MCF7 UP	0.01864918566892	0.04588956923026383	61.94409937888199	246.6584798233955	EGR1
loxapine PC3 UP	0.01864918566892	0.04588956923026383	61.94409937888199	246.6584798233955	MET
methylergometrine PC3 DOWN	0.01864918566892	0.04588956923026383	61.94409937888199	246.6584798233955	MET
nifedipine HL60 DOWN	0.01864918566892	0.04588956923026383	61.94409937888199	246.6584798233955	EGR1
Sildenafil citrate BOSS	0.019042648937520508	0.04639473345441368	60.62310030395137	240.13259456270143	CDK5
ceforanide PC3 DOWN	0.019042648937520508	0.04639473345441368	60.62310030395137	240.13259456270143	MET
puromycin PC3 UP	0.019066328816882337	0.04639473345441368	11.783030303030303	46.65881324930677	EFNA1;GABARAPL1
Go 6976 RBC	0.01943597418461227	0.046774487323407554	59.357142857142854	233.9045135601692	CDK5
clioquinol PC3 UP	0.01943597418461227	0.046774487323407554	59.357142857142854	233.9045135601692	EGR1
D-Penicillamine CTD 00006475	0.01943597418461227	0.046774487323407554	59.357142857142854	233.9045135601692	EGR1
Cabozantinib FDA	0.01982916145118511	0.04754656596141831	58.142857142857146	227.9549801512961	MET
apigenin MCF7 UP	0.020222210774875234	0.048137653909757355	56.97714285714286	222.26633779925106	EGR1
cefotiam PC3 DOWN	0.020222210774875234	0.048137653909757355	56.97714285714286	222.26633779925106	MET
suloctidil PC3 UP	0.020615122198689464	0.048830214244538324	55.857142857142854	216.82236865801656	EGR1
NICKEL SULFATE CTD 00001417	0.02066179537287923	0.048830214244538324	11.276422764227643	43.74653162176849	EFNA1;EGR1
O-Phospho-L-tyrosine BOSS	0.02100789576309119	0.049293526844110404	54.78021978021978	211.60815123277547	MET
ellipticine MCF7 UP	0.02100789576309119	0.049293526844110404	54.78021978021978	211.60815123277547	EGR1
resveratrol CTD 00002483	0.021110217183474708	0.04933385685183995	6.906382978723404	26.644812610038304	EFNA1;EGR1;MET
4-Hydroxytamoxifen CTD 00000850	0.02134305572754321	0.04933385685183995	11.077625570776256	42.61594517000741	EFNA1;EGR1
propofol MCF7 UP	0.021400531511072123	0.04933385685183995	53.74393530997305	206.60993448840276	EGR1
trimipramine PC3 UP	0.021400531511072123	0.04933385685183995	53.74393530997305	206.60993448840276	GABARAPL1
ethaverine HL60 DOWN	0.021400531511072123	0.04933385685183995	53.74393530997305	206.60993448840276	EGR1
JAK3 Inhibitor VI RBC	0.02179302948367254	0.049715348509627985	52.74603174603175	201.8150262928954	CDK5
PHA-793887 LINCS	0.02179302948367254	0.049715348509627985	52.74603174603175	201.8150262928954	CDK5
Lapatinib BOSS	0.02179302948367254	0.049715348509627985	52.74603174603175	201.8150262928954	MET
