# Supplementary material for: Deciphering the molecular network of Trichostatin A in regulating Alzheimer’s disease screening of core genes and mechanistic investigation based on multidimensional bioinformatics and molecular simulation
Source: PLoS One. 2026 Apr 20;21(4):e0347532. doi: 10.1371/journal.pone.0347532 (PMC13094961; doi:10.1371/journal.pone.0347532)
Supplement: S9 Table — (XLSX) [file pone.0347532.s011.xlsx]

## Sheet: Sheet1
Figure	Ligand	Receptor	Bind. energy [kcal/mol]
A	roscovitine	CDK5	-11.6
B	oxazepam	GABRB2	-8.7
	valproic acid	EFNA1	-4.6
C	valproic acid	GABRB2	-6.2
	valproic acid	EGR1	-3.9
	valproic acid	GRIA2	-4.8
D	valproic acid	CDK5	-5.8
	valproic acid	GABARAPL1	-4.3
E	valproic acid	MET	-5.1
F	topiramate	GABRB2	-7.5
G	topiramate	GRIA2	-7.4
H	felbamate	GABRB2	-7.8
I	Crizotinib	MET	-8.9
J	parthenolide	EFNA1	-7
K	parthenolide	EGR1	-5.5
L	parthenolide	GABARAPL1	-6.4
M	Staurosporine	CDK5	-6
N	Staurosporine	MET	-9.9
O	LY-294002	EGR1	-6.2
P	okadaic acid	CDK5	-8.9
Q	4-aminobutyric acid	GABRB2	-5.5
R	quercetin	EGR1	-6.7
S	(-)-Epigallocatechin gallate	MET	-9.2
T	Acamprosate calcium	GABRB2	-5.8
